# Supplementary material for: Mcph1, mutated in primary microcephaly, is also crucial for erythropoiesis
Source: EMBO Rep. 2024 Apr 11;25(5):19. doi: 10.1038/s44319-024-00123-8 (PMC11094029; doi:10.1038/s44319-024-00123-8)
Supplement: Supplementary file 2 — Source data Fig. 1 [file 44319_2024_123_MOESM2_ESM.zip]

Archive with 27 entries (21 files):
- Figure 1/1B/
- Figure 1/1B/Hb.csv
- Figure 1/1C/
- Figure 1/1C/RBC.csv
- Figure 1/1D/
- Figure 1/1D/139-119614(KOBloodSmear).JPG
- Figure 1/1E-F/
- Figure 1/1E-F/FlowCytometry.txt
- Figure 1/1E-F/Sang_565_WT.fcs
- Figure 1/1E-F/Sang_566_KO.fcs
- Figure 1/1I/
- Figure 1/1I/Foie_601_014.fcs
- Figure 1/1I/Foie_605_018.fcs
- Figure 1/1J/
- Figure 1/1J/1J.xlsx
- Figure 1/1J/Foie_600_013.fcs
- Figure 1/1J/Foie_601_014.fcs
- Figure 1/1J/Foie_605_018.fcs
- Figure 1/1J/Foie_606_024.fcs
- Figure 1/1J/Foie_611_029.fcs
- Figure 1/1J/Foie_612_030.fcs
- Figure 1/1J/Foie_614_013.fcs
- Figure 1/1J/Foie_615_014.fcs
- Figure 1/1J/Foie_616_015.fcs
- Figure 1/1J/Foie_617_016.fcs
- Figure 1/1J/Foie_618_017.fcs
- Figure 1/1J/Thumbs.db
