# Supplementary material for: Mcph1, mutated in primary microcephaly, is also crucial for erythropoiesis
Source: EMBO Rep. 2024 Apr 11;25(5):19. doi: 10.1038/s44319-024-00123-8 (PMC11094029; doi:10.1038/s44319-024-00123-8)
Supplement: Supplementary file 2 — Source data Fig. 1 [file 44319_2024_123_MOESM2_ESM.zip › Figure 1/1B/Hb.csv]

Mcph1 +/+ (WT)	Mcph1 +/-	Mcph1 -/- (KO)
144	124	66
108	109	70
129	111	100
141	111	95
147	141	85
156	163	118
187	151	96
162	163
153	154
	163
	178
	160
	165
