# Supplementary material for: Mcph1, mutated in primary microcephaly, is also crucial for erythropoiesis
Source: EMBO Rep. 2024 Apr 11;25(5):19. doi: 10.1038/s44319-024-00123-8 (PMC11094029; doi:10.1038/s44319-024-00123-8)
Supplement: Supplementary file 2 — Source data Fig. 1 [file 44319_2024_123_MOESM2_ESM.zip › Figure 1/1C/RBC.csv]

Mcph1 +/+ (WT)	Mcph1 +/-	Mcph1 -/- (KO)
2	1,7	0,7
2,2	1,8	0,8
2,5	2,1	1
2,5	2,5	1,1
2,6	2,5	1,2
2,6	2,7	1,2
3,3	2,7	1,4
3,5	2,7
4,2	2,8
	2,8
	2,9
	3,1
	3,4
