# Supplementary material for: Mcph1, mutated in primary microcephaly, is also crucial for erythropoiesis
Source: EMBO Rep. 2024 Apr 11;25(5):19. doi: 10.1038/s44319-024-00123-8 (PMC11094029; doi:10.1038/s44319-024-00123-8)
Supplement: Supplementary file 2 — Source data Fig. 1 [file 44319_2024_123_MOESM2_ESM.zip › Figure 1/1E-F/FlowCytometry.txt]

APC-Cy7		CD41
BV421		Zombie violet
FITC		Lineage
PE		CD71
PerCP-Cy5-5	Ter119
