# Supplementary material for: Mcph1, mutated in primary microcephaly, is also crucial for erythropoiesis
Source: EMBO Rep. 2024 Apr 11;25(5):19. doi: 10.1038/s44319-024-00123-8 (PMC11094029; doi:10.1038/s44319-024-00123-8)
Supplement: Supplementary file 2 — Source data Fig. 1 [file 44319_2024_123_MOESM2_ESM.zip › Figure 1/1J/1J.xlsx]

## Sheet: 1J
	Mcph1+/+ (WT)	Mcph1+/+ (WT)	Mcph1+/+ (WT)	Mcph1+/+ (WT)	Mcph1+/+ (WT)	Mcph1 -/- (KO)	Mcph1 -/- (KO)	Mcph1 -/- (KO)	Mcph1 -/- (KO)	Mcph1 -/- (KO)	Mcph1 -/- (KO)
sample	605	611	612	617	618	600	601	606	614	615	616
S0	0.044	0.039	0.052	0.043	0.055	0.074	0.08	0.104	0.042	0.066	0.052
S1	0.016	0.002	0.004	0.01	0.016	0.021	0.025	0.014	0.079	0.03	0.031
S2	0.088	0.066	0.065	0.098	0.108	0.106	0.1	0.097	0.117	0.131	0.165
S3	0.713	0.792	0.76	0.731	0.687	0.729	0.722	0.724	0.677	0.697	0.697
S4-S5	0.139	0.1	0.118	0.118	0.133	0.07	0.072	0.06	0.085	0.076	0.055
