# Supplementary material for: Mcph1, mutated in primary microcephaly, is also crucial for erythropoiesis
Source: EMBO Rep. 2024 Apr 11;25(5):19. doi: 10.1038/s44319-024-00123-8 (PMC11094029; doi:10.1038/s44319-024-00123-8)
Supplement: Supplementary file 3 — Source data Fig. 2 [file 44319_2024_123_MOESM3_ESM.zip]

Archive with 20 entries (16 files):
- Figure 2/
- Figure 2/2B/
- Figure 2/2B/NumberOfCell-2b.csv
- Figure 2/2C/
- Figure 2/2C/Foie foetal_E3_008.fcs
- Figure 2/2C/Foie foetal_E4_19_003.fcs
- Figure 2/2D/
- Figure 2/2D/2d.xlsx
- Figure 2/2D/Foie foetal_E10_18_006.fcs
- Figure 2/2D/Foie foetal_E1_004.fcs
- Figure 2/2D/Foie foetal_E24_007.fcs
- Figure 2/2D/Foie foetal_E25_28_002.fcs
- Figure 2/2D/Foie foetal_E2_004.fcs
- Figure 2/2D/Foie foetal_E33_004.fcs
- Figure 2/2D/Foie foetal_E35_36_003.fcs
- Figure 2/2D/Foie foetal_E3_008.fcs
- Figure 2/2D/Foie foetal_E4_19_003.fcs
- Figure 2/2D/Foie foetal_E6_005.fcs
- Figure 2/2D/Foie foetal_E6_8_005.fcs
- Figure 2/2D/Thumbs.db
