# Supplementary material for: Mcph1, mutated in primary microcephaly, is also crucial for erythropoiesis
Source: EMBO Rep. 2024 Apr 11;25(5):19. doi: 10.1038/s44319-024-00123-8 (PMC11094029; doi:10.1038/s44319-024-00123-8)
Supplement: Supplementary file 3 — Source data Fig. 2 [file 44319_2024_123_MOESM3_ESM.zip › Figure 2/2B/NumberOfCell-2b.csv]

Mcph1 +/+ (WT)	Mcph1 -/- (KO)
7,7461	3,8633
9,6195	3,7968
9,6293	4,2954
9,527	4,6264
7,7701	4,7352
7,7444	3,8052
