# Supplementary material for: Mcph1, mutated in primary microcephaly, is also crucial for erythropoiesis
Source: EMBO Rep. 2024 Apr 11;25(5):19. doi: 10.1038/s44319-024-00123-8 (PMC11094029; doi:10.1038/s44319-024-00123-8)
Supplement: Supplementary file 3 — Source data Fig. 2 [file 44319_2024_123_MOESM3_ESM.zip › Figure 2/2D/2d.xlsx]

## Sheet: 2d
	Mcph1+/+ (WT)	Mcph1+/+ (WT)	Mcph1+/+ (WT)	Mcph1+/+ (WT)	Mcph1+/+ (WT)	Mcph1+/+ (WT)	Mcph1 -/- (KO)	Mcph1 -/- (KO)	Mcph1 -/- (KO)	Mcph1 -/- (KO)	Mcph1 -/- (KO)
	E2	E6	E33	E1	E3	E24	E25_28	E35_36	E4_19	E6_8	E10_18
S0	0.02	0.03	0.03	0.02	0.03	0.02	0.08	0.06	0.06	0.03	0.03
S1	0.15	0.14	0.18	0.1	0.1	0.09	0.33	0.27	0.32	0.25	0.2
S2	0.3	0.28	0.31	0.25	0.29	0.28	0.34	0.34	0.38	0.38	0.36
S3	0.53	0.55	0.47	0.62	0.59	0.61	0.25	0.33	0.24	0.34	0.4
S4-S5*	0*	0*	0,01*	0*	0*	0*	0*	0*	0*	0*	0*
