# Supplementary material for: Mcph1, mutated in primary microcephaly, is also crucial for erythropoiesis
Source: EMBO Rep. 2024 Apr 11;25(5):19. doi: 10.1038/s44319-024-00123-8 (PMC11094029; doi:10.1038/s44319-024-00123-8)
Supplement: Supplementary file 4 — Source data Fig. 3 [file 44319_2024_123_MOESM4_ESM.zip]

Archive with 11 entries (8 files):
- Figure 3/
- Figure 3/3F/
- Figure 3/3F/ddPCRData.xlsx
- Figure 3/3G/
- Figure 3/3G/2021-07-13_14-16-52_2021-07-12_KO7-WT4 actine.pdf
- Figure 3/3G/2021-07-13_14-16-52_2021-07-12_KO7-WT4 P21 MCPH1.pdf
- Figure 3/3G/ActinExpoHDR.jpg
- Figure 3/3G/MCPH1expoHDR.jpg
- Figure 3/3G/P21Expo64s.jpg
- Figure 3/3G/Quantifp21E12.5-3G.xlsx
- Figure 3/3G/Thumbs.db
