# Supplementary material for: Mcph1, mutated in primary microcephaly, is also crucial for erythropoiesis
Source: EMBO Rep. 2024 Apr 11;25(5):19. doi: 10.1038/s44319-024-00123-8 (PMC11094029; doi:10.1038/s44319-024-00123-8)
Supplement: Supplementary file 4 — Source data Fig. 3 [file 44319_2024_123_MOESM4_ESM.zip › Figure 3/3F/ddPCRData.xlsx]

## Sheet: Données
Well			Sample	Target	Conc(copies/µL)	Status	Experiment	SampleType	TargetType	Supermix	DyeName(s)	Copies/20µLWell	TotalConfMax	TotalConfMin	PoissonConfMax	PoissonConfMin	Accepted Droplets	Positives	Negatives	Ch1+Ch2+	Ch1+Ch2-	Ch1-Ch2+	Ch1-Ch2-	Linkage	CNV	TotalCNVMax	TotalCNVMin	PoissonCNVMax	PoissonCNVMin	ReferenceCopies	UnknownCopies	Threshold1	Threshold2	Threshold3	ReferenceUsed	Ratio	TotalRatioMax	TotalRatioMin	PoissonRatioMax	PoissonRatioMin	Fractional Abundance	TotalFractionalAbundanceMax	TotalFractionalAbundanceMin	PoissonFractionalAbundanceMax	PoissonFractionalAbundanceMin	MeanAmplitudeOfPositives	MeanAmplitudeOfNegatives	MeanAmplitudeTotal	ExperimentComments
A02	2	A	S0 WT1B	CDKN1A	1.41776	Manual	DQ	Unknown	Unknown	One-Step RT-ddPCR Kit for Probes	FAM	28.3553			2.34186	0.776395	10794	13	10781	0	13	67	10714	0								4147.9			TBP	0.193544			0.310127	0.0769597	16.2159			24.3998	8.03195	9190.61	1939.16	1947.9	Gene Expression Experiment for Absolute and Relative Quantification
A02	2	A	S0 WT1B	TBP	7.32529	Manual	DQ	Unknown	Reference	One-Step RT-ddPCR Kit for Probes	HEX	146.506			9.23209	5.70258	10794	67	10727	0	13	67	10714	0								3311.93														8715.07	1963.85	2005.76	Gene Expression Experiment for Absolute and Relative Quantification
B02	2	B	S0 WT5B	CDKN1A	2.49104	OK	DQ	Unknown	Unknown	One-Step RT-ddPCR Kit for Probes	FAM	49.8208			3.46078	1.7223	15129	32	15097	3	29	130	14967	0.21372								2559.24			TBP	0.239796			0.332869	0.146723	19.3416			25.3967	13.2865	9077.61	2066.75	2081.58	Gene Expression Experiment for Absolute and Relative Quantification
B02	2	B	S0 WT5B	TBP	10.3882	OK	DQ	Unknown	Reference	One-Step RT-ddPCR Kit for Probes	HEX	207.763			12.155	8.62397	15129	133	14996	3	29	130	14967	0.21372								2803.15														8652.37	2109.54	2167.06	Gene Expression Experiment for Absolute and Relative Quantification
C02	2	C	S0 KO13B	CDKN1A	3.37986	OK	DQ	Unknown	Unknown	One-Step RT-ddPCR Kit for Probes	FAM	67.5971			4.4322	2.50939	16732	48	16684	0	48	80	16604	0											TBP	0.599425			0.815054	0.383795	37.4775			45.9066	29.0484	9257.71	2097.08	2117.63	Gene Expression Experiment for Absolute and Relative Quantification
C02	2	C	S0 KO13B	TBP	5.6385	OK	DQ	Unknown	Reference	One-Step RT-ddPCR Kit for Probes	HEX	112.77			6.97144	4.48817	16732	80	16652	0	48	80	16604	0																						8653.67	2157.66	2188.72	Gene Expression Experiment for Absolute and Relative Quantification
D02	2	D	S0 KO18B	CDKN1A	10.1875	OK	DQ	Unknown	Unknown	One-Step RT-ddPCR Kit for Probes	FAM	203.75			11.7245	8.65255	19601	169	19432	5	164	272	19160	0.160376								3369.61			TBP	0.608414			0.724811	0.492017	37.8269			42.3263	33.3276	8792.98	2097.23	2154.96	Gene Expression Experiment for Absolute and Relative Quantification
D02	2	D	S0 KO18B	TBP	16.7444	OK	DQ	Unknown	Reference	One-Step RT-ddPCR Kit for Probes	HEX	334.888			18.718	14.7741	19601	277	19324	5	164	272	19160	0.160376								3245.81														8581	2174.3	2264.84	Gene Expression Experiment for Absolute and Relative Quantification
E02	2	E	S0 WT1C	CDKN1A	4.31457	OK	DQ	Unknown	Unknown	One-Step RT-ddPCR Kit for Probes	FAM	86.2915			5.41821	3.37259	18849	69	18780	0	69	466	18314	0											TBP	0.146499			0.183688	0.10931	12.7779			15.6072	9.94871	8699.16	2169.83	2193.73	Gene Expression Experiment for Absolute and Relative Quantification
E02	2	E	S0 WT1C	TBP	29.4512	OK	DQ	Unknown	Reference	One-Step RT-ddPCR Kit for Probes	HEX	589.024			32.1284	26.7802	18849	466	18383	0	69	466	18314	0																						8685.28	2244.3	2403.54	Gene Expression Experiment for Absolute and Relative Quantification
F02	2	F	S0 KO7C	CDKN1A	19.0069	OK	DQ	Unknown	Unknown	One-Step RT-ddPCR Kit for Probes	FAM	380.139			21.4606	16.5583	14414	231	14183	4	227	335	13848	0								3357.46			TBP	0.678825			0.79234	0.56531	40.4345			44.4621	36.407	8639.36	2114.67	2219.24	Gene Expression Experiment for Absolute and Relative Quantification
F02	2	F	S0 KO7C	TBP	27.9997	OK	DQ	Unknown	Reference	One-Step RT-ddPCR Kit for Probes	HEX	559.995			30.9842	25.0228	14414	339	14075	4	227	335	13848	0								3025.61														8624.65	2207.93	2358.84	Gene Expression Experiment for Absolute and Relative Quantification
C03	3	C	S1 WT1C	CDKN1A	2.89624	Manual	DQ	Unknown	Unknown	One-Step RT-ddPCR Kit for Probes	FAM	57.9249			3.76844	2.1706	20742	51	20691	6	45	986	19705	0.212619								3058.77			TBP	0.0502336			0.0644387	0.0360285	4.78309			6.07096	3.49522	4918.3	1947.09	1954.4	Gene Expression Experiment for Absolute and Relative Quantification
C03	3	C	S1 WT1C	TBP	57.6555	Manual	DQ	Unknown	Reference	One-Step RT-ddPCR Kit for Probes	HEX	1153.11			61.2492	54.0727	20742	992	19750	6	45	986	19705	0.212619								3007.52														7799.78	2093.38	2366.29	Gene Expression Experiment for Absolute and Relative Quantification
D03	3	D	S1 KO10C	CDKN1A	20.2761	Manual	DQ	Unknown	Unknown	One-Step RT-ddPCR Kit for Probes	FAM	405.521			22.3932	18.1627	20659	353	20306	7	346	404	19902	0								2821.73			TBP	0.857657			0.979644	0.73567	46.1688			49.7037	42.6338	4599.47	1927.18	1972.84	Gene Expression Experiment for Absolute and Relative Quantification
D03	3	D	S1 KO10C	TBP	23.6412	Manual	DQ	Unknown	Reference	One-Step RT-ddPCR Kit for Probes	HEX	472.824			25.9291	21.3578	20659	411	20248	7	346	404	19902	0								2984.96														7522.35	2083.92	2192.12	Gene Expression Experiment for Absolute and Relative Quantification
E03	3	E	S2 WT1B	CDKN1A	1.34391	OK	DQ	Unknown	Unknown	One-Step RT-ddPCR Kit for Probes	FAM	26.8782			1.98959	0.855954	19270	22	19248	0	22	495	18753	0											TBP	0.0438962			0.0628098	0.0249826	4.20503			5.94068	2.46939	4433.44	1950.98	1953.82	Gene Expression Experiment for Absolute and Relative Quantification
E03	3	E	S2 WT1B	TBP	30.6156	OK	DQ	Unknown	Reference	One-Step RT-ddPCR Kit for Probes	HEX	612.313			33.3159	27.9215	19270	495	18775	0	22	495	18753	0																						7592.7	2117.51	2258.16	Gene Expression Experiment for Absolute and Relative Quantification
F03	3	F	S2 KO13B	CDKN1A	11.7294	OK	DQ	Unknown	Unknown	One-Step RT-ddPCR Kit for Probes	FAM	234.587			13.4117	10.0494	18850	187	18663	0	187	145	18518	0											TBP	1.2911			1.57112	1.01109	56.3529			61.6874	51.0184	4549.1	1936.39	1962.31	Gene Expression Experiment for Absolute and Relative Quantification
F03	3	F	S2 KO13B	TBP	9.08476	OK	DQ	Unknown	Reference	One-Step RT-ddPCR Kit for Probes	HEX	181.695			10.5644	7.60697	18850	145	18705	0	187	145	18518	0																						7639.49	2109.87	2152.41	Gene Expression Experiment for Absolute and Relative Quantification
G03	3	G	S2 WT1C	CDKN1A	9.17412	Manual	DQ	Unknown	Unknown	One-Step RT-ddPCR Kit for Probes	FAM	183.482			10.6287	7.72132	19697	153	19544	11	142	1466	18078	0								3004.81			TBP	0.100043			0.116697	0.0833893	9.09447			10.4707	7.71824	4588.29	1887.18	1908.16	Gene Expression Experiment for Absolute and Relative Quantification
G03	3	G	S2 WT1C	TBP	91.7017	Manual	DQ	Unknown	Reference	One-Step RT-ddPCR Kit for Probes	HEX	1834.03			96.3889	87.0331	19697	1477	18220	11	142	1466	18078	0								2977.44														7436.62	2050.2	2454.11	Gene Expression Experiment for Absolute and Relative Quantification
H03	3	H	S2 KO10C	CDKN1A	42.296	Manual	DQ	Unknown	Unknown	One-Step RT-ddPCR Kit for Probes	FAM	845.92			46.255	38.3503	12460	440	12020	4	436	201	11819	0								2821.73			TBP	2.16713			2.52632	1.80794	68.4257			72.0066	64.8447	4702.31	1883.88	1983.41	Gene Expression Experiment for Absolute and Relative Quantification
H03	3	H	S2 KO10C	TBP	19.5171	Manual	DQ	Unknown	Reference	One-Step RT-ddPCR Kit for Probes	HEX	390.341			22.1919	16.8483	12460	205	12255	4	436	201	11819	0								2932.33														7645.55	2043.94	2136.1	Gene Expression Experiment for Absolute and Relative Quantification
C02	C	2	S1 WT5B	CDKN1A	0.862389	Manual	DQ	Unknown	Unknown	One-Step RT-ddPCR Kit for Probes	FAM	17.2478			1.51944	0.429304	13647	10	13637	1	9	316	13321	0.0678042								4025.19			TBP	0.0311894			0.0511991	0.0111796	3.0246			4.90636	1.14284	7880.49	2387.79	2391.81	Gene Expression Experiment for Absolute and Relative Quantification
C02	C	2	S1 WT5B	TBP	27.6501	Manual	DQ	Unknown	Reference	One-Step RT-ddPCR Kit for Probes	HEX	553.002			30.698	24.6101	13647	317	13330	1	9	316	13321	0.0678042								4174.11														8952.98	2340.42	2494.02	Gene Expression Experiment for Absolute and Relative Quantification
D02	D	2	S1 KO18B	CDKN1A	22.3577	Manual	DQ	Unknown	Unknown	One-Step RT-ddPCR Kit for Probes	FAM	447.154			25.155	19.567	13068	246	12822	8	238	357	12465	0.106564								4054.81			TBP	0.67085			0.779317	0.562383	40.1502			44.0355	36.2649	8347.07	2425.61	2537.08	Gene Expression Experiment for Absolute and Relative Quantification
D02	D	2	S1 KO18B	TBP	33.3274	Manual	DQ	Unknown	Reference	One-Step RT-ddPCR Kit for Probes	HEX	666.548			36.7516	29.9132	13068	365	12703	8	238	357	12465	0.106564								4190.48														8998.01	2382.22	2567.01	Gene Expression Experiment for Absolute and Relative Quantification
E02	E	2	S1 WT3C	CDKN1A	1.99871	Manual	DQ	Unknown	Unknown	One-Step RT-ddPCR Kit for Probes	FAM	39.9742			2.87267	1.3233	15317	26	15291	0	26	789	14502	0								3995.56			TBP	0.0321242			0.0447755	0.0194729	3.11243			4.30004	1.92483	7938.04	2377.08	2386.52	Gene Expression Experiment for Absolute and Relative Quantification
E02	E	2	S1 WT3C	TBP	62.2182	Manual	DQ	Unknown	Reference	One-Step RT-ddPCR Kit for Probes	HEX	1244.36			66.5682	57.8843	15317	789	14528	0	26	789	14502	0								4575.15														8931.26	2355.97	2694.67	Gene Expression Experiment for Absolute and Relative Quantification
F02	F	2	S1 KO7C	CDKN1A	26.5992	Manual	DQ	Unknown	Unknown	One-Step RT-ddPCR Kit for Probes	FAM	531.984			29.3893	23.8157	15656	350	15306	9	341	405	14901	0								4380.74			TBP	0.843649			0.963721	0.723576	45.7597			49.2923	42.2272	8109.07	2337.61	2466.63	Gene Expression Experiment for Absolute and Relative Quantification
F02	F	2	S1 KO7C	TBP	31.5288	Manual	DQ	Unknown	Reference	One-Step RT-ddPCR Kit for Probes	HEX	630.575			34.5699	28.4955	15656	414	15242	9	341	405	14901	0								4174.11														8898.54	2317.67	2491.69	Gene Expression Experiment for Absolute and Relative Quantification
A04	A	4	S2 WT9A	CDKN1A	0.608467	Manual	DQ	Unknown	Unknown	One-Step RT-ddPCR Kit for Probes	FAM	12.1693			1.18524	0.258473	13538	7	13531	0	7	122	13409	0								4143.7			TBP	0.0571329			0.101808	0.0124574	5.40451			9.40221	1.40682	8664.13	2273.37	2276.68	Gene Expression Experiment for Absolute and Relative Quantification
A04	A	4	S2 WT9A	TBP	10.65	Manual	DQ	Unknown	Reference	One-Step RT-ddPCR Kit for Probes	HEX	213.001			12.5414	8.76169	13538	122	13416	0	7	122	13409	0								4296.88														9155.11	2315.68	2377.32	Gene Expression Experiment for Absolute and Relative Quantification
B04	B	4	S2 KO3A	CDKN1A	57.2339	Manual	DQ	Unknown	Unknown	One-Step RT-ddPCR Kit for Probes	FAM	1144.68			61.5697	52.9141	14152	672	13480	11	661	220	13260	0.0027585								4039.26			TBP	2.95604			3.39795	2.51412	74.7222			77.5458	71.8985	8038.8	2264.49	2538.68	Gene Expression Experiment for Absolute and Relative Quantification
B04	B	4	S2 KO3A	TBP	19.3617	Manual	DQ	Unknown	Reference	One-Step RT-ddPCR Kit for Probes	HEX	387.234			21.8613	16.8675	14152	231	13921	11	661	220	13260	0.0027585								4002.23														9033.27	2320.24	2429.81	Gene Expression Experiment for Absolute and Relative Quantification
C04	C	4	S2 WT5B	CDKN1A	1.49924	Manual	DQ	Unknown	Unknown	One-Step RT-ddPCR Kit for Probes	FAM	29.9848			2.28268	0.919756	14919	19	14900	1	18	370	14530	0.0427128								4054.81			TBP	0.0506057			0.0741774	0.027034	4.81681			6.95237	2.68126	7709.99	2269.17	2276.1	Gene Expression Experiment for Absolute and Relative Quantification
C04	C	4	S2 WT5B	TBP	29.6259	Manual	DQ	Unknown	Reference	One-Step RT-ddPCR Kit for Probes	HEX	592.519			32.6446	26.615	14919	371	14548	1	18	370	14530	0.0427128								3969.49														8984.13	2346.6	2511.66	Gene Expression Experiment for Absolute and Relative Quantification
D04	D	4	S2 KO18B	CDKN1A	23.7356	Manual	DQ	Unknown	Unknown	One-Step RT-ddPCR Kit for Probes	FAM	474.711			26.5861	20.8919	13368	267	13101	1	266	186	12915	0								4025.19			TBP	1.43215			1.69982	1.16448	58.8841			63.4091	54.359	7703.21	2293.61	2401.66	Gene Expression Experiment for Absolute and Relative Quantification
D04	D	4	S2 KO18B	TBP	16.5734	Manual	DQ	Unknown	Reference	One-Step RT-ddPCR Kit for Probes	HEX	331.468			18.9513	14.2003	13368	187	13181	1	266	186	12915	0								4010.42														9006.51	2377.81	2470.54	Gene Expression Experiment for Absolute and Relative Quantification
E04	E	4	S2 WT3C	CDKN1A	1.93565	Manual	DQ	Unknown	Unknown	One-Step RT-ddPCR Kit for Probes	FAM	38.713			2.82122	1.25845	14599	24	14575	1	23	283	14292	0.0438854								4114.07			TBP	0.0837512			0.118935	0.0485673	7.7279			10.7235	4.73229	7394.19	2292.37	2300.76	Gene Expression Experiment for Absolute and Relative Quantification
E04	E	4	S2 WT3C	TBP	23.1119	Manual	DQ	Unknown	Reference	One-Step RT-ddPCR Kit for Probes	HEX	462.238			25.803	20.4269	14599	284	14315	1	23	283	14292	0.0438854								4002.23														8979.78	2393.47	2521.6	Gene Expression Experiment for Absolute and Relative Quantification
F04	F	4	S2 KO7C	CDKN1A	33.571	Manual	DQ	Unknown	Unknown	One-Step RT-ddPCR Kit for Probes	FAM	671.421			36.8782	30.2732	14112	397	13715	9	388	235	13480	0.186415								3936.3			TBP	1.63606			1.89692	1.37521	62.0647			65.8187	58.3107	7462.46	2255.17	2401.66	Gene Expression Experiment for Absolute and Relative Quantification
F04	F	4	S2 KO7C	TBP	20.5194	Manual	DQ	Unknown	Reference	One-Step RT-ddPCR Kit for Probes	HEX	410.388			23.0969	17.9475	14112	244	13868	9	388	235	13480	0.186415								4182.29														8794	2348.32	2459.76	Gene Expression Experiment for Absolute and Relative Quantification
A03	A	03	S3-WT9A	CDKN1A	1.04779	OK	DQ	Unknown	Unknown	One-Step RT-ddPCR Kit for Probes	FAM	20.9559			1.73057	0.573833	14603	13	14590	0	13	78	14512	0											TBP	0.166295			0.265301	0.0672889	14.2584			21.537	6.97985	6382.06	2000.02	2003.92	Gene Expression Experiment for Absolute and Relative Quantification
A03	A	03	S3-WT9A	TBP	6.30081	OK	DQ	Unknown	Reference	One-Step RT-ddPCR Kit for Probes	HEX	126.016			7.81122	4.99991	14603	78	14525	0	13	78	14512	0																						8467.47	2185.66	2219.21	Gene Expression Experiment for Absolute and Relative Quantification
B03	B	03	S3-KO4A	CDKN1A	29.3118	OK	DQ	Unknown	Unknown	One-Step RT-ddPCR Kit for Probes	FAM	586.237			32.5954	26.0374	12476	307	12169	3	304	80	12089	0.0931947								2756.2			TBP	3.73259			4.64179	2.8234	78.8699			82.9293	74.8106	5622.78	2004.16	2093.2	Gene Expression Experiment for Absolute and Relative Quantification
B03	B	03	S3-KO4A	TBP	7.85294	OK	DQ	Unknown	Reference	One-Step RT-ddPCR Kit for Probes	HEX	157.059			9.67512	6.27673	12476	83	12393	3	304	80	12089	0.0931947								2779.6														8382.95	2220.33	2261.33	Gene Expression Experiment for Absolute and Relative Quantification
C03	C	03	S3-WT1B	CDKN1A	15.5328	OK	DQ	Unknown	Unknown	One-Step RT-ddPCR Kit for Probes	FAM	310.657			17.7673	13.3027	14181	186	13995	1	185	220	13775	0											TBP	0.840578			1.00452	0.676639	45.6693			50.5085	40.83	6075.69	2019.63	2072.83	Gene Expression Experiment for Absolute and Relative Quantification
C03	C	03	S3-WT1B	TBP	18.4788	OK	DQ	Unknown	Reference	One-Step RT-ddPCR Kit for Probes	HEX	369.575			20.9176	16.0449	14181	221	13960	1	185	220	13775	0																						8240.08	2226.33	2320.05	Gene Expression Experiment for Absolute and Relative Quantification
D03	D	03	S3-KO13B	CDKN1A	29.2731	OK	DQ	Unknown	Unknown	One-Step RT-ddPCR Kit for Probes	FAM	585.462			32.547	26.0083	12533	308	12225	2	306	105	12120	0								2723.03			TBP	2.90201			3.54029	2.26372	74.3722			78.5643	70.18	5382.8	2036.83	2119.06	Gene Expression Experiment for Absolute and Relative Quantification
D03	D	03	S3-KO13B	TBP	10.0872	OK	DQ	Unknown	Reference	One-Step RT-ddPCR Kit for Probes	HEX	201.744			12.0001	8.17741	12533	107	12426	2	306	105	12120	0								3345.43														8118.3	2246.51	2296.64	Gene Expression Experiment for Absolute and Relative Quantification
E03	E	03	S3-WT3C	CDKN1A	10.8299	OK	DQ	Unknown	Unknown	One-Step RT-ddPCR Kit for Probes	FAM	216.598			12.7612	8.9018	13205	121	13084	3	118	201	12883	0.10326											TBP	0.591257			0.724232	0.458282	37.1566			42.4082	31.905	5682.61	2021.77	2055.31	Gene Expression Experiment for Absolute and Relative Quantification
E03	E	03	S3-WT3C	TBP	18.3168	OK	DQ	Unknown	Reference	One-Step RT-ddPCR Kit for Probes	HEX	366.336			20.8331	15.8059	13205	204	13001	3	118	201	12883	0.10326																						8169.61	2250.01	2341.46	Gene Expression Experiment for Absolute and Relative Quantification
F03	F	03	S3-KO7C	CDKN1A	29.1227	OK	DQ	Unknown	Unknown	One-Step RT-ddPCR Kit for Probes	FAM	582.454			32.2836	25.9703	13374	327	13047	5	322	124	12923	0.168057								2605.62			TBP	2.55399			3.07446	2.03352	71.8626			75.9832	67.742	5143.43	1973.91	2051.41	Gene Expression Experiment for Absolute and Relative Quantification
F03	F	03	S3-KO7C	TBP	11.4028	OK	DQ	Unknown	Reference	One-Step RT-ddPCR Kit for Probes	HEX	228.056			13.3722	9.43669	13374	129	13245	5	322	124	12923	0.168057								3187.96														7975.72	2193.29	2249.07	Gene Expression Experiment for Absolute and Relative Quantification
A02			S3-WT6A	CDKN1A	8.9044	OK	GEX	Unknown	Unknown	One-Step RT-ddPCR Kit for Probes	FAM	178.088			10.4856	7.32537	16180	122	16058	0	122	119	15939	0											TBP	1.02531			1.28423	0.766386	50.6247			56.937	44.3125	7276.85	1934.48	1974.76	Gene Expression Experiment for Absolute and Relative Quantification
A02			S3-WT6A	TBP	8.68463	OK	GEX	Unknown	Reference	One-Step RT-ddPCR Kit for Probes	HEX	173.693			10.2461	7.12527	16180	119	16061	0	122	119	15939	0																						8916.85	2205.97	2255.33	Gene Expression Experiment for Absolute and Relative Quantification
B02			S3-KO3A	CDKN1A	41.8214	OK	GEX	Unknown	Unknown	One-Step RT-ddPCR Kit for Probes	FAM	836.429			45.0971	38.5549	17982	628	17354	7	621	106	17248	0.208302								2939.98			TBP	5.63909			6.76853	4.50966	84.9377			87.5001	82.3753	6734.31	1974.52	2140.75	Gene Expression Experiment for Absolute and Relative Quantification
B02			S3-KO3A	TBP	7.41634	OK	GEX	Unknown	Reference	One-Step RT-ddPCR Kit for Probes	HEX	148.327			8.78457	6.0497	17982	113	17869	7	621	106	17248	0.208302								3491.48														8750.97	2477.44	2516.86	Gene Expression Experiment for Absolute and Relative Quantification
C02			S3-WT1B	CDKN1A	1.44457	OK	GEX	Unknown	Unknown	One-Step RT-ddPCR Kit for Probes	FAM	28.8914			2.13866	0.920052	17928	22	17906	0	22	390	17516	0											TBP	0.0558287			0.0800198	0.0316376	5.28767			7.45771	3.11762	6816.96	1973.96	1979.91	Gene Expression Experiment for Absolute and Relative Quantification
C02			S3-WT1B	TBP	25.875	OK	GEX	Unknown	Reference	One-Step RT-ddPCR Kit for Probes	HEX	517.501			28.446	23.3097	17928	390	17538	0	22	390	17516	0																						8712.91	2272.61	2412.71	Gene Expression Experiment for Absolute and Relative Quantification
D02			S3-KO18B	CDKN1A	46.4041	OK	GEX	Unknown	Unknown	One-Step RT-ddPCR Kit for Probes	FAM	928.083			49.7301	43.0875	19392	750	18642	10	740	230	18412	0.0458675								2837.53			TBP	3.16727			3.62767	2.70688	76.0035			78.6546	73.3524	6263.5	1966.32	2132.52	Gene Expression Experiment for Absolute and Relative Quantification
D02			S3-KO18B	TBP	14.6511	OK	GEX	Unknown	Reference	One-Step RT-ddPCR Kit for Probes	HEX	293.023			16.5062	12.799	19392	240	19152	10	740	230	18412	0.0458675								2628.59														8527.51	2256.39	2334.01	Gene Expression Experiment for Absolute and Relative Quantification
E02			S3-WT1C	CDKN1A	2.17751	OK	GEX	Unknown	Unknown	One-Step RT-ddPCR Kit for Probes	FAM	43.5501			2.95939	1.54744	20009	37	19972	1	36	425	19547	0.012775											TBP	0.0860061			0.115062	0.0569503	7.91949			10.3831	5.45589	5961.73	1970.86	1978.24	Gene Expression Experiment for Absolute and Relative Quantification
E02			S3-WT1C	TBP	25.318	OK	GEX	Unknown	Reference	One-Step RT-ddPCR Kit for Probes	HEX	506.361			27.7248	22.9162	20009	426	19583	1	36	425	19547	0.012775								3308.96														8596	2279.5	2413.99	Gene Expression Experiment for Absolute and Relative Quantification
F02			S3-KO7C	CDKN1A	33.2956	OK	GEX	Unknown	Unknown	One-Step RT-ddPCR Kit for Probes	FAM	665.913			36.2689	30.3299	17309	483	16826	4	479	157	16669	0								2753.49			TBP	3.02848			3.56866	2.48829	75.1767			78.5053	71.8481	6069.35	1932.1	2047.55	Gene Expression Experiment for Absolute and Relative Quantification
F02			S3-KO7C	TBP	10.9942	OK	GEX	Unknown	Reference	One-Step RT-ddPCR Kit for Probes	HEX	219.883			12.6937	9.29713	17309	161	17148	4	479	157	16669	0								2837.22														8344.18	2231.3	2288.16	Gene Expression Experiment for Absolute and Relative Quantification
[truncated: 17 more columns]

## Sheet: Légende
		2019-07-23	7ème manip
		2019-07-16	6eme manip
		2019-07-04	4eme manip
		2019-06-27	3eme manip
