# Supplementary material for: Mcph1, mutated in primary microcephaly, is also crucial for erythropoiesis
Source: EMBO Rep. 2024 Apr 11;25(5):19. doi: 10.1038/s44319-024-00123-8 (PMC11094029; doi:10.1038/s44319-024-00123-8)
Supplement: Supplementary file 4 — Source data Fig. 3 [file 44319_2024_123_MOESM4_ESM.zip › Figure 3/3G/Quantifp21E12.5-3G.xlsx]

## Sheet: Feuil3
Moyenne de Area	Étiquettes de colonnes
Étiquettes de lignes	Actin	Gapdh	Mcph1	p21	Total général
KO 1	932462	68288.8	0	65225.5	266494
KO 18	156210	11257.5	0	10340.5	44452.1
KO 7	1.00125e+06	81212	0	154961	309356
MTK1	0	106815	0	32715.1	34882.6
MTW1	3.22953e+06	208410	0	54471.2	873103
NPCKO	1.58374e+06	7367.35	1279.18	50662.3	410763
NPCWT	2.6754e+06	81730	124996	74519.5	739161
WT 15	630232	6108.74	12926.7	2641.36	162977
WT 4	1.17659e+06	56630	613187	16944.3	465839
WT 5	1.03079e+06	34984.6	504856	12317.8	395737
Total général	1.24162e+06	66280.4	125724	47479.9	370276

## Sheet: Data130721
roupID	Sample	Primary	Cap	Name	MW(kDa)	Area
KO 1-actine-milipore 1/10-Actin	KO 1	actine-milipore 1/10	12	Actin	49	932462
KO 1-MCPH1 (CS) + P21 + GAPDH-p21	KO 1	MCPH1 (CS) + P21 + GAPDH	2	p21	28	65225.5
KO 1-MCPH1 (CS) + P21 + GAPDH-Gapdh	KO 1	MCPH1 (CS) + P21 + GAPDH	2	Gapdh	41	68288.8
KO 1-MCPH1 (CS) + P21 + GAPDH-Mcph1	KO 1	MCPH1 (CS) + P21 + GAPDH	2	Mcph1	128	0
KO 18-actine-milipore 1/10-Actin	KO 18	actine-milipore 1/10	14	Actin	50	156210
KO 18-MCPH1 (CS) + P21 + GAPDH-p21	KO 18	MCPH1 (CS) + P21 + GAPDH	4	p21	27	10340.5
KO 18-MCPH1 (CS) + P21 + GAPDH-Gapdh	KO 18	MCPH1 (CS) + P21 + GAPDH	4	Gapdh	42	11257.5
KO 18-MCPH1 (CS) + P21 + GAPDH-Mcph1	KO 18	MCPH1 (CS) + P21 + GAPDH	4	Mcph1	128	0
KO 7-actine-milipore 1/10-Actin	KO 7	actine-milipore 1/10	13	Actin	49	1.00125e+06
KO 7-MCPH1 (CS) + P21 + GAPDH-p21	KO 7	MCPH1 (CS) + P21 + GAPDH	3	p21	28	154961
KO 7-MCPH1 (CS) + P21 + GAPDH-Gapdh	KO 7	MCPH1 (CS) + P21 + GAPDH	3	Gapdh	41	81212
KO 7-MCPH1 (CS) + P21 + GAPDH-Mcph1	KO 7	MCPH1 (CS) + P21 + GAPDH	3	Mcph1	128	0
MTK1-actine-milipore 1/10-Actin	MTK1	actine-milipore 1/10	21	Actin	49	0
MTK1-MCPH1 (CS) + P21 + GAPDH-p21	MTK1	MCPH1 (CS) + P21 + GAPDH	11	p21	29	32715.1
MTK1-MCPH1 (CS) + P21 + GAPDH-Gapdh	MTK1	MCPH1 (CS) + P21 + GAPDH	11	Gapdh	41	106815
MTK1-MCPH1 (CS) + P21 + GAPDH-Mcph1	MTK1	MCPH1 (CS) + P21 + GAPDH	11	Mcph1	128	0
MTW1-actine-milipore 1/10-Actin	MTW1	actine-milipore 1/10	20	Actin	48	3.22953e+06
MTW1-MCPH1 (CS) + P21 + GAPDH-p21	MTW1	MCPH1 (CS) + P21 + GAPDH	10	p21	29	54471.2
MTW1-MCPH1 (CS) + P21 + GAPDH-Gapdh	MTW1	MCPH1 (CS) + P21 + GAPDH	10	Gapdh	40	208410
MTW1-MCPH1 (CS) + P21 + GAPDH-Mcph1	MTW1	MCPH1 (CS) + P21 + GAPDH	10	Mcph1	128	0
NPCKO-actine-milipore 1/10-Actin	NPCKO	actine-milipore 1/10	19	Actin	49	1.58374e+06
NPCKO-MCPH1 (CS) + P21 + GAPDH-p21	NPCKO	MCPH1 (CS) + P21 + GAPDH	9	p21	28	50662.3
NPCKO-MCPH1 (CS) + P21 + GAPDH-Gapdh	NPCKO	MCPH1 (CS) + P21 + GAPDH	9	Gapdh	41	7367.35
NPCKO-MCPH1 (CS) + P21 + GAPDH-Mcph1	NPCKO	MCPH1 (CS) + P21 + GAPDH	9	Mcph1	143	1279.18
NPCWT-actine-milipore 1/10-Actin	NPCWT	actine-milipore 1/10	18	Actin	49	2.6754e+06
NPCWT-MCPH1 (CS) + P21 + GAPDH-p21	NPCWT	MCPH1 (CS) + P21 + GAPDH	8	p21	27	74519.5
NPCWT-MCPH1 (CS) + P21 + GAPDH-Gapdh	NPCWT	MCPH1 (CS) + P21 + GAPDH	8	Gapdh	41	81730
NPCWT-MCPH1 (CS) + P21 + GAPDH-Mcph1	NPCWT	MCPH1 (CS) + P21 + GAPDH	8	Mcph1	118	124996
WT 15-actine-milipore 1/10-Actin	WT 15	actine-milipore 1/10	16	Actin	50	630232
WT 15-MCPH1 (CS) + P21 + GAPDH-p21	WT 15	MCPH1 (CS) + P21 + GAPDH	6	p21	29	2641.36
WT 15-MCPH1 (CS) + P21 + GAPDH-Gapdh	WT 15	MCPH1 (CS) + P21 + GAPDH	6	Gapdh	42	6108.74
WT 15-MCPH1 (CS) + P21 + GAPDH-Mcph1	WT 15	MCPH1 (CS) + P21 + GAPDH	6	Mcph1	124	12926.7
WT 4-actine-milipore 1/10-Actin	WT 4	actine-milipore 1/10	15	Actin	49	1.17659e+06
WT 4-MCPH1 (CS) + P21 + GAPDH-p21	WT 4	MCPH1 (CS) + P21 + GAPDH	5	p21	29	16944.3
WT 4-MCPH1 (CS) + P21 + GAPDH-Gapdh	WT 4	MCPH1 (CS) + P21 + GAPDH	5	Gapdh	41	56630
WT 4-MCPH1 (CS) + P21 + GAPDH-Mcph1	WT 4	MCPH1 (CS) + P21 + GAPDH	5	Mcph1	128	613187
WT 5-actine-milipore 1/10-Actin	WT 5	actine-milipore 1/10	17	Actin	49	1.03079e+06
WT 5-MCPH1 (CS) + P21 + GAPDH-p21	WT 5	MCPH1 (CS) + P21 + GAPDH	7	p21	30	12317.8
WT 5-MCPH1 (CS) + P21 + GAPDH-Gapdh	WT 5	MCPH1 (CS) + P21 + GAPDH	7	Gapdh	40	34984.6
WT 5-MCPH1 (CS) + P21 + GAPDH-Mcph1	WT 5	MCPH1 (CS) + P21 + GAPDH	7	Mcph1	126	504856
echec

## Sheet: Feuil5
Moyenne de Area	Étiquettes de colonnes
Étiquettes de lignes	Actin	Gapdh	Mcph1	p21	Total général
KO 2	470984	22539.9	0.19	36461.6	132496
KO 3	627761	10073.9	0.24	6779.77	161154
KO5	724084	38572.2	0.127	15704.3	194590
WT 13	869288	28003.6	371367	1404.45	317516
WT 14	2.06059e+06	134853	842284	11033.8	762189
WT 6	3.26498e+06	99836.1	697989	10738.2	1.01839e+06
Total général	1.33628e+06	55646.4	318607	13687	431055

## Sheet: Data05072021
groupID	Sample	Primary	Cap	Name	MW(kDa)	Area
KO 2-beta actin-Actin	KO 2	beta actin	8	Actin	48	470984
KO 2-MCPH1 (CS) +p21 + gapdh-p21	KO 2	MCPH1 (CS) +p21 + gapdh	2	p21	28	36461.6
KO 2-MCPH1 (CS) +p21 + gapdh-Gapdh	KO 2	MCPH1 (CS) +p21 + gapdh	2	Gapdh	40	22539.9
KO 2-MCPH1 (CS) +p21 + gapdh-Mcph1	KO 2	MCPH1 (CS) +p21 + gapdh	2	Mcph1	114	0.19
KO 3-beta actin-Actin	KO 3	beta actin	9	Actin	48	627761
KO 3-MCPH1 (CS) +p21 + gapdh-p21	KO 3	MCPH1 (CS) +p21 + gapdh	3	p21	29	6779.77
KO 3-MCPH1 (CS) +p21 + gapdh-Gapdh	KO 3	MCPH1 (CS) +p21 + gapdh	3	Gapdh	41	10073.9
KO 3-MCPH1 (CS) +p21 + gapdh-Mcph1	KO 3	MCPH1 (CS) +p21 + gapdh	3	Mcph1	107	0.24
KO5-beta actin-Actin	KO5	beta actin	10	Actin	50	724084
KO5-MCPH1 (CS) +p21 + gapdh-p21	KO5	MCPH1 (CS) +p21 + gapdh	4	p21	28	15704.3
KO5-MCPH1 (CS) +p21 + gapdh-Gapdh	KO5	MCPH1 (CS) +p21 + gapdh	4	Gapdh	39	38572.2
KO5-MCPH1 (CS) +p21 + gapdh-Mcph1	KO5	MCPH1 (CS) +p21 + gapdh	4	Mcph1	125	0.127
WT 13-beta actin-Actin	WT 13	beta actin	11	Actin	48	869288
WT 13-MCPH1 (CS) +p21 + gapdh-p21	WT 13	MCPH1 (CS) +p21 + gapdh	5	p21	27	1404.45
WT 13-MCPH1 (CS) +p21 + gapdh-Gapdh	WT 13	MCPH1 (CS) +p21 + gapdh	5	Gapdh	41	28003.6
WT 13-MCPH1 (CS) +p21 + gapdh-Mcph1	WT 13	MCPH1 (CS) +p21 + gapdh	5	Mcph1	125	371367
WT 14-beta actin-Actin	WT 14	beta actin	13	Actin	47	2.06059e+06
WT 14-MCPH1 (CS) +p21 + gapdh-p21	WT 14	MCPH1 (CS) +p21 + gapdh	7	p21	29	11033.8
WT 14-MCPH1 (CS) +p21 + gapdh-Gapdh	WT 14	MCPH1 (CS) +p21 + gapdh	7	Gapdh	40	134853
WT 14-MCPH1 (CS) +p21 + gapdh-Mcph1	WT 14	MCPH1 (CS) +p21 + gapdh	7	Mcph1	117	842284
WT 6-beta actin-Actin	WT 6	beta actin	12	Actin	51	3.26498e+06
WT 6-MCPH1 (CS) +p21 + gapdh-p21	WT 6	MCPH1 (CS) +p21 + gapdh	6	p21	28	10738.2
WT 6-MCPH1 (CS) +p21 + gapdh-Gapdh	WT 6	MCPH1 (CS) +p21 + gapdh	6	Gapdh	40	99836.1
WT 6-MCPH1 (CS) +p21 + gapdh-Mcph1	WT 6	MCPH1 (CS) +p21 + gapdh	6	Mcph1	107	697989

## Sheet: Feuil2
Genotype	Name	Actin	Gapdh	Mcph1	Mcph1/Actin	Mcph1/Gapdh	p21	p21/Actin	p21/Gapdh	Total général
KO	KO 1	932462	68288.8	0	0	0	65225.5	0.0699498	0.955143	266494
KO	KO 7	1.00125e+06	81212	0	0	0	154961	0.154768	1.90811	309356
WT	WT 4	1.17659e+06	56630	613187	0.521154	10.8279	16944.3	0.0144011	0.29921	465839
WT	WT 5	1.03079e+06	34984.6	504856	0.489775	14.4308	12317.8	0.0119498	0.352092	395737
KO	KO 2	470984	22539.9	0.19	4.03411e-07	8.4295e-06	36461.6	0.0774157	1.61765	132496
WT	WT 13	869288	28003.6	371367	0.427208	13.2614	1404.45	0.00161563	0.0501523	317516
WT	WT 14	2.06059e+06	134853	842284	0.40876	6.24596	11033.8	0.00535471	0.0818215	762189
