# Supplementary material for: Mcph1, mutated in primary microcephaly, is also crucial for erythropoiesis
Source: EMBO Rep. 2024 Apr 11;25(5):19. doi: 10.1038/s44319-024-00123-8 (PMC11094029; doi:10.1038/s44319-024-00123-8)
Supplement: Supplementary file 5 — Source data Fig. 4 [file 44319_2024_123_MOESM5_ESM.zip]

Archive with 32 entries (26 files):
- Figure 4/
- Figure 4/4A/
- Figure 4/4A/Foie_905_003.fcs
- Figure 4/4A/Foie_906_004.fcs
- Figure 4/4A/Foie_907_005.fcs
- Figure 4/4A/Foie_908_006.fcs
- Figure 4/4A/Foie_909_007.fcs
- Figure 4/4A/Foie_939_002.fcs
- Figure 4/4A/Foie_943_001.fcs
- Figure 4/4A/Foie_944_002.fcs
- Figure 4/4A/Foie_945_003.fcs
- Figure 4/4A/Foie_946_004.fcs
- Figure 4/4A/Foie_947_005.fcs
- Figure 4/4A/Foie_948_006.fcs
- Figure 4/4A/S0.xlsx
- Figure 4/4A/S1.xlsx
- Figure 4/4A/S2.xlsx
- Figure 4/4B-C/
- Figure 4/4B-C/Foie_937_001.fcs
- Figure 4/4B-C/Foie_939_002.fcs
- Figure 4/4D/
- Figure 4/4D/S0-DNAcontent.xlsx
- Figure 4/4D/S1-DNAcontent.xlsx
- Figure 4/4D/S2-DNAcontent.xlsx
- Figure 4/4D/S3-DNAcontent.xlsx
- Figure 4/4D/Thumbs.db
- Figure 4/4E/
- Figure 4/4E/IMG_2191.JPG
- Figure 4/4F/
- Figure 4/4F/IMG_1.JPG
- Figure 4/4F/IMG_2.JPG
- Figure 4/4F/Thumbs.db
