# Supplementary material for: Mcph1, mutated in primary microcephaly, is also crucial for erythropoiesis
Source: EMBO Rep. 2024 Apr 11;25(5):19. doi: 10.1038/s44319-024-00123-8 (PMC11094029; doi:10.1038/s44319-024-00123-8)
Supplement: Supplementary file 5 — Source data Fig. 4 [file 44319_2024_123_MOESM5_ESM.zip › Figure 4/4A/S2.xlsx]

## Sheet: S2
	Mcph1 +/+ (WT)	Mcph1 +/+ (WT)	Mcph1 +/+ (WT)	Mcph1 +/+ (WT)	Mcph1 +/+ (WT)	Mcph1 +/+ (WT)	Mcph1 +/+ (WT)	Mcph1 -/- (KO)	Mcph1 -/- (KO)	Mcph1 -/- (KO)	Mcph1 -/- (KO)	Mcph1 -/- (KO)	Mcph1 -/- (KO)	Mcph1 -/- (KO)
Sample	905	906	908	943	946	947	948	907	909	939	944	945
SubG1	0.27	0.34	0.67	0.63	0.65	0.43	0.37	5.3	4.04	11	6.46	4.7
G1	25.8	22.8	15.8	38.3	31.7	44.8	27.8	21.1	21.8	34.9	17.3	19.6
S	63.9	66	73.4	55	57.1	45.6	65.7	64.2	57.8	35.7	60.5	64.9
G2-M	8.47	10	9.29	5.81	9.89	8.91	5.97	7.46	14	16	14.2	8.95
