# Supplementary material for: Mcph1, mutated in primary microcephaly, is also crucial for erythropoiesis
Source: EMBO Rep. 2024 Apr 11;25(5):19. doi: 10.1038/s44319-024-00123-8 (PMC11094029; doi:10.1038/s44319-024-00123-8)
Supplement: Supplementary file 5 — Source data Fig. 4 [file 44319_2024_123_MOESM5_ESM.zip › Figure 4/4D/S0-DNAcontent.xlsx]

## Sheet: S0-DNAcontent
	Mcph1 +/+ (WT)	Mcph1 +/+ (WT)	Mcph1 +/+ (WT)	Mcph1 +/+ (WT)	Mcph1 +/+ (WT)	Mcph1 +/+ (WT)	Mcph1 +/+ (WT)	Mcph1 -/- (KO)	Mcph1 -/- (KO)	Mcph1 -/- (KO)	Mcph1 -/- (KO)	Mcph1 -/- (KO)
Sample	905	906	908	943	946	947	948	907	909	939	944	945
<2n	1.78	1.88	1.45	2.56	3.32	2.02	1.46	6.7	7.6	8.15	13.6	7.18
2n	72.2	72.5	73.9	90.2	81.7	82.1	78.4	61.2	62	70.4	65.3	67.2
4n	25.9	25.4	24.3	7.15	14.6	15.7	20	31	29.6	20	20.2	24.2
>4n	0.069	0.098	0.14	0.06	0.2	0.14	0.12	0.91	0.73	1.37	0.78	1.06
