# Supplementary material for: Mcph1, mutated in primary microcephaly, is also crucial for erythropoiesis
Source: EMBO Rep. 2024 Apr 11;25(5):19. doi: 10.1038/s44319-024-00123-8 (PMC11094029; doi:10.1038/s44319-024-00123-8)
Supplement: Supplementary file 5 — Source data Fig. 4 [file 44319_2024_123_MOESM5_ESM.zip › Figure 4/4D/S2-DNAcontent.xlsx]

## Sheet: S2-DNAcontent
	Mcph1 +/+ (WT)	Mcph1 +/+ (WT)	Mcph1 +/+ (WT)	Mcph1 +/+ (WT)	Mcph1 +/+ (WT)	Mcph1 +/+ (WT)	Mcph1 +/+ (WT)	Mcph1 -/- (KO)	Mcph1 -/- (KO)	Mcph1 -/- (KO)	Mcph1 -/- (KO)	Mcph1 -/- (KO)
	905	906	908	943	946	947	948	907	909	939	944	945
<2n	0.27	0.41	0.76	0.7	0.73	0.46	0.4	8.22	5.84	14.4	7.53	6.67
2n	45.5	51.4	48.4	62.7	58.6	68.6	59.6	47.1	42.4	45.4	36.7	48.9
4n	53.6	47.8	50.6	36.5	40	30.8	40.2	43.1	49.7	37.2	54.5	43
>4n	0.27	0.33	0.12	0.077	0.077	0.074	0.12	1.43	2	2.97	1.13	1.27
