# Supplementary material for: Mcph1, mutated in primary microcephaly, is also crucial for erythropoiesis
Source: EMBO Rep. 2024 Apr 11;25(5):19. doi: 10.1038/s44319-024-00123-8 (PMC11094029; doi:10.1038/s44319-024-00123-8)
Supplement: Supplementary file 5 — Source data Fig. 4 [file 44319_2024_123_MOESM5_ESM.zip › Figure 4/4D/S3-DNAcontent.xlsx]

## Sheet: S3
	Mcph1 +/+ (WT)	Mcph1 +/+ (WT)	Mcph1 +/+ (WT)	Mcph1 +/+ (WT)	Mcph1 +/+ (WT)	Mcph1 +/+ (WT)	Mcph1 +/+ (WT)	Mcph1 -/- (KO)	Mcph1 -/- (KO)	Mcph1 -/- (KO)	Mcph1 -/- (KO)	Mcph1 -/- (KO)
Sample	905	906	908	943	946	947	948	907	909	939	944	945
<2n	1.04	0.37	0.3	2.47	1.8	2.81	0.91	5.24	3.78	8.09	8.39	5.09
2n	66.5	50	49.4	59.3	50.5	54.9	49.3	25.3	22.6	36.1	17.7	23.5
4n	32.2	49	49.6	37.8	46.4	41.1	48.8	55.4	57.7	45.1	59.1	57.8
>4n	0.22	0.64	0.66	0.42	1.25	1.2	0.95	14	15.9	10.8	14.8	13.6
