# Supplementary material for: Mcph1, mutated in primary microcephaly, is also crucial for erythropoiesis
Source: EMBO Rep. 2024 Apr 11;25(5):19. doi: 10.1038/s44319-024-00123-8 (PMC11094029; doi:10.1038/s44319-024-00123-8)
Supplement: Supplementary file 6 — Source data Fig. 5 [file 44319_2024_123_MOESM6_ESM.zip]

Archive with 40 entries (35 files):
- Figure 5/
- Figure 5/5B/
- Figure 5/5B/HB.xlsx
- Figure 5/5B/Thumbs.db
- Figure 5/5C/
- Figure 5/5C/GR.csv
- Figure 5/5D/
- Figure 5/5D/Foie_12_007.fcs
- Figure 5/5D/Foie_2_003.fcs
- Figure 5/5D/Foie_2_01062022_005.fcs
- Figure 5/5D/Foie_4_005.fcs
- Figure 5/5E/
- Figure 5/5E/Foie_10_003.fcs
- Figure 5/5E/Foie_12_007.fcs
- Figure 5/5E/Foie_1_001.fcs
- Figure 5/5E/Foie_1_002.fcs
- Figure 5/5E/Foie_2_002.fcs
- Figure 5/5E/Foie_2_003.fcs
- Figure 5/5E/Foie_2_01062022_005.fcs
- Figure 5/5E/Foie_2_31052022_001.fcs
- Figure 5/5E/Foie_3_31052022_002.fcs
- Figure 5/5E/Foie_4_005.fcs
- Figure 5/5E/Foie_5_006.fcs
- Figure 5/5E/Foie_6_003.fcs
- Figure 5/5E/Foie_7_31052022_003.fcs
- Figure 5/5E/Foie_905_003.fcs
- Figure 5/5E/Foie_906_004.fcs
- Figure 5/5E/Foie_907_005.fcs
- Figure 5/5E/Foie_908_006.fcs
- Figure 5/5E/Foie_909_007.fcs
- Figure 5/5E/Foie_939_002.fcs
- Figure 5/5E/Foie_941_003.fcs
- Figure 5/5E/Foie_943_001.fcs
- Figure 5/5E/Foie_944_002.fcs
- Figure 5/5E/Foie_945_003.fcs
- Figure 5/5E/Foie_946_004.fcs
- Figure 5/5E/Foie_947_005.fcs
- Figure 5/5E/Foie_948_006.fcs
- Figure 5/5E/S3.xlsx
- Figure 5/5E/Thumbs.db
