# Supplementary material for: Mcph1, mutated in primary microcephaly, is also crucial for erythropoiesis
Source: EMBO Rep. 2024 Apr 11;25(5):19. doi: 10.1038/s44319-024-00123-8 (PMC11094029; doi:10.1038/s44319-024-00123-8)
Supplement: Supplementary file 6 — Source data Fig. 5 [file 44319_2024_123_MOESM6_ESM.zip › Figure 5/5B/HB.xlsx]

## Sheet: HB
Mcph1 +/+ Trp53 +/+	Mcph1 +/+ Trp53 -/-	Mcph1 -/- Trp53 +/+	Mcph1 -/- Trp53 -/-
171	105	96	75
135	102	69	72
120	204	75	99
175	162	66
111	135	70
153	129	100
153		95
150		85
132		118
144		96
108
129
141
147
156
187
162
153
