# Supplementary material for: Mcph1, mutated in primary microcephaly, is also crucial for erythropoiesis
Source: EMBO Rep. 2024 Apr 11;25(5):19. doi: 10.1038/s44319-024-00123-8 (PMC11094029; doi:10.1038/s44319-024-00123-8)
Supplement: Supplementary file 6 — Source data Fig. 5 [file 44319_2024_123_MOESM6_ESM.zip › Figure 5/5C/GR.csv]

Mcph1+/+ Trp53+/+	Mcph1+/+ Trp53-/-	Mcph1-/- Trp53+/+	Mcph1-/- Trp53-/-
3,66	2,38	1,71	0,93
3,24	2,25	1,11	1,47
4,44	4,68	1,35	1,29
3,92	3,84	0,7
3,15	2,49	0,8
3,63	3,09	1
3,51		1,1
4,14		1,2
3,51		1,2
2		1,4
2,2
2,5
2,5
2,6
2,6
3,3
3,5
4,2
