# Supplementary material for: Mcph1, mutated in primary microcephaly, is also crucial for erythropoiesis
Source: EMBO Rep. 2024 Apr 11;25(5):19. doi: 10.1038/s44319-024-00123-8 (PMC11094029; doi:10.1038/s44319-024-00123-8)
Supplement: Supplementary file 6 — Source data Fig. 5 [file 44319_2024_123_MOESM6_ESM.zip › Figure 5/5E/S3.xlsx]

## Sheet: S3
	Mcph1+/+; Trp53+/+	Mcph1+/+; Trp53+/+	Mcph1+/+; Trp53+/+	Mcph1+/+; Trp53+/+	Mcph1+/+; Trp53+/+	Mcph1+/+; Trp53+/+	Mcph1+/+; Trp53+/+	Mcph1+/+; Trp53+/+	Mcph1+/+; Trp53+/+	Mcph1+/+; Trp53+/+	Mcph1+/+; Trp53+/+	Mcph1-/-;Trp53+/+	Mcph1-/-;Trp53+/+	Mcph1-/-;Trp53+/+	Mcph1-/-;Trp53+/+	Mcph1-/-;Trp53+/+	Mcph1-/-;Trp53+/+	Mcph1-/-;Trp53+/+	Mcph1-/-;Trp53-/-	Mcph1-/-;Trp53-/-	Mcph1-/-;Trp53-/-	Mcph1-/-;Trp53-/-	Mcph1-/-;Trp53-/-	Mcph1-/-;Trp53-/-	Mcph1+/+;Trp53-/-	Mcph1+/+;Trp53-/-	Mcph1+/+;Trp53-/-
Sample	1_001	2_002	4_005	5_006	905	906	908	943	946	947	948	2_01062022	907	909	939	941	944	945	6	10_003	8	1_002	2_003	31052022_001.fcs	12_007	3_31052022	7_31052022
<2n	0.29	0.086	0.21	0.19	1.04	0.37	0.3	2.47	1.8	2.81	0.91	3.01	5.24	3.78	8.09	8.4	8.39	5.09	3.14	1.03	2.77	3.2	2.03	1.84	0.24	0.2	0.056
2n-4n	56.7	32.3	52.6	59	66.5	50	49.4	59.3	50.5	54.9	49.3	35	25.3	22.6	36.1	43.6	17.7	23.5	12.9	23.6	14.1	22.5	25.2	31.1	53.9	40.1	43.6
4n	40.9	64.6	46.2	40.3	32.2	49	49.6	37.8	46.4	41.1	48.8	48.4	55.4	57.7	45.1	41.7	59.1	57.8	49.2	56.5	58.9	56.6	52	44.4	44.9	55.6	52.3
>4n	2.14	3.02	0.37	0.27	0.22	0.64	0.66	0.42	1.25	1.2	0.95	12.2	14	15.9	10.8	6.28	14.8	13.6	34.6	18.8	24.3	17	20	21.2	0.37	3.44	3.42
