# Supplementary material for: Mcph1, mutated in primary microcephaly, is also crucial for erythropoiesis
Source: EMBO Rep. 2024 Apr 11;25(5):19. doi: 10.1038/s44319-024-00123-8 (PMC11094029; doi:10.1038/s44319-024-00123-8)
Supplement: Supplementary file 7 — Source data Fig. 6 [file 44319_2024_123_MOESM7_ESM.zip]

Archive with 19 entries (12 files):
- Figure 6/
- Figure 6/6A/
- Figure 6/6A/KOWT2.5x.tif
- Figure 6/6A/WTWT2.5x.tif
- Figure 6/6B/
- Figure 6/6B/LateralLength.xlsx
- Figure 6/6B/RadialThickness.xlsx
- Figure 6/6C/
- Figure 6/6C/4MCT10 KOWT p21.lif - Series006.tif
- Figure 6/6C/4MCT10 WTWT p21.lif - Series004.tif
- Figure 6/6D/
- Figure 6/6D/Blue&RedWT_subandKO.xls
- Figure 6/6D/Thumbs.db
- Figure 6/6E/
- Figure 6/6E/E12.5 KO4 P21 P16 CD3.tif
- Figure 6/6E/E12.5 WT3 P21 P16 CD3.tif
- Figure 6/6H/
- Figure 6/6H/2022-12-21-CDKN1A-TBP_NPC.xlsx
- Figure 6/6H/Thumbs.db
