# Supplementary material for: Mcph1, mutated in primary microcephaly, is also crucial for erythropoiesis
Source: EMBO Rep. 2024 Apr 11;25(5):19. doi: 10.1038/s44319-024-00123-8 (PMC11094029; doi:10.1038/s44319-024-00123-8)
Supplement: Supplementary file 7 — Source data Fig. 6 [file 44319_2024_123_MOESM7_ESM.zip › Figure 6/6B/LateralLength.xlsx]

## Sheet: LateralLength
Mcph1+/+ Trp53+/+	Mcph1-/- Trp53+/+
772	765.55
743.1	860.51
693.72	748.5
945.132	734.12
853.292
899.212
748.496
754.4
850.012
