# Supplementary material for: Mcph1, mutated in primary microcephaly, is also crucial for erythropoiesis
Source: EMBO Rep. 2024 Apr 11;25(5):19. doi: 10.1038/s44319-024-00123-8 (PMC11094029; doi:10.1038/s44319-024-00123-8)
Supplement: Supplementary file 7 — Source data Fig. 6 [file 44319_2024_123_MOESM7_ESM.zip › Figure 6/6B/RadialThickness.xlsx]

## Sheet: RadialThickness
Mcph1 +/+ Trp53 +/+	Mcph1-/- Trp53+/+
100.53	76.916
104.47	71.832
102.17	83.968
102.39	74.13
99.71	67.8
97.42	62.16
95.61	64.62
97.58	83.15
142.84	71.5
141.89	60.52
140.07	60.02
141.6	60.88
143.83
137.6
138.09
139.84
91.51
97.58
105.45
98.18
100.7
89.54
97.09
95.78
92.5
93.97
101.02
95.83
