# Supplementary material for: Mcph1, mutated in primary microcephaly, is also crucial for erythropoiesis
Source: EMBO Rep. 2024 Apr 11;25(5):19. doi: 10.1038/s44319-024-00123-8 (PMC11094029; doi:10.1038/s44319-024-00123-8)
Supplement: Supplementary file 7 — Source data Fig. 6 [file 44319_2024_123_MOESM7_ESM.zip › Figure 6/6D/Blue&RedWT_subandKO.xls]

## Sheet: Blue&RedWT_subANDko
	Number	X.1	Label	Area	Mean	X	Y	MinThr	MaxThr	file_name	couleur	Genotype
1	398	28	4MCT10-0001:0610-0608	97.253	232.917	172.898	173.443	0	255	3-Blue.csv	Blue	WT
2	974	604	4MCT10-0001:0715-0878	71.426	154.156	249.445	203.401	0	255	3-Blue.csv	Blue	WT
3	424	54	4MCT10-0001:0832-0880	84.259	156.418	250.262	236.383	0	255	3-Blue.csv	Blue	WT
4	254	254	4MCT10-0001:0529-0972	81.03	142.236	276.911	149.502	0	255	2-Blue.csv	Blue	WT
5	307	307	4MCT10-0001:0303-0089	58.674	193.21	25.596	86.03	0	255	2-Blue.csv	Blue	WT
6	777	407	4MCT10-0001:0634-0515	91.926	183.248	146.367	179.915	0	255	3-Blue.csv	Blue	WT
7	682	312	4MCT10-0001:0420-0587	66.019	203.7	167.073	118.99	0	255	3-Blue.csv	Blue	WT
8	987	617	4MCT10-0001:0976-0443	17.11	82.962	125.894	277.405	0	255	3-Blue.csv	Blue	WT
9	456	86	4MCT10-0001:0644-0755	49.877	208.123	214.456	182.945	0	255	3-Blue.csv	Blue	WT
10	615	245	4MCT10-0001:0248-0824	22.275	215.21	234.23	70.589	0	255	3-Blue.csv	Blue	WT
11	1051	681	4MCT10-0001:0952-0380	13.962	87.827	108.207	270.592	0	255	3-Blue.csv	Blue	WT
12	62	62	4MCT10-0001:0495-0398	45.6	215.347	113.076	140.537	0	255	2-Blue.csv	Blue	WT
13	611	241	4MCT10-0001:0019-0622	43.986	171.681	176.867	5.497	0	255	3-Blue.csv	Blue	WT
14	960	590	4MCT10-0001:0288-0874	97.011	174.34	248.382	81.502	0	255	3-Blue.csv	Blue	WT
15	941	571	4MCT10-0001:0940-0229	117.188	131.959	65.029	267.135	0	255	3-Blue.csv	Blue	WT
16	609	239	4MCT10-0001:0269-0188	52.621	233.742	53.031	76.131	0	255	3-Blue.csv	Blue	WT
17	393	23	4MCT10-0001:0741-0449	105.727	191.953	127.749	210.169	0	255	3-Blue.csv	Blue	WT
18	409	39	4MCT10-0001:0473-1001	70.781	185.472	284.43	134.493	0	255	3-Blue.csv	Blue	WT
19	778	408	4MCT10-0001:0922-0575	74.412	149.646	163.554	262.155	0	255	3-Blue.csv	Blue	WT
20	435	65	4MCT10-0001:0172-0479	86.034	214.78	136.679	49.256	0	255	3-Blue.csv	Blue	WT
21	236	236	4MCT10-0001:0456-0919	11.945	186.257	261.381	129.494	0	255	2-Blue.csv	Blue	WT
22	839	469	4MCT10-0001:0590-0394	29.458	200.693	111.959	167.55	0	255	3-Blue.csv	Blue	WT
23	202	202	4MCT10-0001:0478-0241	66.907	168.014	68.488	135.803	0	255	2-Blue.csv	Blue	WT
24	1286	135	4MCT10-0001:0234-0346	96.607	176.272	98.617	65.786	0	255	4-Blue.csv	Blue	WT
25	560	190	4MCT10-0001:0720-0394	96.123	216.743	112.696	204.845	0	255	3-Blue.csv	Blue	WT
26	179	179	4MCT10-0001:0176-0522	84.985	65.249	148.184	50.315	0	255	2-Blue.csv	Blue	WT
27	125	125	4MCT10-0001:0636-0429	41.564	232.771	122.191	180.578	0	255	2-Blue.csv	Blue	WT
28	766	396	4MCT10-0001:0528-0632	73.686	221.702	179.577	150.249	0	255	3-Blue.csv	Blue	WT
29	1299	148	4MCT10-0001:0910-0680	67.633	195.549	193.074	258.72	0	255	4-Blue.csv	Blue	WT
30	1337	186	4MCT10-0001:0110-0564	81.03	77.598	160.231	31.303	0	255	4-Blue.csv	Blue	WT
31	103	103	4MCT10-0001:0741-0340	76.995	189.452	97.172	210.896	0	255	2-Blue.csv	Blue	WT
32	882	512	4MCT10-0001:0705-0161	80.708	174.209	45.631	200.291	0	255	3-Blue.csv	Blue	WT
33	1259	108	4MCT10-0001:0176-0555	33.574	69.096	157.524	50.108	0	255	4-Blue.csv	Blue	WT
34	586	216	4MCT10-0001:0124-0245	44.873	200.043	69.541	35.124	0	255	3-Blue.csv	Blue	WT
35	225	225	4MCT10-0001:0616-0582	44.47	193.604	165.609	175.521	0	255	2-Blue.csv	Blue	WT
36	850	480	4MCT10-0001:0186-0224	47.618	216.914	63.746	52.798	0	255	3-Blue.csv	Blue	WT
37	608	238	4MCT10-0001:0543-0536	66.826	191.313	152.702	154.091	0	255	3-Blue.csv	Blue	WT
38	1017	647	4MCT10-0001:0384-0139	33.574	212.887	39.119	109.376	0	255	3-Blue.csv	Blue	WT
39	1365	214	4MCT10-0001:0825-0687	20.258	97.884	195.215	234.324	0	255	4-Blue.csv	Blue	WT
40	170	170	4MCT10-0001:0667-0606	9.524	170.627	172.147	189.489	0	255	2-Blue.csv	Blue	WT
41	982	612	4MCT10-0001:0071-0641	71.911	135.561	182.358	20.363	0	255	3-Blue.csv	Blue	WT
42	1376	225	4MCT10-0001:0270-0701	52.137	77.385	199.475	76.489	0	255	4-Blue.csv	Blue	WT
43	1056	686	4MCT10-0001:1005-0365	57.867	165.432	103.409	285.726	0	255	3-Blue.csv	Blue	WT
44	965	595	4MCT10-0001:0320-0837	72.072	169.243	237.64	91.264	0	255	3-Blue.csv	Blue	WT
45	324	324	4MCT10-0001:0293-0142	23.728	189.272	40.29	83.756	0	255	2-Blue.csv	Blue	WT
46	765	395	4MCT10-0001:0588-0822	68.763	204.896	233.4	167.456	0	255	3-Blue.csv	Blue	WT
47	493	123	4MCT10-0001:0430-0670	55.93	192.57	190.51	122.172	0	255	3-Blue.csv	Blue	WT
48	547	177	4MCT10-0001:0471-0977	47.053	179.261	277.838	133.905	0	255	3-Blue.csv	Blue	WT
49	1317	166	4MCT10-0001:0625-0684	108.875	146.617	194.253	177.312	0	255	4-Blue.csv	Blue	WT
50	223	223	4MCT10-0001:0720-0673	88.617	188.036	191.1	204.918	0	255	2-Blue.csv	Blue	WT
51	743	373	4MCT10-0001:0166-0925	63.436	143.374	263.055	46.686	0	255	3-Blue.csv	Blue	WT
52	626	256	4MCT10-0001:0685-0976	75.462	90.025	277.342	194.347	0	255	3-Blue.csv	Blue	WT
53	1216	65	4MCT10-0001:0196-0531	69.247	201.57	150.696	55.765	0	255	4-Blue.csv	Blue	WT
54	909	539	4MCT10-0001:0266-0745	67.149	166.856	211.993	75.369	0	255	3-Blue.csv	Blue	WT
55	6	6	4MCT10-0001:0850-0094	85.308	202.326	26.663	241.799	0	255	2-Blue.csv	Blue	WT
56	875	505	4MCT10-0001:0430-0670	55.93	192.57	190.51	122.172	0	255	3-Blue.csv	Blue	WT
57	287	287	4MCT10-0001:0385-0093	37.206	135.273	26.591	109.418	0	255	2-Blue.csv	Blue	WT
58	991	621	4MCT10-0001:0269-0188	52.621	233.742	53.031	76.131	0	255	3-Blue.csv	Blue	WT
59	130	130	4MCT10-0001:0428-0933	79.174	165.995	264.706	121.087	0	255	2-Blue.csv	Blue	WT
60	741	371	4MCT10-0001:0675-0217	17.514	180.539	61.752	191.81	0	255	3-Blue.csv	Blue	WT
61	416	46	4MCT10-0001:0489-0247	74.009	185.04	70.085	138.822	0	255	3-Blue.csv	Blue	WT
62	374	4	4MCT10-0001:0593-0558	58.352	198.234	158.835	168.846	0	255	3-Blue.csv	Blue	WT
63	1343	192	4MCT10-0001:0732-0106	113.314	182.443	30.291	208.364	0	255	4-Blue.csv	Blue	WT
64	888	518	4MCT10-0001:0392-0620	16.464	208.059	176.185	111.506	0	255	3-Blue.csv	Blue	WT
65	641	271	4MCT10-0001:0558-0087	44.631	198.293	24.909	158.462	0	255	3-Blue.csv	Blue	WT
66	971	601	4MCT10-0001:0486-0917	50.281	168.254	260.945	138.461	0	255	3-Blue.csv	Blue	WT
67	891	521	4MCT10-0001:0185-0704	38.013	134.503	200.076	52.631	0	255	3-Blue.csv	Blue	WT
68	733	363	4MCT10-0001:1001-0227	43.986	115.895	64.802	284.678	0	255	3-Blue.csv	Blue	WT
69	504	134	4MCT10-0001:0966-0650	73.767	127.207	184.751	274.165	0	255	3-Blue.csv	Blue	WT
70	1346	195	4MCT10-0001:0244-0980	65.696	183.17	278.286	69.06	0	255	4-Blue.csv	Blue	WT
71	1217	66	4MCT10-0001:0475-0471	96.365	113.54	133.765	134.911	0	255	4-Blue.csv	Blue	WT
72	88	88	4MCT10-0001:0523-0331	31.637	186.819	93.973	148.444	0	255	2-Blue.csv	Blue	WT
73	403	33	4MCT10-0001:0497-0973	46.245	186.215	276.619	140.95	0	255	3-Blue.csv	Blue	WT
74	134	134	4MCT10-0001:0602-0401	51.572	214.962	113.774	170.934	0	255	2-Blue.csv	Blue	WT
75	527	157	4MCT10-0001:0266-0745	67.149	166.856	211.993	75.369	0	255	3-Blue.csv	Blue	WT
76	70	70	4MCT10-0001:0154-0414	54.074	217.958	117.86	43.516	0	255	2-Blue.csv	Blue	WT
77	227	227	4MCT10-0001:0810-0264	34.866	112.537	74.981	230.322	0	255	2-Blue.csv	Blue	WT
78	737	367	4MCT10-0001:0332-0270	95.477	178.922	76.907	94.668	0	255	3-Blue.csv	Blue	WT
79	61	61	4MCT10-0001:0745-0488	69.166	208.69	138.641	211.656	0	255	2-Blue.csv	Blue	WT
80	1292	141	4MCT10-0001:0296-0757	80.788	119.251	215.073	84.236	0	255	4-Blue.csv	Blue	WT
81	530	160	4MCT10-0001:0464-0745	53.671	217.58	211.787	131.738	0	255	3-Blue.csv	Blue	WT
82	240	240	4MCT10-0001:0074-0853	36.964	224.362	242.589	21.033	0	255	2-Blue.csv	Blue	WT
83	54	54	4MCT10-0001:0465-0469	56.576	208.017	132.78	132.131	0	255	2-Blue.csv	Blue	WT
84	842	472	4MCT10-0001:0601-0327	77.641	153.673	92.896	171.199	0	255	3-Blue.csv	Blue	WT
85	819	449	4MCT10-0001:0178-0343	66.987	173.277	97.732	50.783	0	255	3-Blue.csv	Blue	WT
86	1085	715	4MCT10-0001:0908-0348	7.99	141.384	98.94	257.985	0	255	3-Blue.csv	Blue	WT
87	279	279	4MCT10-0001:0383-0841	95.154	151.092	238.914	109.031	0	255	2-Blue.csv	Blue	WT
88	899	529	4MCT10-0001:0572-0473	45.761	223.317	134.687	161.938	0	255	3-Blue.csv	Blue	WT
89	844	474	4MCT10-0001:0717-0571	18.724	215.448	162.353	203.669	0	255	3-Blue.csv	Blue	WT
90	53	53	4MCT10-0001:0528-0243	76.672	168.488	69.11	149.983	0	255	2-Blue.csv	Blue	WT
91	1082	712	4MCT10-0001:0681-0601	57.787	215.043	170.648	193.394	0	255	3-Blue.csv	Blue	WT
92	1289	138	4MCT10-0001:0880-0904	124.935	164.634	257.392	249.748	0	255	4-Blue.csv	Blue	WT
93	158	158	4MCT10-0001:0605-0177	53.751	199.682	50.191	171.871	0	255	2-Blue.csv	Blue	WT
94	111	111	4MCT10-0001:0363-0072	95.639	214.97	18.108	103.149	0	255	2-Blue.csv	Blue	WT
95	113	113	4MCT10-0001:0491-0309	111.296	213.399	87.907	139.315	0	255	2-Blue.csv	Blue	WT
96	595	225	4MCT10-0001:0564-0504	63.84	177.948	142.928	160.556	0	255	3-Blue.csv	Blue	WT
97	282	282	4MCT10-0001:0438-0175	199.348	186.792	50.24	123.646	0	255	2-Blue.csv	Blue	WT
98	582	212	4MCT10-0001:0556-1004	80.708	168.926	285.744	158.124	0	255	3-Blue.csv	Blue	WT
99	1034	664	4MCT10-0001:0513-0522	53.993	173.366	148.37	145.823	0	255	3-Blue.csv	Blue	WT
100	1357	206	4MCT10-0001:0967-0781	44.954	67.294	222.1	275.037	0	255	4-Blue.csv	Blue	WT
101	1338	187	4MCT10-0001:0144-0189	130.585	154.171	57.953	39.853	0	255	4-Blue.csv	Blue	WT
102	38	38	4MCT10-0001:0937-0631	55.608	149.308	179.359	266.003	0	255	2-Blue.csv	Blue	WT
103	896	526	4MCT10-0001:0657-0735	56.818	223.018	208.78	186.688	0	255	3-Blue.csv	Blue	WT
104	658	288	4MCT10-0001:0221-0313	9.927	175.049	88.875	62.626	0	255	3-Blue.csv	Blue	WT
105	587	217	4MCT10-0001:0749-0574	85.147	217.126	162.661	212.51	0	255	3-Blue.csv	Blue	WT
106	251	251	4MCT10-0001:0575-0466	27.36	195.814	131.816	163.104	0	255	2-Blue.csv	Blue	WT
107	449	79	4MCT10-0001:0451-0910	58.836	171.136	258.821	128.215	0	255	3-Blue.csv	Blue	WT
108	277	277	4MCT10-0001:0258-0871	61.257	225.331	247.201	73.299	0	255	2-Blue.csv	Blue	WT
109	757	387	4MCT10-0001:0396-0835	84.501	191.03	237.782	112.199	0	255	3-Blue.csv	Blue	WT
110	423	53	4MCT10-0001:0154-0802	80.304	167.666	227.764	44.021	0	255	3-Blue.csv	Blue	WT
111	598	228	4MCT10-0001:0322-0240	22.679	190.178	68.127	91.618	0	255	3-Blue.csv	Blue	WT
112	539	169	4MCT10-0001:0241-0221	81.03	236.658	62.761	68.391	0	255	3-Blue.csv	Blue	WT
113	205	205	4MCT10-0001:0033-0879	32.767	216.148	249.481	9.185	0	255	2-Blue.csv	Blue	WT
114	522	152	4MCT10-0001:0953-0440	47.779	132.735	124.952	270.904	0	255	3-Blue.csv	Blue	WT
115	791	421	4MCT10-0001:0473-1001	70.781	185.472	284.43	134.493	0	255	3-Blue.csv	Blue	WT
116	446	76	4MCT10-0001:0090-0448	23.325	226.17	127.294	25.489	0	255	3-Blue.csv	Blue	WT
117	335	335	4MCT10-0001:0837-0247	21.549	136.135	70.065	238.005	0	255	2-Blue.csv	Blue	WT
118	759	389	4MCT10-0001:0113-0925	39.385	209.672	262.836	31.964	0	255	3-Blue.csv	Blue	WT
119	224	224	4MCT10-0001:0215-0092	54.881	138.428	26.227	60.822	0	255	2-Blue.csv	Blue	WT
120	1367	216	4MCT10-0001:0143-0554	81.999	76.406	157.483	40.82	0	255	4-Blue.csv	Blue	WT
121	786	416	4MCT10-0001:0138-0466	61.257	187.617	132.967	39.709	0	255	3-Blue.csv	Blue	WT
122	8	8	4MCT10-0001:0991-0199	89.908	137.75	56.604	281.684	0	255	2-Blue.csv	Blue	WT
123	104	104	4MCT10-0001:0540-0747	84.904	231.2	212.594	153.898	0	255	2-Blue.csv	Blue	WT
124	614	244	4MCT10-0001:0263-0814	36.157	197.016	231.047	75.258	0	255	3-Blue.csv	Blue	WT
125	399	29	4MCT10-0001:0574-0301	34.543	206.855	85.394	163.19	0	255	3-Blue.csv	Blue	WT
126	410	40	4MCT10-0001:0712-0684	34.704	207.526	194.648	201.925	0	255	3-Blue.csv	Blue	WT
127	1188	37	4MCT10-0001:0884-0661	61.741	180.762	187.831	250.856	0	255	4-Blue.csv	Blue	WT
128	24	24	4MCT10-0001:0627-0389	38.578	214.496	110.659	178.184	0	255	2-Blue.csv	Blue	WT
129	824	454	4MCT10-0001:0703-0453	17.029	222.431	128.635	199.589	0	255	3-Blue.csv	Blue	WT
130	195	195	4MCT10-0001:0083-0561	69.328	192.534	159.386	23.769	0	255	2-Blue.csv	Blue	WT
131	386	16	4MCT10-0001:0182-0875	37.206	206.167	248.499	51.938	0	255	3-Blue.csv	Blue	WT
132	92	92	4MCT10-0001:0733-0300	35.431	177.982	85.164	208.383	0	255	2-Blue.csv	Blue	WT
133	797	427	4MCT10-0001:0118-0442	68.198	195.56	125.253	33.726	0	255	3-Blue.csv	Blue	WT
134	583	213	4MCT10-0001:0320-0837	72.072	169.243	237.64	91.264	0	255	3-Blue.csv	Blue	WT
135	851	481	4MCT10-0001:0449-0654	31.315	224.948	185.896	127.368	0	255	3-Blue.csv	Blue	WT
136	853	483	4MCT10-0001:0374-0231	58.594	198.113	65.814	106.17	0	255	3-Blue.csv	Blue	WT
137	571	201	4MCT10-0001:0632-0261	46.407	177.565	74.239	179.68	0	255	3-Blue.csv	Blue	WT
138	371	1	4MCT10-0001:0194-0434	98.383	193.169	123.21	55.335	0	255	3-Blue.csv	Blue	WT
139	120	120	4MCT10-0001:0923-0733	49.797	177.969	208.305	262.396	0	255	2-Blue.csv	Blue	WT
140	1103	733	4MCT10-0001:0036-0528	72.475	152.79	149.976	10.258	0	255	3-Blue.csv	Blue	WT
141	214	214	4MCT10-0001:0482-0991	136.638	148.371	282.156	136.715	0	255	2-Blue.csv	Blue	WT
142	507	137	4MCT10-0001:0871-0181	44.551	134.534	51.634	247.456	0	255	3-Blue.csv	Blue	WT
143	1308	157	4MCT10-0001:0498-0860	67.956	181.01	244.645	141.938	0	255	4-Blue.csv	Blue	WT
144	574	204	4MCT10-0001:0664-0692	51.814	227.436	196.66	188.885	0	255	3-Blue.csv	Blue	WT
145	949	579	4MCT10-0001:0174-0298	26.069	196.718	84.727	49.606	0	255	3-Blue.csv	Blue	WT
146	628	258	4MCT10-0001:0810-0787	60.369	160.447	224.024	230.454	0	255	3-Blue.csv	Blue	WT
147	654	284	4MCT10-0001:0150-0865	36.399	155.661	245.77	42.804	0	255	3-Blue.csv	Blue	WT
148	1016	646	4MCT10-0001:0336-0583	72.718	164.846	166.016	95.222	0	255	3-Blue.csv	Blue	WT
149	63	63	4MCT10-0001:0599-0316	45.681	215.633	89.819	170.387	0	255	2-Blue.csv	Blue	WT
150	774	404	4MCT10-0001:0672-0794	71.265	218.539	225.455	190.799	0	255	3-Blue.csv	Blue	WT
151	523	153	4MCT10-0001:0802-0761	45.358	169.089	216.098	227.609	0	255	3-Blue.csv	Blue	WT
152	436	66	4MCT10-0001:0546-0691	55.285	202.628	196.128	154.885	0	255	3-Blue.csv	Blue	WT
153	1037	667	4MCT10-0001:0838-0244	33.897	181.593	69.223	238.121	0	255	3-Blue.csv	Blue	WT
154	1022	652	4MCT10-0001:0342-0312	62.306	127.027	88.753	97.448	0	255	3-Blue.csv	Blue	WT
155	71	71	4MCT10-0001:0246-0665	34.704	207.009	188.511	70.252	0	255	2-Blue.csv	Blue	WT
156	278	278	4MCT10-0001:0265-0839	65.373	158.414	238.577	75.345	0	255	2-Blue.csv	Blue	WT
157	919	549	4MCT10-0001:0552-0853	64.243	152.539	242.069	156.76	0	255	3-Blue.csv	Blue	WT
158	652	282	4MCT10-0001:0513-0522	53.993	173.366	148.37	145.823	0	255	3-Blue.csv	Blue	WT
159	464	94	4MCT10-0001:0478-0563	19.612	225.156	160.037	136.068	0	255	3-Blue.csv	Blue	WT
160	636	266	4MCT10-0001:0212-0346	57.787	133.45	98.415	60.296	0	255	3-Blue.csv	Blue	WT
161	497	127	4MCT10-0001:0592-0029	18.886	224.581	8.231	168.287	0	255	3-Blue.csv	Blue	WT
162	57	57	4MCT10-0001:0806-0698	71.507	201.254	198.22	229.234	0	255	2-Blue.csv	Blue	WT
163	1324	173	4MCT10-0001:0120-0849	77.076	201.491	241.736	34.673	0	255	4-Blue.csv	Blue	WT
164	1335	184	4MCT10-0001:0089-0738	56.98	183.674	209.864	25.416	0	255	4-Blue.csv	Blue	WT
165	1105	735	4MCT10-0001:0546-0752	45.842	171.687	213.998	155.653	0	255	3-Blue.csv	Blue	WT
166	377	7	4MCT10-0001:0113-0925	39.385	209.672	262.836	31.964	0	255	3-Blue.csv	Blue	WT
167	710	340	4MCT10-0001:0876-0437	41.726	102.522	124.433	249.058	0	255	3-Blue.csv	Blue	WT
168	1143	9	4MCT10-0002:0850-0492	249.871	81.605	140.206	240.512	0	255	3-Red.csv	Red	WT
169	97	97	4MCT10-0001:0603-0474	49.716	224.469	134.685	171.394	0	255	2-Blue.csv	Blue	WT
170	312	312	4MCT10-0001:0561-0432	28.328	199.678	122.933	159.753	0	255	2-Blue.csv	Blue	WT
171	1008	638	4MCT10-0001:0685-0976	75.462	90.025	277.342	194.347	0	255	3-Blue.csv	Blue	WT
172	422	52	4MCT10-0001:0258-0373	59.724	177.222	105.577	73.201	0	255	3-Blue.csv	Blue	WT
173	341	341	4MCT10-0001:0856-0239	29.216	163.061	67.653	243.405	0	255	2-Blue.csv	Blue	WT
174	709	339	4MCT10-0001:0243-0285	20.661	189.02	81.013	69.097	0	255	3-Blue.csv	Blue	WT
175	270	270	4MCT10-0001:0079-0823	28.328	210.368	233.841	22.106	0	255	2-Blue.csv	Blue	WT
176	1057	687	4MCT10-0001:0800-0102	87.003	170.276	29.479	226.693	0	255	3-Blue.csv	Blue	WT
177	911	541	4MCT10-0001:0799-0589	23.809	224.237	167.119	227.17	0	255	3-Blue.csv	Blue	WT
178	1260	109	4MCT10-0001:0976-0298	89.182	168.354	85.101	277.581	0	255	4-Blue.csv	Blue	WT
179	696	326	4MCT10-0001:0431-0727	67.31	177.113	206.386	122.773	0	255	3-Blue.csv	Blue	WT
180	1205	54	4MCT10-0001:0391-0972	17.836	213.434	276.26	111.111	0	255	4-Blue.csv	Blue	WT
181	807	437	4MCT10-0001:0125-0840	44.631	194.937	238.749	35.595	0	255	3-Blue.csv	Blue	WT
182	665	295	4MCT10-0001:0598-0583	59.643	217.227	165.465	169.644	0	255	3-Blue.csv	Blue	WT
183	616	246	4MCT10-0001:0685-0688	50.281	188.014	195.271	194.984	0	255	3-Blue.csv	Blue	WT
184	802	432	4MCT10-0001:0568-0433	66.826	198.042	123.319	161.782	0	255	3-Blue.csv	Blue	WT
185	358	358	4MCT10-0001:0215-0848	10.573	143.099	241.127	61.016	0	255	2-Blue.csv	Blue	WT
186	276	276	4MCT10-0001:0443-0535	6.618	194.549	151.795	125.863	0	255	2-Blue.csv	Blue	WT
187	1032	662	4MCT10-0001:0640-0046	35.35	65.313	13.302	182.009	0	255	3-Blue.csv	Blue	WT
188	91	91	4MCT10-0001:0727-0022	24.212	223.3	6.272	206.714	0	255	2-Blue.csv	Blue	WT
189	1058	688	4MCT10-0001:0626-0701	34.785	194.735	199.039	178.272	0	255	3-Blue.csv	Blue	WT
190	649	279	4MCT10-0001:0226-0832	18.805	117.004	236.613	64.315	0	255	3-Blue.csv	Blue	WT
191	515	145	4MCT10-0001:0780-0491	23.647	172.382	139.635	221.808	0	255	3-Blue.csv	Blue	WT
192	87	87	4MCT10-0001:0831-0949	71.911	158.905	269.556	235.842	0	255	2-Blue.csv	Blue	WT
193	1023	653	4MCT10-0001:0558-0087	44.631	198.293	24.909	158.462	0	255	3-Blue.csv	Blue	WT
194	129	129	4MCT10-0001:0530-0408	48.021	215.279	116.132	150.432	0	255	2-Blue.csv	Blue	WT
195	893	523	4MCT10-0001:0670-0016	75.139	190.93	4.594	190.275	0	255	3-Blue.csv	Blue	WT
196	141	141	4MCT10-0001:0660-0417	27.441	222.109	118.336	187.678	0	255	2-Blue.csv	Blue	WT
197	861	491	4MCT10-0001:0641-0200	99.27	163.337	56.94	182.446	0	255	3-Blue.csv	Blue	WT
198	613	243	4MCT10-0001:0414-0497	79.093	197.888	141.411	117.566	0	255	3-Blue.csv	Blue	WT
199	21	21	4MCT10-0001:0916-0838	99.513	119.264	238.219	260.323	0	255	2-Blue.csv	Blue	WT
200	519	149	4MCT10-0001:0201-0292	25.504	202.544	83.254	57.321	0	255	3-Blue.csv	Blue	WT
201	102	102	4MCT10-0001:0405-0152	58.11	199.249	42.996	114.926	0	255	2-Blue.csv	Blue	WT
202	308	308	4MCT10-0001:0052-0904	79.093	220.685	256.669	14.761	0	255	2-Blue.csv	Blue	WT
203	1112	742	4MCT10-0001:0758-0883	9.443	62.496	250.756	215.318	0	255	3-Blue.csv	Blue	WT
204	672	302	4MCT10-0001:0546-0983	41.403	133.99	279.373	154.998	0	255	3-Blue.csv	Blue	WT
205	1077	707	4MCT10-0001:0126-0623	85.227	142.008	176.813	35.831	0	255	3-Blue.csv	Blue	WT
206	936	566	4MCT10-0001:0224-0271	30.669	225.679	77.09	63.669	0	255	3-Blue.csv	Blue	WT
207	1074	704	4MCT10-0001:0896-0480	39.95	58.929	136.305	254.723	0	255	3-Blue.csv	Blue	WT
208	1078	708	4MCT10-0001:0431-0727	67.31	177.113	206.386	122.773	0	255	3-Blue.csv	Blue	WT
209	862	492	4MCT10-0001:0710-0489	87.164	213.447	138.827	201.838	0	255	3-Blue.csv	Blue	WT
210	885	515	4MCT10-0001:0637-0834	56.98	184.831	237.254	180.995	0	255	3-Blue.csv	Blue	WT
211	604	234	4MCT10-0001:0454-0217	86.599	162.54	61.508	128.918	0	255	3-Blue.csv	Blue	WT
212	1238	87	4MCT10-0001:0543-0486	111.78	125.201	138.08	154.005	0	255	4-Blue.csv	Blue	WT
213	1049	679	4MCT10-0001:0236-0164	56.576	212.562	46.422	67.232	0	255	3-Blue.csv	Blue	WT
214	686	316	4MCT10-0001:0078-0982	27.683	195.143	279.128	22.191	0	255	3-Blue.csv	Blue	WT
215	182	182	4MCT10-0001:0687-0356	31.96	216.391	101.194	195.087	0	255	2-Blue.csv	Blue	WT
216	332	332	4MCT10-0001:0096-0696	11.46	61.556	197.779	27.303	0	255	2-Blue.csv	Blue	WT
217	1167	16	4MCT10-0001:0720-0256	81.918	178.461	72.624	204.529	0	255	4-Blue.csv	Blue	WT
218	808	438	4MCT10-0001:0383-0648	93.459	166.788	184.309	108.992	0	255	3-Blue.csv	Blue	WT
219	849	479	4MCT10-0001:0612-0394	45.519	204.28	111.932	173.737	0	255	3-Blue.csv	Blue	WT
220	890	520	4MCT10-0001:0517-0811	67.068	210.085	230.722	147.082	0	255	3-Blue.csv	Blue	WT
221	979	609	4MCT10-0001:0094-0896	91.442	171.56	252.401	28.641	0	255	3-Blue.csv	Blue	WT
222	877	507	4MCT10-0001:0585-0849	58.19	215.902	241.053	166.168	0	255	3-Blue.csv	Blue	WT
223	943	573	4MCT10-0001:0215-0304	15.092	189.583	86.237	61.332	0	255	3-Blue.csv	Blue	WT
224	533	163	4MCT10-0001:0228-0328	31.395	176.643	93.394	65.049	0	255	3-Blue.csv	Blue	WT
225	605	235	4MCT10-0001:0976-0443	17.11	82.962	125.894	277.405	0	255	3-Blue.csv	Blue	WT
226	184	184	4MCT10-0001:0712-0427	51.169	170.038	121.344	202.228	0	255	2-Blue.csv	Blue	WT
227	241	241	4MCT10-0001:0828-0778	46.165	77.292	221.253	235.504	0	255	2-Blue.csv	Blue	WT
228	106	106	4MCT10-0001:0347-0086	39.466	169.847	24.903	98.516	0	255	2-Blue.csv	Blue	WT
229	417	47	4MCT10-0001:0646-0784	48.505	228.246	222.493	183.466	0	255	3-Blue.csv	Blue	WT
230	199	199	4MCT10-0001:0661-0446	53.59	226.566	126.708	188.184	0	255	2-Blue.csv	Blue	WT
231	675	305	4MCT10-0001:0800-0102	87.003	170.276	29.479	226.693	0	255	3-Blue.csv	Blue	WT
232	578	208	4MCT10-0001:0288-0874	97.011	174.34	248.382	81.502	0	255	3-Blue.csv	Blue	WT
233	820	450	4MCT10-0001:0209-0622	88.536	180.785	177.043	59.167	0	255	3-Blue.csv	Blue	WT
234	920	550	4MCT10-0001:0692-0105	97.898	152.384	29.83	196.8	0	255	3-Blue.csv	Blue	WT
235	114	114	4MCT10-0001:0947-0445	94.347	157.799	126.301	269.031	0	255	2-Blue.csv	Blue	WT
236	300	300	4MCT10-0001:0871-0768	64.647	121.915	218.494	247.648	0	255	2-Blue.csv	Blue	WT
237	407	37	4MCT10-0001:0416-0248	87.003	142.85	70.452	118.477	0	255	3-Blue.csv	Blue	WT
238	1282	131	4MCT10-0001:0723-0632	78.206	185.865	179.557	205.619	0	255	4-Blue.csv	Blue	WT
239	207	207	4MCT10-0001:0130-0414	30.427	161.233	117.625	36.916	0	255	2-Blue.csv	Blue	WT
240	1161	10	4MCT10-0001:0590-0816	47.133	216.104	231.854	167.619	0	255	4-Blue.csv	Blue	WT
241	993	623	4MCT10-0001:0019-0622	43.986	171.681	176.867	5.497	0	255	3-Blue.csv	Blue	WT
242	1298	147	4MCT10-0001:0643-0092	86.438	146.357	26.624	182.514	0	255	4-Blue.csv	Blue	WT
243	1331	180	4MCT10-0001:0877-0542	65.373	182.864	154.157	249.11	0	255	4-Blue.csv	Blue	WT
244	809	439	4MCT10-0001:0991-0260	93.379	144.941	74.526	281.306	0	255	3-Blue.csv	Blue	WT
245	1356	205	4MCT10-0001:0354-0639	102.579	118.928	181.725	100.444	0	255	4-Blue.csv	Blue	WT
246	245	245	4MCT10-0001:0533-0710	16.787	106.332	201.748	151.438	0	255	2-Blue.csv	Blue	WT
247	810	440	4MCT10-0001:0337-0734	79.497	174.713	208.708	95.914	0	255	3-Blue.csv	Blue	WT
248	1098	728	4MCT10-0001:0119-0708	51.814	137	201.373	34.253	0	255	3-Blue.csv	Blue	WT
249	763	393	4MCT10-0001:0300-0251	61.58	208.554	71.688	85.552	0	255	3-Blue.csv	Blue	WT
250	1050	680	4MCT10-0001:0762-0859	74.816	139.685	243.487	217.162	0	255	3-Blue.csv	Blue	WT
251	629	259	4MCT10-0001:0393-0375	70.781	160.139	106.457	111.49	0	255	3-Blue.csv	Blue	WT
252	1199	48	4MCT10-0001:0169-0036	61.983	157.84	10.16	47.923	0	255	4-Blue.csv	Blue	WT
253	722	352	4MCT10-0001:0578-0412	3.632	159.622	117.137	164.328	0	255	3-Blue.csv	Blue	WT
254	869	499	4MCT10-0001:0352-0129	34.624	221.51	37.026	100.051	0	255	3-Blue.csv	Blue	WT
255	188	188	4MCT10-0001:0090-0454	65.292	192.831	129.386	25.767	0	255	2-Blue.csv	Blue	WT
256	100	100	4MCT10-0001:0638-0458	40.919	217.087	130.185	180.839	0	255	2-Blue.csv	Blue	WT
257	364	364	4MCT10-0001:0053-0878	37.529	224.88	249.662	15.147	0	255	2-Blue.csv	Blue	WT
258	647	277	4MCT10-0001:0316-0295	20.58	191.329	84.047	89.936	0	255	3-Blue.csv	Blue	WT
259	924	554	4MCT10-0001:0216-0657	69.409	153.933	186.656	61.253	0	255	3-Blue.csv	Blue	WT
260	11	11	4MCT10-0001:0290-0924	17.191	201.113	262.313	82.484	0	255	2-Blue.csv	Blue	WT
261	570	200	4MCT10-0001:0790-0656	75.462	182.405	185.998	224.419	0	255	3-Blue.csv	Blue	WT
262	1186	35	4MCT10-0001:0558-0865	52.702	207.015	245.772	158.494	0	255	4-Blue.csv	Blue	WT
263	739	369	4MCT10-0001:0531-0038	32.767	128.911	10.341	151.805	0	255	3-Blue.csv	Blue	WT
264	17	17	4MCT10-0001:0902-0203	97.495	156.684	57.659	256.342	0	255	2-Blue.csv	Blue	WT
265	840	470	4MCT10-0001:0562-0374	61.661	200.518	105.97	159.404	0	255	3-Blue.csv	Blue	WT
266	955	585	4MCT10-0001:0668-0584	62.871	227.276	166.177	189.67	0	255	3-Blue.csv	Blue	WT
267	746	376	4MCT10-0001:0254-0328	48.828	175.064	92.789	72.276	0	255	3-Blue.csv	Blue	WT
268	117	117	4MCT10-0001:0959-0656	62.548	155.985	186.359	272.808	0	255	2-Blue.csv	Blue	WT
269	23	23	4MCT10-0001:0829-0315	98.221	185.873	90.121	235.111	0	255	2-Blue.csv	Blue	WT
270	1333	182	4MCT10-0001:0271-0645	110.327	116.132	183.312	77.081	0	255	4-Blue.csv	Blue	WT
271	135	135	4MCT10-0001:0117-0202	52.944	169.631	56.921	33.591	0	255	2-Blue.csv	Blue	WT
272	700	330	4MCT10-0001:0681-0601	57.787	215.043	170.648	193.394	0	255	3-Blue.csv	Blue	WT
273	1300	149	4MCT10-0001:0121-0147	62.871	133.616	41.844	34.363	0	255	4-Blue.csv	Blue	WT
274	1173	22	4MCT10-0001:0605-0836	61.499	194.651	237.772	172.245	0	255	4-Blue.csv	Blue	WT
275	314	314	4MCT10-0001:0251-0032	61.58	124.798	9.167	71.426	0	255	2-Blue.csv	Blue	WT
276	503	133	4MCT10-0001:0637-0834	56.98	184.831	237.254	180.995	0	255	3-Blue.csv	Blue	WT
277	1223	72	4MCT10-0001:0904-0804	79.336	170.838	228.43	256.825	0	255	4-Blue.csv	Blue	WT
278	18	18	4MCT10-0001:0373-0482	52.702	215.331	137.013	105.742	0	255	2-Blue.csv	Blue	WT
279	1179	28	4MCT10-0001:0322-0593	83.855	200.045	168.302	91.994	0	255	4-Blue.csv	Blue	WT
280	1255	104	4MCT10-0001:0218-0542	24.132	187.278	154.355	61.988	0	255	4-Blue.csv	Blue	WT
281	463	93	4MCT10-0001:0879-0305	102.257	146.549	86.77	250.042	0	255	3-Blue.csv	Blue	WT
282	1306	155	4MCT10-0001:0468-0368	47.375	222.91	104.831	132.994	0	255	4-Blue.csv	Blue	WT
283	983	613	4MCT10-0001:0069-0862	18.24	89.137	244.904	19.734	0	255	3-Blue.csv	Blue	WT
284	1293	142	4MCT10-0001:0270-0911	46.084	169.87	258.803	76.662	0	255	4-Blue.csv	Blue	WT
285	387	17	4MCT10-0001:0642-0300	109.359	219.818	85.331	182.024	0	255	3-Blue.csv	Blue	WT
286	997	627	4MCT10-0001:0248-0824	22.275	215.21	234.23	70.589	0	255	3-Blue.csv	Blue	WT
287	1043	673	4MCT10-0001:0084-0393	60.289	115.961	111.78	23.988	0	255	3-Blue.csv	Blue	WT
288	1038	668	4MCT10-0001:0278-0218	38.578	234.146	61.977	79.251	0	255	3-Blue.csv	Blue	WT
289	1348	197	4MCT10-0001:0317-0479	59.643	111.173	136.587	89.802	0	255	4-Blue.csv	Blue	WT
290	1166	15	4MCT10-0001:0415-0777	84.097	172.589	220.525	117.893	0	255	4-Blue.csv	Blue	WT
291	879	509	4MCT10-0001:0592-0029	18.886	224.581	8.231	168.287	0	255	3-Blue.csv	Blue	WT
292	747	377	4MCT10-0001:0857-0540	24.697	165.954	153.598	243.516	0	255	3-Blue.csv	Blue	WT
293	290	290	4MCT10-0001:0287-0782	25.019	133.129	222.282	81.764	0	255	2-Blue.csv	Blue	WT
294	801	431	4MCT10-0001:0139-0173	35.431	206.437	49.153	39.47	0	255	3-Blue.csv	Blue	WT
295	334	334	4MCT10-0001:0429-0645	5.65	112.443	183.239	121.993	0	255	2-Blue.csv	Blue	WT
296	283	283	4MCT10-0001:0102-0874	48.505	211.915	248.372	28.774	0	255	2-Blue.csv	Blue	WT
297	1364	213	4MCT10-0001:0184-0651	111.78	156.247	184.857	52.984	0	255	4-Blue.csv	Blue	WT
298	1268	117	4MCT10-0001:0526-0765	93.137	153.405	217.447	149.483	0	255	4-Blue.csv	Blue	WT
299	917	547	4MCT10-0001:0029-0894	68.359	138.842	253.445	7.92	0	255	3-Blue.csv	Blue	WT
300	562	192	4MCT10-0001:0401-0102	54.074	187.136	29.702	114.393	0	255	3-Blue.csv	Blue	WT
301	126	126	4MCT10-0001:0270-0971	59.159	187.467	275.64	76.755	0	255	2-Blue.csv	Blue	WT
302	550	180	4MCT10-0001:0411-0648	61.983	189.096	184.058	117.035	0	255	3-Blue.csv	Blue	WT
303	957	587	4MCT10-0001:0195-0799	65.857	166.344	227.074	55.421	0	255	3-Blue.csv	Blue	WT
304	404	34	4MCT10-0001:0138-0466	61.257	187.617	132.967	39.709	0	255	3-Blue.csv	Blue	WT
305	162	162	4MCT10-0001:0578-0354	19.208	152.139	100.773	164.436	0	255	2-Blue.csv	Blue	WT
306	181	181	4MCT10-0001:0188-0798	59.966	154.087	227.28	53.088	0	255	2-Blue.csv	Blue	WT
307	160	160	4MCT10-0001:0335-0932	61.176	197.799	264.67	95.108	0	255	2-Blue.csv	Blue	WT
308	1193	42	4MCT10-0001:0166-0270	65.131	206.206	76.4	47.526	0	255	4-Blue.csv	Blue	WT
309	996	626	4MCT10-0001:0263-0814	36.157	197.016	231.047	75.258	0	255	3-Blue.csv	Blue	WT
310	342	342	4MCT10-0001:0031-0910	28.328	193.983	258.861	8.823	0	255	2-Blue.csv	Blue	WT
311	1093	723	4MCT10-0001:0684-0514	16.706	128.072	146.055	194.08	0	255	3-Blue.csv	Blue	WT
312	1097	727	4MCT10-0001:0833-0509	31.476	155.426	144.639	237.187	0	255	3-Blue.csv	Blue	WT
313	235	235	4MCT10-0001:0891-0593	38.982	161.576	168.177	253.208	0	255	2-Blue.csv	Blue	WT
314	946	576	4MCT10-0001:0600-0656	42.694	228.021	186.193	170.522	0	255	3-Blue.csv	Blue	WT
315	1226	75	4MCT10-0001:0372-0887	80.385	168.468	252.302	105.868	0	255	4-Blue.csv	Blue	WT
316	827	457	4MCT10-0001:0735-0275	62.548	207.599	78.332	208.76	0	255	3-Blue.csv	Blue	WT
317	189	189	4MCT10-0001:0850-0359	88.859	160.343	101.494	241.202	0	255	2-Blue.csv	Blue	WT
318	65	65	4MCT10-0001:0687-0542	80.062	183.946	153.975	195.116	0	255	2-Blue.csv	Blue	WT
319	1248	97	4MCT10-0001:0192-0862	73.202	202.37	245.625	54.961	0	255	4-Blue.csv	Blue	WT
320	1194	43	4MCT10-0001:0730-0394	57.383	217.93	112.022	207.598	0	255	4-Blue.csv	Blue	WT
321	459	89	4MCT10-0001:0561-0188	104.516	144.373	53.207	159.243	0	255	3-Blue.csv	Blue	WT
322	651	281	4MCT10-0001:0399-0429	44.228	226.075	121.968	113.468	0	255	3-Blue.csv	Blue	WT
323	980	610	4MCT10-0001:0322-0240	22.679	190.178	68.127	91.618	0	255	3-Blue.csv	Blue	WT
324	1080	710	4MCT10-0001:0855-0566	26.391	190.569	160.846	242.836	0	255	3-Blue.csv	Blue	WT
325	482	112	4MCT10-0001:0730-0660	78.529	230.501	187.477	207.262	0	255	3-Blue.csv	Blue	WT
326	1253	102	4MCT10-0001:0102-0714	114.847	200.732	202.857	29.834	0	255	4-Blue.csv	Blue	WT
327	730	360	4MCT10-0001:0758-0883	9.443	62.496	250.756	215.318	0	255	3-Blue.csv	Blue	WT
328	594	224	4MCT10-0001:0500-0413	55.043	190.166	117.26	142.186	0	255	3-Blue.csv	Blue	WT
329	1309	158	4MCT10-0001:0347-0705	51.814	196.854	200.033	98.568	0	255	4-Blue.csv	Blue	WT
330	144	144	4MCT10-0001:0225-0679	61.983	189.785	192.978	64.049	0	255	2-Blue.csv	Blue	WT
331	780	410	4MCT10-0001:0610-0608	97.253	232.917	172.898	173.443	0	255	3-Blue.csv	Blue	WT
332	773	403	4MCT10-0001:0113-1002	107.422	190.672	284.525	32.207	0	255	3-Blue.csv	Blue	WT
333	795	425	4MCT10-0001:0486-0733	60.611	211.523	208.13	138.127	0	255	3-Blue.csv	Blue	WT
334	452	82	4MCT10-0001:0374-0028	20.903	217.019	7.94	106.278	0	255	3-Blue.csv	Blue	WT
335	7	7	4MCT10-0001:0039-0783	58.19	212.42	222.692	11.336	0	255	2-Blue.csv	Blue	WT
336	14	14	4MCT10-0001:0271-0484	55.769	173.971	137.65	77.2	0	255	2-Blue.csv	Blue	WT
337	331	331	4MCT10-0001:0701-0783	34.543	182.453	222.625	199.345	0	255	2-Blue.csv	Blue	WT
338	1197	46	4MCT10-0001:0119-0996	80.869	145.823	283.217	33.564	0	255	4-Blue.csv	Blue	WT
339	1004	634	4MCT10-0001:0059-0869	13.72	116.535	246.91	16.885	0	255	3-Blue.csv	Blue	WT
340	864	494	4MCT10-0001:0730-0660	78.529	230.501	187.477	207.262	0	255	3-Blue.csv	Blue	WT
341	164	164	4MCT10-0001:0306-0237	36.399	204.579	67.317	86.888	0	255	2-Blue.csv	Blue	WT
342	1284	133	4MCT10-0001:0223-0142	88.698	182.28	40.579	63.911	0	255	4-Blue.csv	Blue	WT
343	836	466	4MCT10-0001:0407-0998	71.749	154.254	283.799	115.566	0	255	3-Blue.csv	Blue	WT
344	1203	52	4MCT10-0001:0407-0910	81.434	162.409	258.232	115.333	0	255	4-Blue.csv	Blue	WT
345	1294	143	4MCT10-0001:0837-0279	41.968	194.5	79.326	237.747	0	255	4-Blue.csv	Blue	WT
346	1052	682	4MCT10-0001:0313-0865	60.289	190.669	245.56	89.123	0	255	3-Blue.csv	Blue	WT
347	1246	95	4MCT10-0001:0257-0362	56.253	215.207	103.189	73.357	0	255	4-Blue.csv	Blue	WT
348	1210	59	4MCT10-0001:0197-0023	68.279	195.903	6.443	56.485	0	255	4-Blue.csv	Blue	WT
349	249	249	4MCT10-0001:0475-0550	88.617	168.489	156.322	134.97	0	255	2-Blue.csv	Blue	WT
350	1067	697	4MCT10-0001:0888-0546	63.033	164.49	154.32	251.426	0	255	3-Blue.csv	Blue	WT
351	812	442	4MCT10-0001:0776-0788	64.324	153.232	223.782	220.673	0	255	3-Blue.csv	Blue	WT
352	434	64	4MCT10-0001:0613-0425	82.08	175.552	120.907	174.273	0	255	3-Blue.csv	Blue	WT
353	1290	139	4MCT10-0001:0424-0938	84.985	162.383	266.52	120.485	0	255	4-Blue.csv	Blue	WT
354	366	366	4MCT10-0001:0426-0048	85.55	129.798	14.063	121.394	0	255	2-Blue.csv	Blue	WT
355	1116	746	4MCT10-0001:0713-0703	46.407	191.527	200.598	203.226	0	255	3-Blue.csv	Blue	WT
356	1001	631	4MCT10-0001:0975-0371	51.491	108.157	105.598	277.02	0	255	3-Blue.csv	Blue	WT
357	565	195	4MCT10-0001:0535-0488	64.001	184.504	138.959	152.404	0	255	3-Blue.csv	Blue	WT
358	776	406	4MCT10-0001:0233-0896	64.243	145.312	254.507	66.369	0	255	3-Blue.csv	Blue	WT
359	454	84	4MCT10-0001:0407-0998	71.749	154.254	283.799	115.566	0	255	3-Blue.csv	Blue	WT
360	703	333	4MCT10-0001:0908-0348	7.99	141.384	98.94	257.985	0	255	3-Blue.csv	Blue	WT
361	617	247	4MCT10-0001:0408-0330	53.106	175.485	93.888	116.291	0	255	3-Blue.csv	Blue	WT
362	43	43	4MCT10-0001:0152-0163	56.334	210.858	46.542	43.356	0	255	2-Blue.csv	Blue	WT
363	1026	656	4MCT10-0001:0501-0887	50.442	185.645	252.158	142.691	0	255	3-Blue.csv	Blue	WT
364	1233	82	4MCT10-0001:0437-0851	92.007	135.808	241.832	124.044	0	255	4-Blue.csv	Blue	WT
365	262	262	4MCT10-0001:0313-0657	44.873	203.89	186.801	89.064	0	255	2-Blue.csv	Blue	WT
366	191	191	4MCT10-0001:0407-0255	8.313	206.961	72.53	115.717	0	255	2-Blue.csv	Blue	WT
367	848	478	4MCT10-0001:0730-0016	15.254	195.868	4.597	207.166	0	255	3-Blue.csv	Blue	WT
368	551	181	4MCT10-0001:0085-0537	75.462	158.983	152.42	24.873	0	255	3-Blue.csv	Blue	WT
369	174	174	4MCT10-0001:0192-0708	54.397	168.961	200.949	54.338	0	255	2-Blue.csv	Blue	WT
370	843	473	4MCT10-0001:0709-0911	42.694	146.862	258.767	201.475	0	255	3-Blue.csv	Blue	WT
371	929	559	4MCT10-0001:0471-0977	47.053	179.261	277.838	133.905	0	255	3-Blue.csv	Blue	WT
372	692	322	4MCT10-0001:0896-0480	39.95	58.929	136.305	254.723	0	255	3-Blue.csv	Blue	WT
373	753	383	4MCT10-0001:0194-0434	98.383	193.169	123.21	55.335	0	255	3-Blue.csv	Blue	WT
374	895	525	4MCT10-0001:0560-0279	102.499	170.631	78.92	159.003	0	255	3-Blue.csv	Blue	WT
375	939	569	4MCT10-0001:0831-0156	71.265	177.402	44.695	235.809	0	255	3-Blue.csv	Blue	WT
376	155	155	4MCT10-0001:0529-0808	66.422	192.357	229.856	150.604	0	255	2-Blue.csv	Blue	WT
377	977	607	4MCT10-0001:0564-0504	63.84	177.948	142.928	160.556	0	255	3-Blue.csv	Blue	WT
378	1073	703	4MCT10-0001:0054-0978	42.452	170.101	278.07	15.291	0	255	3-Blue.csv	Blue	WT
379	872	502	4MCT10-0001:0039-0603	30.023	187.247	171.403	11.239	0	255	3-Blue.csv	Blue	WT
380	316	316	4MCT10-0001:0388-0283	105.727	80.539	80.514	110.238	0	255	2-Blue.csv	Blue	WT
381	584	214	4MCT10-0001:0111-0568	64.001	116.629	161.393	31.855	0	255	3-Blue.csv	Blue	WT
382	74	74	4MCT10-0001:0374-0742	98.221	167.947	210.444	106.497	0	255	2-Blue.csv	Blue	WT
383	180	180	4MCT10-0001:0845-0450	43.179	216.136	127.73	240.122	0	255	2-Blue.csv	Blue	WT
384	1336	185	4MCT10-0001:0388-0865	34.704	84.288	245.817	110.6	0	255	4-Blue.csv	Blue	WT
385	338	338	4MCT10-0001:0152-0598	37.852	92.299	169.868	43.068	0	255	2-Blue.csv	Blue	WT
386	442	72	4MCT10-0001:0703-0453	17.029	222.431	128.635	199.589	0	255	3-Blue.csv	Blue	WT
387	715	345	4MCT10-0001:0833-0509	31.476	155.426	144.639	237.187	0	255	3-Blue.csv	Blue	WT
388	295	295	4MCT10-0001:0117-0961	43.663	180.963	273.102	33.327	0	255	2-Blue.csv	Blue	WT
389	1202	51	4MCT10-0001:0184-0172	70.619	169.014	49.064	52.276	0	255	4-Blue.csv	Blue	WT
390	1091	721	4MCT10-0001:0243-0285	20.661	189.02	81.013	69.097	0	255	3-Blue.csv	Blue	WT
391	289	289	4MCT10-0001:0917-0660	43.179	141.858	187.72	260.065	0	255	2-Blue.csv	Blue	WT
392	1297	146	4MCT10-0001:0393-0543	62.064	120.204	154.526	111.181	0	255	4-Blue.csv	Blue	WT
393	521	151	4MCT10-0001:0643-0917	36.399	124.805	260.427	182.913	0	255	3-Blue.csv	Blue	WT
394	1219	68	4MCT10-0001:0117-0956	79.013	146.486	271.903	33.184	0	255	4-Blue.csv	Blue	WT
395	1291	140	4MCT10-0001:0513-0352	64.647	206.24	100.247	145.879	0	255	4-Blue.csv	Blue	WT
396	953	583	4MCT10-0001:0632-0261	46.407	177.565	74.239	179.68	0	255	3-Blue.csv	Blue	WT
397	676	306	4MCT10-0001:0626-0701	34.785	194.735	199.039	178.272	0	255	3-Blue.csv	Blue	WT
398	1332	181	4MCT10-0001:0536-0342	60.773	181.798	96.936	152.594	0	255	4-Blue.csv	Blue	WT
399	76	76	4MCT10-0001:0510-0504	77.157	195.123	143.587	145.328	0	255	2-Blue.csv	Blue	WT
400	669	299	4MCT10-0001:0952-0380	13.962	87.827	108.207	270.592	0	255	3-Blue.csv	Blue	WT
401	427	57	4MCT10-0001:0991-0260	93.379	144.941	74.526	281.306	0	255	3-Blue.csv	Blue	WT
402	440	70	4MCT10-0001:0334-0959	88.456	145.712	272.624	94.864	0	255	3-Blue.csv	Blue	WT
403	175	175	4MCT10-0001:0972-0247	105.485	142.06	70.06	276.577	0	255	2-Blue.csv	Blue	WT
404	269	269	4MCT10-0001:0826-0648	10.976	80.081	184.164	234.557	0	255	2-Blue.csv	Blue	WT
405	622	252	4MCT10-0001:0059-0869	13.72	116.535	246.91	16.885	0	255	3-Blue.csv	Blue	WT
406	876	506	4MCT10-0001:0472-0667	69.166	190.413	189.511	134.064	0	255	3-Blue.csv	Blue	WT
407	1264	113	4MCT10-0001:0552-0632	35.592	205.961	179.919	156.989	0	255	4-Blue.csv	Blue	WT
408	81	81	4MCT10-0001:0038-0621	56.818	172.494	176.242	10.8	0	255	2-Blue.csv	Blue	WT
409	1101	731	4MCT10-0001:0449-0593	6.699	167.398	168.409	127.521	0	255	3-Blue.csv	Blue	WT
410	1047	677	4MCT10-0001:0598-0583	59.643	217.227	165.465	169.644	0	255	3-Blue.csv	Blue	WT
411	1242	91	4MCT10-0001:0329-0850	73.04	173.93	241.66	93.288	0	255	4-Blue.csv	Blue	WT
412	95	95	4MCT10-0001:0629-0971	89.182	153.286	275.729	178.787	0	255	2-Blue.csv	Blue	WT
413	1209	58	4MCT10-0001:0858-0637	10.331	100.375	180.893	243.794	0	255	4-Blue.csv	Blue	WT
414	1183	32	4MCT10-0001:0286-0355	57.222	211.102	100.835	81.108	0	255	4-Blue.csv	Blue	WT
415	1360	209	4MCT10-0001:0808-0480	48.182	153.938	136.785	229.647	0	255	4-Blue.csv	Blue	WT
416	1012	642	4MCT10-0001:0977-0553	134.136	84.341	157.241	277.522	0	255	3-Blue.csv	Blue	WT
417	520	150	4MCT10-0001:0756-0917	77.237	146.424	260.592	214.615	0	255	3-Blue.csv	Blue	WT
418	1172	21	4MCT10-0001:0441-0428	64.97	203.534	121.719	125.678	0	255	4-Blue.csv	Blue	WT
419	49	49	4MCT10-0001:0462-0731	76.269	194.466	207.556	131.677	0	255	2-Blue.csv	Blue	WT
420	192	192	4MCT10-0001:0618-0668	55.85	227.341	190.098	175.135	0	255	2-Blue.csv	Blue	WT
421	492	122	4MCT10-0001:0788-0261	101.53	147.664	74.16	224.15	0	255	3-Blue.csv	Blue	WT
422	1274	123	4MCT10-0001:0648-0281	57.06	188.884	79.6	184.006	0	255	4-Blue.csv	Blue	WT
423	1279	128	4MCT10-0001:0709-0722	66.18	189.27	205.461	201.946	0	255	4-Blue.csv	Blue	WT
424	1390	1	4MCT10-0002:0444-0683	110.166	141.24	194.078	126.407	0	255	4-Red.csv	Red	WT
425	591	221	4MCT10-0001:0422-0868	68.601	177.122	246.777	119.98	0	255	3-Blue.csv	Blue	WT
426	470	100	4MCT10-0001:0378-0416	79.416	225.162	118.293	107.494	0	255	3-Blue.csv	Blue	WT
427	273	273	4MCT10-0001:0909-0756	57.06	180.771	215.18	258.284	0	255	2-Blue.csv	Blue	WT
428	346	346	4MCT10-0001:0067-0496	23.486	97.948	140.593	19.063	0	255	2-Blue.csv	Blue	WT
429	151	151	4MCT10-0001:0440-0879	85.873	189.138	249.448	124.91	0	255	2-Blue.csv	Blue	WT
430	670	300	4MCT10-0001:0313-0865	60.289	190.669	245.56	89.123	0	255	3-Blue.csv	Blue	WT
431	418	48	4MCT10-0001:0386-0296	78.771	182.624	83.947	109.791	0	255	3-Blue.csv	Blue	WT
432	1084	714	4MCT10-0001:0995-0434	17.271	50.43	123.419	282.884	0	255	3-Blue.csv	Blue	WT
433	466	96	4MCT10-0001:0730-0016	15.254	195.868	4.597	207.166	0	255	3-Blue.csv	Blue	WT
434	365	365	4MCT10-0001:0469-0370	30.588	87.66	105.19	133.305	0	255	2-Blue.csv	Blue	WT
435	1181	30	4MCT10-0001:0553-0660	49.151	196.874	186.663	157.33	0	255	4-Blue.csv	Blue	WT
436	1132	762	4MCT10-0001:0738-0073	39.547	100.829	20.961	209.705	0	255	3-Blue.csv	Blue	WT
437	1263	112	4MCT10-0001:0846-0853	89.101	153.305	242.174	240.146	0	255	4-Blue.csv	Blue	WT
438	296	296	4MCT10-0001:0252-0131	6.86	192.318	37.361	71.736	0	255	2-Blue.csv	Blue	WT
439	1344	193	4MCT10-0001:0588-0662	106.131	137.185	190.371	166.952	0	255	4-Blue.csv	Blue	WT
440	1119	749	4MCT10-0001:0332-0270	95.477	178.922	76.907	94.668	0	255	3-Blue.csv	Blue	WT
441	990	620	4MCT10-0001:0543-0536	66.826	191.313	152.702	154.091	0	255	3-Blue.csv	Blue	WT
442	484	114	4MCT10-0001:0638-0094	74.816	188.354	26.772	181.704	0	255	3-Blue.csv	Blue	WT
443	921	551	4MCT10-0001:0241-0221	81.03	236.658	62.761	68.391	0	255	3-Blue.csv	Blue	WT
444	146	146	4MCT10-0001:0290-0358	65.535	191.078	101.809	82.298	0	255	2-Blue.csv	Blue	WT
445	372	2	4MCT10-0001:0432-0428	63.92	218.203	121.822	123.181	0	255	3-Blue.csv	Blue	WT
446	958	588	4MCT10-0001:0989-0300	65.535	148.862	84.953	280.629	0	255	3-Blue.csv	Blue	WT
447	286	286	4MCT10-0001:0520-0377	64.324	242.863	107.493	148.004	0	255	2-Blue.csv	Blue	WT
448	433	63	4MCT10-0001:0944-0468	52.46	142.311	132.946	268.344	0	255	3-Blue.csv	Blue	WT
449	1362	211	4MCT10-0001:0849-0706	38.417	159.164	200.827	241.041	0	255	4-Blue.csv	Blue	WT
450	370	370	4MCT10-0001:0168-0344	73.202	105.476	97.869	47.869	0	255	2-Blue.csv	Blue	WT
451	1190	39	4MCT10-0001:0222-0949	93.379	219.524	268.739	63.294	0	255	4-Blue.csv	Blue	WT
452	26	26	4MCT10-0001:0400-0026	82.16	187.849	7.409	113.786	0	255	2-Blue.csv	Blue	WT
453	922	552	4MCT10-0001:0126-0201	53.832	218.892	56.893	36.194	0	255	3-Blue.csv	Blue	WT
454	1398	9	4MCT10-0002:0813-0406	248.337	223.292	115.455	230.94	0	255	4-Red.csv	Red	WT
455	714	344	4MCT10-0001:0425-0617	25.584	212.621	175.566	120.777	0	255	3-Blue.csv	Blue	WT
456	596	226	4MCT10-0001:0103-0590	48.263	154.801	167.612	29.385	0	255	3-Blue.csv	Blue	WT
457	1198	47	4MCT10-0001:0606-0158	74.977	175.193	45.115	172.164	0	255	4-Blue.csv	Blue	WT
458	576	206	4MCT10-0001:0989-0300	65.535	148.862	84.953	280.629	0	255	3-Blue.csv	Blue	WT
459	1310	159	4MCT10-0001:0441-0813	82.241	170.442	231.351	125.458	0	255	4-Blue.csv	Blue	WT
460	1040	670	4MCT10-0001:0221-0313	9.927	175.049	88.875	62.626	0	255	3-Blue.csv	Blue	WT
461	1174	23	4MCT10-0001:0749-0202	49.797	211.34	57.802	212.513	0	255	4-Blue.csv	Blue	WT
462	883	513	4MCT10-0001:0691-0564	39.789	188.943	160.335	196.292	0	255	3-Blue.csv	Blue	WT
463	318	318	4MCT10-0001:0059-0674	80.143	170.102	191.095	16.874	0	255	2-Blue.csv	Blue	WT
464	232	232	4MCT10-0001:0174-0443	137.768	215.702	127.834	48.435	0	255	2-Blue.csv	Blue	WT
465	1042	672	4MCT10-0001:0049-0624	17.675	148.95	177.25	13.891	0	255	3-Blue.csv	Blue	WT
466	908	538	4MCT10-0001:0291-0380	49.958	198.908	107.932	82.89	0	255	3-Blue.csv	Blue	WT
467	152	152	4MCT10-0001:0326-0539	75.381	128.198	153.078	92.424	0	255	2-Blue.csv	Blue	WT
468	973	603	4MCT10-0001:0422-0868	68.601	177.122	246.777	119.98	0	255	3-Blue.csv	Blue	WT
469	1250	99	4MCT10-0001:0223-0206	43.421	179.922	58.432	63.482	0	255	4-Blue.csv	Blue	WT
470	799	429	4MCT10-0001:0646-0784	48.505	228.246	222.493	183.466	0	255	3-Blue.csv	Blue	WT
471	902	532	4MCT10-0001:0756-0917	77.237	146.424	260.592	214.615	0	255	3-Blue.csv	Blue	WT
472	380	10	4MCT10-0001:0627-0625	83.694	219.722	178.174	179.007	0	255	3-Blue.csv	Blue	WT
473	549	179	4MCT10-0001:0874-0379	38.013	199.017	107.398	248.28	0	255	3-Blue.csv	Blue	WT
474	1270	119	4MCT10-0001:0645-0642	85.712	184.137	182.226	182.74	0	255	4-Blue.csv	Blue	WT
475	303	303	4MCT10-0001:0910-0687	13.962	83.821	195.163	258.423	0	255	2-Blue.csv	Blue	WT
476	450	80	4MCT10-0001:0407-0469	62.548	185.72	132.986	115.445	0	255	3-Blue.csv	Blue	WT
477	1381	230	4MCT10-0001:0130-0595	70.458	86.048	169.222	37.338	0	255	4-Blue.csv	Blue	WT
478	1079	709	4MCT10-0001:0886-0723	36.318	103.929	205.642	251.946	0	255	3-Blue.csv	Blue	WT
479	222	222	4MCT10-0001:0645-0139	77.964	161.142	39.553	183.019	0	255	2-Blue.csv	Blue	WT
480	988	618	4MCT10-0001:0689-0407	74.816	188.458	115.918	195.88	0	255	3-Blue.csv	Blue	WT
481	563	193	4MCT10-0001:0587-0716	60.046	233.743	203.792	166.939	0	255	3-Blue.csv	Blue	WT
482	105	105	4MCT10-0001:0992-0079	69.731	146.588	22.245	281.73	0	255	2-Blue.csv	Blue	WT
483	122	122	4MCT10-0001:0068-0803	57.141	222.54	228.183	18.979	0	255	2-Blue.csv	Blue	WT
484	619	249	4MCT10-0001:0975-0371	51.491	108.157	105.598	277.02	0	255	3-Blue.csv	Blue	WT
485	237	237	4MCT10-0001:0451-0067	102.741	164.302	19.194	128.278	0	255	2-Blue.csv	Blue	WT
486	732	362	4MCT10-0001:0267-0162	18.643	164.325	46.047	75.711	0	255	3-Blue.csv	Blue	WT
487	285	285	4MCT10-0001:0640-0647	5.327	188.455	183.902	181.853	0	255	2-Blue.csv	Blue	WT
488	157	157	4MCT10-0001:0653-0188	69.812	205.684	53.418	185.818	0	255	2-Blue.csv	Blue	WT
489	1003	633	4MCT10-0001:0634-0861	71.103	177.05	244.214	179.761	0	255	3-Blue.csv	Blue	WT
490	201	201	4MCT10-0001:0574-0402	69.489	225.118	113.565	162.878	0	255	2-Blue.csv	Blue	WT
491	1262	111	4MCT10-0001:0058-0825	25.1	197.765	234.28	16.797	0	255	4-Blue.csv	Blue	WT
492	648	278	4MCT10-0001:0957-0410	28.328	77.051	116.3	272.247	0	255	3-Blue.csv	Blue	WT
493	816	446	4MCT10-0001:0613-0425	82.08	175.552	120.907	174.273	0	255	3-Blue.csv	Blue	WT
494	1265	114	4MCT10-0001:0360-0679	91.684	181.234	192.91	102.513	0	255	4-Blue.csv	Blue	WT
495	145	145	4MCT10-0001:0191-0403	44.147	213.852	114.521	53.922	0	255	2-Blue.csv	Blue	WT
496	340	340	4MCT10-0001:0049-0535	30.104	96.56	151.799	14.447	0	255	2-Blue.csv	Blue	WT
497	1175	24	4MCT10-0001:0471-0592	114.524	161.093	168.428	133.993	0	255	4-Blue.csv	Blue	WT
498	1121	751	4MCT10-0001:0531-0038	32.767	128.911	10.341	151.805	0	255	3-Blue.csv	Blue	WT
499	788	418	4MCT10-0001:0695-0537	82.403	184.603	152.625	197.799	0	255	3-Blue.csv	Blue	WT
500	683	313	4MCT10-0001:0492-0803	59.804	164.96	228.045	139.941	0	255	3-Blue.csv	Blue	WT
501	258	258	4MCT10-0001:0380-0066	7.264	150.989	18.693	108.015	0	255	2-Blue.csv	Blue	WT
502	650	280	4MCT10-0001:0640-0046	35.35	65.313	13.302	182.009	0	255	3-Blue.csv	Blue	WT
503	343	343	4MCT10-0001:0226-0123	59.32	178.367	34.811	64.296	0	255	2-Blue.csv	Blue	WT
504	86	86	4MCT10-0001:0442-0684	71.991	190.175	194.383	126.046	0	255	2-Blue.csv	Blue	WT
505	680	310	4MCT10-0001:0649-0583	26.553	185.93	165.845	184.227	0	255	3-Blue.csv	Blue	WT
506	431	61	4MCT10-0001:0056-0388	105.404	200.13	110.472	15.857	0	255	3-Blue.csv	Blue	WT
507	972	602	4MCT10-0001:0896-0378	8.232	191.235	107.47	254.49	0	255	3-Blue.csv	Blue	WT
508	1287	136	4MCT10-0001:0234-0275	70.861	215.233	78.256	66.113	0	255	4-Blue.csv	Blue	WT
509	1354	203	4MCT10-0001:0819-0750	31.234	151.377	213.237	232.556	0	255	4-Blue.csv	Blue	WT
510	756	386	4MCT10-0001:0593-0558	58.352	198.234	158.835	168.846	0	255	3-Blue.csv	Blue	WT
511	1081	711	4MCT10-0001:0166-0236	42.614	182.326	67.34	46.671	0	255	3-Blue.csv	Blue	WT
512	1382	231	4MCT10-0001:0835-0893	70.619	133.553	253.741	237.258	0	255	4-Blue.csv	Blue	WT
513	931	561	4MCT10-0001:0874-0379	38.013	199.017	107.398	248.28	0	255	3-Blue.csv	Blue	WT
514	44	44	4MCT10-0001:0820-0463	41.484	172.058	131.77	233.203	0	255	2-Blue.csv	Blue	WT
515	607	237	4MCT10-0001:0918-0485	43.986	81.818	137.935	261.234	0	255	3-Blue.csv	Blue	WT
516	1201	50	4MCT10-0001:0235-0388	76.43	196.492	111.788	67.174	0	255	4-Blue.csv	Blue	WT
517	32	32	4MCT10-0001:0559-0640	106.696	162.61	181.842	158.657	0	255	2-Blue.csv	Blue	WT
518	384	14	4MCT10-0001:0528-0632	73.686	221.702	179.577	150.249	0	255	3-Blue.csv	Blue	WT
519	25	25	4MCT10-0001:0636-0608	91.522	183.265	172.835	180.679	0	255	2-Blue.csv	Blue	WT
520	1035	665	4MCT10-0001:0104-0371	65.454	144.709	105.179	29.779	0	255	3-Blue.csv	Blue	WT
521	41	41	4MCT10-0001:0879-0308	91.522	157.481	87.734	249.811	0	255	2-Blue.csv	Blue	WT
522	1054	684	4MCT10-0001:0546-0983	41.403	133.99	279.373	154.998	0	255	3-Blue.csv	Blue	WT
523	1029	659	4MCT10-0001:0316-0295	20.58	191.329	84.047	89.936	0	255	3-Blue.csv	Blue	WT
524	396	26	4MCT10-0001:0922-0575	74.412	149.646	163.554	262.155	0	255	3-Blue.csv	Blue	WT
525	1314	163	4MCT10-0001:0284-0993	23.647	189.628	282.025	80.682	0	255	4-Blue.csv	Blue	WT
526	243	243	4MCT10-0001:0276-0386	51.653	196.047	109.34	78.283	0	255	2-Blue.csv	Blue	WT
527	1296	145	4MCT10-0001:0244-0746	100.32	65.291	212.181	69.262	0	255	4-Blue.csv	Blue	WT
528	1261	110	4MCT10-0001:0828-0476	35.189	156.881	135.229	235.191	0	255	4-Blue.csv	Blue	WT
529	577	207	4MCT10-0001:0852-0665	90.393	151.934	188.848	241.94	0	255	3-Blue.csv	Blue	WT
530	999	629	4MCT10-0001:0408-0330	53.106	175.485	93.888	116.291	0	255	3-Blue.csv	Blue	WT
531	678	308	4MCT10-0001:0646-0809	14.124	181.714	229.743	183.678	0	255	3-Blue.csv	Blue	WT
532	1384	233	4MCT10-0001:1002-0292	90.635	111.377	83.097	284.801	0	255	4-Blue.csv	Blue	WT
533	662	292	4MCT10-0001:0085-0845	25.584	48.669	240.123	24.406	0	255	3-Blue.csv	Blue	WT
534	770	400	4MCT10-0001:0675-0891	67.633	156.809	253.369	192.214	0	255	3-Blue.csv	Blue	WT
535	1169	18	4MCT10-0001:0167-0235	58.19	203.388	67.007	47.432	0	255	4-Blue.csv	Blue	WT
536	1036	666	4MCT10-0001:0150-0865	36.399	155.661	245.77	42.804	0	255	3-Blue.csv	Blue	WT
537	414	44	4MCT10-0001:0165-0432	12.752	212.62	122.758	46.942	0	255	3-Blue.csv	Blue	WT
538	994	624	4MCT10-0001:0592-0362	86.68	181.338	102.717	168.323	0	255	3-Blue.csv	Blue	WT
539	1157	6	4MCT10-0001:0337-0121	72.314	223.637	34.302	95.423	0	255	4-Blue.csv	Blue	WT
540	90	90	4MCT10-0001:0454-0507	22.356	212.978	143.909	129.182	0	255	2-Blue.csv	Blue	WT
541	548	178	4MCT10-0001:0345-0905	59.482	177.507	257.418	98.391	0	255	3-Blue.csv	Blue	WT
542	1281	130	4MCT10-0001:0230-0621	76.349	109.039	176.396	65.22	0	255	4-Blue.csv	Blue	WT
543	1316	165	4MCT10-0001:0426-0726	101.53	139.552	206.526	120.977	0	255	4-Blue.csv	Blue	WT
544	556	186	4MCT10-0001:0466-0114	91.361	160.158	32.467	132.441	0	255	3-Blue.csv	Blue	WT
545	537	167	4MCT10-0001:0552-0853	64.243	152.539	242.069	156.76	0	255	3-Blue.csv	Blue	WT
546	325	325	4MCT10-0001:0240-0917	27.037	204.427	260.484	68.034	0	255	2-Blue.csv	Blue	WT
547	1041	671	4MCT10-0001:0428-0050	86.519	144.468	14.48	121.581	0	255	3-Blue.csv	Blue	WT
548	1141	7	4MCT10-0002:0385-0751	42.856	34.81	213.122	109.103	0	255	3-Red.csv	Red	WT
549	78	78	4MCT10-0001:0629-0250	69.57	221.537	70.339	178.151	0	255	2-Blue.csv	Blue	WT
550	291	291	4MCT10-0001:0914-0298	7.587	184.521	84.72	259.81	0	255	2-Blue.csv	Blue	WT
551	1227	76	4MCT10-0001:0440-0450	57.867	218.46	127.83	125.472	0	255	4-Blue.csv	Blue	WT
552	711	341	4MCT10-0001:0684-0514	16.706	128.072	146.055	194.08	0	255	3-Blue.csv	Blue	WT
553	779	409	4MCT10-0001:0294-0930	75.865	176.043	264.519	83.927	0	255	3-Blue.csv	Blue	WT
554	77	77	4MCT10-0001:0691-0095	100.723	188.073	27.093	195.6	0	255	2-Blue.csv	Blue	WT
555	947	577	4MCT10-0001:0535-0488	64.001	184.504	138.959	152.404	0	255	3-Blue.csv	Blue	WT
556	36	36	4MCT10-0001:0430-0123	56.98	182.844	34.987	122.499	0	255	2-Blue.csv	Blue	WT
557	787	417	4MCT10-0001:0797-0132	83.613	175.282	37.421	226.395	0	255	3-Blue.csv	Blue	WT
558	719	349	4MCT10-0001:0449-0593	6.699	167.398	168.409	127.521	0	255	3-Blue.csv	Blue	WT
559	720	350	4MCT10-0001:0140-0230	51.572	230.588	65.544	39.954	0	255	3-Blue.csv	Blue	WT
560	900	530	4MCT10-0001:0746-0108	101.369	144.942	30.894	211.747	0	255	3-Blue.csv	Blue	WT
561	932	562	4MCT10-0001:0411-0648	61.983	189.096	184.058	117.035	0	255	3-Blue.csv	Blue	WT
562	745	375	4MCT10-0001:0436-0548	45.681	231.652	155.577	124.008	0	255	3-Blue.csv	Blue	WT
563	754	384	4MCT10-0001:0432-0428	63.92	218.203	121.822	123.181	0	255	3-Blue.csv	Blue	WT
564	5	5	4MCT10-0001:0591-0095	66.019	177.593	26.548	167.744	0	255	2-Blue.csv	Blue	WT
565	764	394	4MCT10-0001:0693-0657	99.27	223.098	186.502	196.62	0	255	3-Blue.csv	Blue	WT
566	426	56	4MCT10-0001:0383-0648	93.459	166.788	184.309	108.992	0	255	3-Blue.csv	Blue	WT
567	544	174	4MCT10-0001:0607-0137	91.765	159.744	39.269	172.438	0	255	3-Blue.csv	Blue	WT
568	472	102	4MCT10-0001:0646-0668	66.342	230.546	189.414	183.618	0	255	3-Blue.csv	Blue	WT
569	166	166	4MCT10-0001:0697-0447	45.438	180.263	126.981	198.157	0	255	2-Blue.csv	Blue	WT
570	727	357	4MCT10-0001:0300-0222	46.326	228.493	63.209	84.67	0	255	3-Blue.csv	Blue	WT
571	640	270	4MCT10-0001:0342-0312	62.306	127.027	88.753	97.448	0	255	3-Blue.csv	Blue	WT
572	566	196	4MCT10-0001:0206-0515	48.425	208.827	146.821	58.222	0	255	3-Blue.csv	Blue	WT
573	1267	116	4MCT10-0001:0516-0639	131.634	133.744	184.712	148.016	0	255	4-Blue.csv	Blue	WT
574	1383	232	4MCT10-0001:0508-0543	159.882	211.94	155.294	144.844	0	255	4-Blue.csv	Blue	WT
575	1386	235	4MCT10-0001:0176-0110	189.663	167.757	31.373	49.861	0	255	4-Blue.csv	Blue	WT
576	438	68	4MCT10-0001:0209-0622	88.536	180.785	177.043	59.167	0	255	3-Blue.csv	Blue	WT
577	1176	25	4MCT10-0001:0462-0771	62.629	221.479	218.78	131.268	0	255	4-Blue.csv	Blue	WT
578	880	510	4MCT10-0001:0329-0680	76.188	165.797	193.137	93.554	0	255	3-Blue.csv	Blue	WT
579	892	522	4MCT10-0001:0057-0518	43.017	186.76	147.047	16.264	0	255	3-Blue.csv	Blue	WT
580	655	285	4MCT10-0001:0838-0244	33.897	181.593	69.223	238.121	0	255	3-Blue.csv	Blue	WT
581	226	226	4MCT10-0001:0120-0846	55.285	208.702	240.344	34.089	0	255	2-Blue.csv	Blue	WT
582	444	74	4MCT10-0001:0152-0187	33.494	220.002	53.273	43.501	0	255	3-Blue.csv	Blue	WT
583	310	310	4MCT10-0001:0395-0796	49.393	125.279	226.232	112.36	0	255	2-Blue.csv	Blue	WT
584	1243	92	4MCT10-0001:0889-0561	79.416	170.645	159.835	253.048	0	255	4-Blue.csv	Blue	WT
585	1305	154	4MCT10-0001:0575-0359	39.062	191.514	101.889	163.443	0	255	4-Blue.csv	Blue	WT
586	1271	120	4MCT10-0001:0185-0928	44.631	180.018	263.591	52.664	0	255	4-Blue.csv	Blue	WT
587	193	193	4MCT10-0001:0100-0099	45.277	208.711	28.364	28.327	0	255	2-Blue.csv	Blue	WT
588	1288	137	4MCT10-0001:0328-0990	26.876	191.73	281.255	93.135	0	255	4-Blue.csv	Blue	WT
589	123	123	4MCT10-0001:0190-0333	61.257	199.806	94.519	54.605	0	255	2-Blue.csv	Blue	WT
590	59	59	4MCT10-0001:0071-0979	55.608	162.808	277.682	19.941	0	255	2-Blue.csv	Blue	WT
591	1302	151	4MCT10-0001:0737-0285	8.878	210.982	81.105	209.339	0	255	4-Blue.csv	Blue	WT
592	1328	177	4MCT10-0001:0371-0507	39.708	187.343	144.207	105.243	0	255	4-Blue.csv	Blue	WT
593	330	330	4MCT10-0001:0483-0351	52.783	97.035	99.881	137.147	0	255	2-Blue.csv	Blue	WT
594	685	315	4MCT10-0001:0888-0546	63.033	164.49	154.32	251.426	0	255	3-Blue.csv	Blue	WT
595	328	328	4MCT10-0001:0997-0123	60.127	152.114	35.191	283.755	0	255	2-Blue.csv	Blue	WT
596	153	153	4MCT10-0001:0161-0553	79.336	131.716	156.682	46.346	0	255	2-Blue.csv	Blue	WT
597	84	84	4MCT10-0001:0863-0717	48.505	160.809	203.597	245.093	0	255	2-Blue.csv	Blue	WT
598	817	447	4MCT10-0001:0172-0479	86.034	214.78	136.679	49.256	0	255	3-Blue.csv	Blue	WT
599	1213	62	4MCT10-0001:0678-0084	67.552	179.178	24.043	192.851	0	255	4-Blue.csv	Blue	WT
600	263	263	4MCT10-0001:0586-0064	39.305	170.922	18.522	166.532	0	255	2-Blue.csv	Blue	WT
601	347	347	4MCT10-0001:0274-0295	69.893	101.59	83.894	77.681	0	255	2-Blue.csv	Blue	WT
602	858	488	4MCT10-0001:0912-0627	94.831	138.626	178.091	259.136	0	255	3-Blue.csv	Blue	WT
603	143	143	4MCT10-0001:0581-0193	81.353	165.464	55.302	165.101	0	255	2-Blue.csv	Blue	WT
604	718	348	4MCT10-0001:0189-0178	82.403	209.442	51.539	54.272	0	255	3-Blue.csv	Blue	WT
605	368	368	4MCT10-0001:0437-0206	6.376	173.025	58.557	123.977	0	255	2-Blue.csv	Blue	WT
606	1218	67	4MCT10-0001:0168-0329	69.812	192.489	93.573	47.83	0	255	4-Blue.csv	Blue	WT
607	268	268	4MCT10-0001:0143-0442	48.021	205.049	125.886	40.652	0	255	2-Blue.csv	Blue	WT
608	265	265	4MCT10-0001:0054-0365	74.977	99.318	103.781	15.431	0	255	2-Blue.csv	Blue	WT
609	716	346	4MCT10-0001:0119-0708	51.814	137	201.373	34.253	0	255	3-Blue.csv	Blue	WT
610	457	87	4MCT10-0001:0590-0394	29.458	200.693	111.959	167.55	0	255	3-Blue.csv	Blue	WT
611	1127	757	4MCT10-0001:0436-0548	45.681	231.652	155.577	124.008	0	255	3-Blue.csv	Blue	WT
612	52	52	4MCT10-0001:0223-0530	95.235	53.826	150.497	63.161	0	255	2-Blue.csv	Blue	WT
613	1252	101	4MCT10-0001:0302-0201	128.244	202.33	57.167	85.365	0	255	4-Blue.csv	Blue	WT
614	451	81	4MCT10-0001:0660-0448	79.497	182.852	126.722	186.698	0	255	3-Blue.csv	Blue	WT
615	535	165	4MCT10-0001:0029-0894	68.359	138.842	253.445	7.92	0	255	3-Blue.csv	Blue	WT
616	1363	212	4MCT10-0001:0595-0762	41.322	227.666	216.379	169.06	0	255	4-Blue.csv	Blue	WT
617	1114	744	4MCT10-0001:0267-0162	18.643	164.325	46.047	75.711	0	255	3-Blue.csv	Blue	WT
618	27	27	4MCT10-0001:0334-0142	67.149	170.614	39.94	95.209	0	255	2-Blue.csv	Blue	WT
619	1235	84	4MCT10-0001:0570-0418	97.818	150.603	119.065	161.861	0	255	4-Blue.csv	Blue	WT
620	687	317	4MCT10-0001:0986-0469	44.47	99.737	133.108	279.8	0	255	3-Blue.csv	Blue	WT
621	553	183	4MCT10-0001:0286-0304	11.38	176.028	86.477	81.287	0	255	3-Blue.csv	Blue	WT
622	1220	69	4MCT10-0001:0170-0467	58.917	192.225	133.13	48.534	0	255	4-Blue.csv	Blue	WT
623	169	169	4MCT10-0001:0413-0097	69.409	148.169	27.646	117.165	0	255	2-Blue.csv	Blue	WT
624	311	311	4MCT10-0001:0188-0602	45.842	107.415	171.322	53.642	0	255	2-Blue.csv	Blue	WT
625	821	451	4MCT10-0001:0310-0172	44.551	209.795	49.251	87.988	0	255	3-Blue.csv	Blue	WT
626	637	267	4MCT10-0001:0060-0578	81.757	156.75	163.726	16.794	0	255	3-Blue.csv	Blue	WT
627	389	19	4MCT10-0001:0427-0385	91.119	162.595	109.287	121.287	0	255	3-Blue.csv	Blue	WT
628	951	581	4MCT10-0001:0263-0626	83.452	166.188	178.137	74.399	0	255	3-Blue.csv	Blue	WT
629	552	182	4MCT10-0001:0211-0459	70.781	177.927	130.746	60.213	0	255	3-Blue.csv	Blue	WT
630	1009	639	4MCT10-0001:0587-0972	51.007	144.248	275.492	166.794	0	255	3-Blue.csv	Blue	WT
631	1025	655	4MCT10-0001:0249-0249	61.338	195.255	71.04	71.227	0	255	3-Blue.csv	Blue	WT
632	309	309	4MCT10-0001:0222-0811	45.196	197.318	230.642	63.412	0	255	2-Blue.csv	Blue	WT
633	989	619	4MCT10-0001:0918-0485	43.986	81.818	137.935	261.234	0	255	3-Blue.csv	Blue	WT
634	833	463	4MCT10-0001:0660-0448	79.497	182.852	126.722	186.698	0	255	3-Blue.csv	Blue	WT
635	9	9	4MCT10-0001:0841-0515	110.892	216.654	146.598	239.134	0	255	2-Blue.csv	Blue	WT
636	894	524	4MCT10-0001:0789-0623	67.552	185.268	177.15	223.99	0	255	3-Blue.csv	Blue	WT
637	481	111	4MCT10-0001:0305-0578	80.788	163.127	164.424	86.885	0	255	3-Blue.csv	Blue	WT
638	4	4	4MCT10-0001:0830-0153	167.226	165.023	43.745	235.459	0	255	2-Blue.csv	Blue	WT
639	306	306	4MCT10-0001:0632-0475	11.864	114.299	134.954	179.829	0	255	2-Blue.csv	Blue	WT
640	1212	61	4MCT10-0001:0325-0077	53.913	195.536	21.812	92.196	0	255	4-Blue.csv	Blue	WT
641	1130	760	4MCT10-0001:0833-0300	30.75	166.436	85.096	236.319	0	255	3-Blue.csv	Blue	WT
642	42	42	4MCT10-0001:0480-0699	60.934	198.22	198.469	136.445	0	255	2-Blue.csv	Blue	WT
643	1075	705	4MCT10-0001:0549-0062	36.561	155.071	17.752	155.841	0	255	3-Blue.csv	Blue	WT
644	405	35	4MCT10-0001:0797-0132	83.613	175.282	37.421	226.395	0	255	3-Blue.csv	Blue	WT
645	1368	217	4MCT10-0001:0163-0920	54.155	117.086	261.649	46.307	0	255	4-Blue.csv	Blue	WT
646	494	124	4MCT10-0001:0472-0667	69.166	190.413	189.511	134.064	0	255	3-Blue.csv	Blue	WT
647	502	132	4MCT10-0001:0185-0263	42.452	224.089	74.568	52.764	0	255	3-Blue.csv	Blue	WT
648	473	103	4MCT10-0001:0750-0025	37.287	160.087	7.167	213.138	0	255	3-Blue.csv	Blue	WT
649	272	272	4MCT10-0001:0134-0152	28.086	176.69	43.208	37.9	0	255	2-Blue.csv	Blue	WT
650	671	301	4MCT10-0001:0822-0842	20.258	100.61	239.193	233.744	0	255	3-Blue.csv	Blue	WT
651	699	329	4MCT10-0001:0166-0236	42.614	182.326	67.34	46.671	0	255	3-Blue.csv	Blue	WT
652	620	250	4MCT10-0001:0927-0682	58.997	154.735	193.586	263.628	0	255	3-Blue.csv	Blue	WT
653	397	27	4MCT10-0001:0294-0930	75.865	176.043	264.519	83.927	0	255	3-Blue.csv	Blue	WT
654	1006	636	4MCT10-0001:0383-0051	56.334	155.874	14.328	108.77	0	255	3-Blue.csv	Blue	WT
655	1064	694	4MCT10-0001:0420-0587	66.019	203.7	167.073	118.99	0	255	3-Blue.csv	Blue	WT
656	460	90	4MCT10-0001:0601-0327	77.641	153.673	92.896	171.199	0	255	3-Blue.csv	Blue	WT
657	948	578	4MCT10-0001:0206-0515	48.425	208.827	146.821	58.222	0	255	3-Blue.csv	Blue	WT
658	1118	748	4MCT10-0001:0101-0856	22.598	117.843	243.408	28.93	0	255	3-Blue.csv	Blue	WT
659	1059	689	4MCT10-0001:0219-0181	37.045	220.678	51.688	62.2	0	255	3-Blue.csv	Blue	WT
660	1256	105	4MCT10-0001:0228-0494	17.836	194.344	140.486	64.79	0	255	4-Blue.csv	Blue	WT
661	852	482	4MCT10-0001:0378-0416	79.416	225.162	118.293	107.494	0	255	3-Blue.csv	Blue	WT
662	558	188	4MCT10-0001:0802-0677	89.263	156.167	192.604	227.974	0	255	3-Blue.csv	Blue	WT
663	1123	753	4MCT10-0001:0675-0217	17.514	180.539	61.752	191.81	0	255	3-Blue.csv	Blue	WT
664	1068	698	4MCT10-0001:0078-0982	27.683	195.143	279.128	22.191	0	255	3-Blue.csv	Blue	WT
665	1378	227	4MCT10-0001:0839-0492	25.342	178.118	139.849	238.566	0	255	4-Blue.csv	Blue	WT
666	247	247	4MCT10-0001:0505-0362	14.205	193.591	102.602	143.827	0	255	2-Blue.csv	Blue	WT
667	1020	650	4MCT10-0001:0619-0672	81.595	236.014	191.062	176.152	0	255	3-Blue.csv	Blue	WT
668	1257	106	4MCT10-0001:0309-0172	53.428	181.147	48.992	88.029	0	255	4-Blue.csv	Blue	WT
669	785	415	4MCT10-0001:0497-0973	46.245	186.215	276.619	140.95	0	255	3-Blue.csv	Blue	WT
670	390	20	4MCT10-0001:0819-0080	51.653	123.825	22.802	232.816	0	255	3-Blue.csv	Blue	WT
671	984	614	4MCT10-0001:0359-0165	6.134	206.132	46.909	102.239	0	255	3-Blue.csv	Blue	WT
672	1178	27	4MCT10-0001:0926-0265	46.972	172.78	74.83	263.363	0	255	4-Blue.csv	Blue	WT
673	1014	644	4MCT10-0001:0701-0514	28.651	130.38	145.937	199.371	0	255	3-Blue.csv	Blue	WT
674	961	591	4MCT10-0001:0314-0205	47.133	218.099	58.045	89.19	0	255	3-Blue.csv	Blue	WT
675	572	202	4MCT10-0001:0481-0836	64.485	182.72	237.63	136.688	0	255	3-Blue.csv	Blue	WT
676	351	351	4MCT10-0001:0318-0067	22.921	146.042	19.201	90.491	0	255	2-Blue.csv	Blue	WT
677	420	50	4MCT10-0001:0568-0433	66.826	198.042	123.319	161.782	0	255	3-Blue.csv	Blue	WT
678	1153	2	4MCT10-0001:0766-0171	118.075	160.83	48.419	217.443	0	255	4-Blue.csv	Blue	WT
679	707	337	4MCT10-0001:0981-0414	31.799	104.845	117.604	278.775	0	255	3-Blue.csv	Blue	WT
680	89	89	4MCT10-0001:0131-0927	66.261	198.828	263.156	36.959	0	255	2-Blue.csv	Blue	WT
681	148	148	4MCT10-0001:0815-0403	104.355	151.012	114.176	231.929	0	255	2-Blue.csv	Blue	WT
682	1277	126	4MCT10-0001:0542-0539	96.607	173.383	153.074	154.023	0	255	4-Blue.csv	Blue	WT
683	1229	78	4MCT10-0001:0469-0396	62.226	198.083	112.803	133.412	0	255	4-Blue.csv	Blue	WT
684	458	88	4MCT10-0001:0562-0374	61.661	200.518	105.97	159.404	0	255	3-Blue.csv	Blue	WT
685	327	327	4MCT10-0001:0451-0848	92.814	147.052	240.845	128.582	0	255	2-Blue.csv	Blue	WT
686	299	299	4MCT10-0001:0700-0326	70.619	230.723	92.149	198.968	0	255	2-Blue.csv	Blue	WT
687	964	594	4MCT10-0001:0556-1004	80.708	168.926	285.744	158.124	0	255	3-Blue.csv	Blue	WT
688	267	267	4MCT10-0001:0907-0067	97.898	139.934	18.554	257.643	0	255	2-Blue.csv	Blue	WT
689	50	50	4MCT10-0001:0800-0520	76.269	188.529	147.891	227.543	0	255	2-Blue.csv	Blue	WT
690	69	69	4MCT10-0001:0545-0596	86.599	181.779	169.491	154.896	0	255	2-Blue.csv	Blue	WT
691	568	198	4MCT10-0001:0882-0700	51.33	145.244	198.995	250.573	0	255	3-Blue.csv	Blue	WT
692	511	141	4MCT10-0001:0670-0016	75.139	190.93	4.594	190.275	0	255	3-Blue.csv	Blue	WT
693	471	101	4MCT10-0001:0374-0231	58.594	198.113	65.814	106.17	0	255	3-Blue.csv	Blue	WT
694	1031	661	4MCT10-0001:0226-0832	18.805	117.004	236.613	64.315	0	255	3-Blue.csv	Blue	WT
695	1266	115	4MCT10-0001:0721-0287	38.901	216.815	81.423	205.144	0	255	4-Blue.csv	Blue	WT
696	140	140	4MCT10-0001:0550-0785	37.69	206.595	222.992	156.446	0	255	2-Blue.csv	Blue	WT
697	80	80	4MCT10-0001:0366-0976	77.399	160.417	277.247	103.93	0	255	2-Blue.csv	Blue	WT
698	496	126	4MCT10-0001:0287-0143	91.119	230.085	40.728	80.877	0	255	3-Blue.csv	Blue	WT
699	1200	49	4MCT10-0001:0287-0322	54.316	203.504	91.636	81.494	0	255	4-Blue.csv	Blue	WT
700	469	99	4MCT10-0001:0449-0654	31.315	224.948	185.896	127.368	0	255	3-Blue.csv	Blue	WT
701	1214	63	4MCT10-0001:0652-0342	26.069	228.514	97.362	185.459	0	255	4-Blue.csv	Blue	WT
702	1304	153	4MCT10-0001:0927-0823	42.21	159.122	233.89	263.524	0	255	4-Blue.csv	Blue	WT
703	886	516	4MCT10-0001:0966-0650	73.767	127.207	184.751	274.165	0	255	3-Blue.csv	Blue	WT
704	56	56	4MCT10-0001:0648-0298	67.633	146.179	84.661	184.151	0	255	2-Blue.csv	Blue	WT
705	1208	57	4MCT10-0001:0420-0571	96.688	122.144	162.137	119.467	0	255	4-Blue.csv	Blue	WT
706	239	239	4MCT10-0001:0407-0870	64.243	179.91	247.709	115.693	0	255	2-Blue.csv	Blue	WT
707	1320	169	4MCT10-0001:0207-0972	42.856	197.693	276.144	58.899	0	255	4-Blue.csv	Blue	WT
708	673	303	4MCT10-0001:0788-0867	59.804	116.09	246.394	224.109	0	255	3-Blue.csv	Blue	WT
709	1393	4	4MCT10-0002:0444-0631	95.639	98.251	179.112	126.043	0	255	4-Red.csv	Red	WT
710	288	288	4MCT10-0001:0264-0228	53.428	142.911	64.725	75.404	0	255	2-Blue.csv	Blue	WT
711	137	137	4MCT10-0001:0840-0693	56.253	183.785	196.22	238.136	0	255	2-Blue.csv	Blue	WT
712	1069	699	4MCT10-0001:0986-0469	44.47	99.737	133.108	279.8	0	255	3-Blue.csv	Blue	WT
713	1349	198	4MCT10-0001:0542-0391	33.736	174.007	111.436	154.21	0	255	4-Blue.csv	Blue	WT
714	927	557	4MCT10-0001:0142-0910	51.976	200.498	258.691	40.329	0	255	3-Blue.csv	Blue	WT
715	814	444	4MCT10-0001:0032-0373	41.161	219.247	106.101	9.104	0	255	3-Blue.csv	Blue	WT
716	428	58	4MCT10-0001:0337-0734	79.497	174.713	208.708	95.914	0	255	3-Blue.csv	Blue	WT
717	937	567	4MCT10-0001:0475-0459	58.594	202.017	130.456	134.959	0	255	3-Blue.csv	Blue	WT
718	1133	763	4MCT10-0001:0798-0506	10.653	111.106	143.853	226.883	0	255	3-Blue.csv	Blue	WT
719	884	514	4MCT10-0001:0185-0263	42.452	224.089	74.568	52.764	0	255	3-Blue.csv	Blue	WT
720	534	164	4MCT10-0001:0828-0394	91.765	160.395	112.128	235.366	0	255	3-Blue.csv	Blue	WT
721	1010	640	4MCT10-0001:0810-0787	60.369	160.447	224.024	230.454	0	255	3-Blue.csv	Blue	WT
722	796	426	4MCT10-0001:0165-0432	12.752	212.62	122.758	46.942	0	255	3-Blue.csv	Blue	WT
723	618	248	4MCT10-0001:0075-0929	52.944	187.812	263.72	21.412	0	255	3-Blue.csv	Blue	WT
724	1018	648	4MCT10-0001:0212-0346	57.787	133.45	98.415	60.296	0	255	3-Blue.csv	Blue	WT
725	1366	215	4MCT10-0001:0620-0761	64.324	190.555	216.552	175.78	0	255	4-Blue.csv	Blue	WT
726	301	301	4MCT10-0001:0981-0812	69.57	82.968	230.593	278.652	0	255	2-Blue.csv	Blue	WT
727	98	98	4MCT10-0001:0016-0579	57.222	103.523	164.707	4.323	0	255	2-Blue.csv	Blue	WT
728	1072	702	4MCT10-0001:0876-0501	32.848	70.452	142.204	248.857	0	255	3-Blue.csv	Blue	WT
729	246	246	4MCT10-0001:0252-0252	40.112	182.787	71.925	70.775	0	255	2-Blue.csv	Blue	WT
730	1224	73	4MCT10-0001:0538-0798	83.452	215.599	226.392	152.511	0	255	4-Blue.csv	Blue	WT
731	945	575	4MCT10-0001:0587-0716	60.046	233.743	203.792	166.939	0	255	3-Blue.csv	Blue	WT
732	1071	701	4MCT10-0001:0386-0094	44.551	215.533	26.686	109.654	0	255	3-Blue.csv	Blue	WT
733	829	459	4MCT10-0001:0176-0640	68.601	180.051	182.009	49.827	0	255	3-Blue.csv	Blue	WT
734	1312	161	4MCT10-0001:0904-0754	102.902	188.451	214.197	257.083	0	255	4-Blue.csv	Blue	WT
735	845	475	4MCT10-0001:0879-0305	102.257	146.549	86.77	250.042	0	255	3-Blue.csv	Blue	WT
736	767	397	4MCT10-0001:0473-0397	104.274	195.27	113.607	134.187	0	255	3-Blue.csv	Blue	WT
737	954	584	4MCT10-0001:0481-0836	64.485	182.72	237.63	136.688	0	255	3-Blue.csv	Blue	WT
738	101	101	4MCT10-0001:0017-0428	48.182	101.615	121.387	4.757	0	255	2-Blue.csv	Blue	WT
739	242	242	4MCT10-0001:0736-0836	47.295	145.423	237.331	209.02	0	255	2-Blue.csv	Blue	WT
740	1030	660	4MCT10-0001:0957-0410	28.328	77.051	116.3	272.247	0	255	3-Blue.csv	Blue	WT
741	1125	755	4MCT10-0001:0166-0925	63.436	143.374	263.055	46.686	0	255	3-Blue.csv	Blue	WT
742	257	257	4MCT10-0001:0927-0794	137.849	171.328	225.951	263.179	0	255	2-Blue.csv	Blue	WT
743	855	485	4MCT10-0001:0750-0025	37.287	160.087	7.167	213.138	0	255	3-Blue.csv	Blue	WT
744	275	275	4MCT10-0001:0374-0927	74.17	194.702	264.184	106.322	0	255	2-Blue.csv	Blue	WT
745	517	147	4MCT10-0001:0572-0473	45.761	223.317	134.687	161.938	0	255	3-Blue.csv	Blue	WT
746	196	196	4MCT10-0001:0309-0219	25.826	202.506	62.453	88.025	0	255	2-Blue.csv	Blue	WT
747	445	75	4MCT10-0001:0735-0275	62.548	207.599	78.332	208.76	0	255	3-Blue.csv	Blue	WT
748	1120	750	4MCT10-0001:0579-0649	53.348	214.56	184.428	164.699	0	255	3-Blue.csv	Blue	WT
749	1185	34	4MCT10-0001:0163-0966	65.454	181.208	274.632	46.288	0	255	4-Blue.csv	Blue	WT
750	138	138	4MCT10-0001:0716-0193	76.027	179.875	54.927	203.34	0	255	2-Blue.csv	Blue	WT
751	322	322	4MCT10-0001:0586-0673	80.062	230.051	190.944	166.304	0	255	2-Blue.csv	Blue	WT
752	588	218	4MCT10-0001:0153-0279	98.383	195.527	78.953	39.723	0	255	3-Blue.csv	Blue	WT
753	792	422	4MCT10-0001:0712-0684	34.704	207.526	194.648	201.925	0	255	3-Blue.csv	Blue	WT
754	1276	125	4MCT10-0001:0749-0246	73.202	162.262	69.672	212.878	0	255	4-Blue.csv	Blue	WT
755	467	97	4MCT10-0001:0612-0394	45.519	204.28	111.932	173.737	0	255	3-Blue.csv	Blue	WT
756	725	355	4MCT10-0001:0073-0952	18.886	111.376	270.626	20.582	0	255	3-Blue.csv	Blue	WT
757	281	281	4MCT10-0001:0417-0309	77.641	123.95	87.88	118.767	0	255	2-Blue.csv	Blue	WT
758	1168	17	4MCT10-0001:0394-0800	57.625	189.789	227.439	112.05	0	255	4-Blue.csv	Blue	WT
759	376	6	4MCT10-0001:0042-0934	45.196	179.129	265.587	11.988	0	255	3-Blue.csv	Blue	WT
760	542	172	4MCT10-0001:0216-0657	69.409	153.933	186.656	61.253	0	255	3-Blue.csv	Blue	WT
761	1358	207	4MCT10-0001:0229-0566	57.383	196.961	161.414	65.436	0	255	4-Blue.csv	Blue	WT
762	93	93	4MCT10-0001:0600-0367	41.161	179.192	104.666	170.523	0	255	2-Blue.csv	Blue	WT
763	1211	60	4MCT10-0001:0214-0920	32.606	208.525	261.649	60.994	0	255	4-Blue.csv	Blue	WT
764	294	294	4MCT10-0001:0091-0218	46.084	119.856	62.333	26.058	0	255	2-Blue.csv	Blue	WT
765	19	19	4MCT10-0001:0519-0429	45.681	220.405	122.03	147.372	0	255	2-Blue.csv	Blue	WT
766	1318	167	4MCT10-0001:0894-0847	17.191	83.347	240.723	254.13	0	255	4-Blue.csv	Blue	WT
767	656	286	4MCT10-0001:0278-0218	38.578	234.146	61.977	79.251	0	255	3-Blue.csv	Blue	WT
768	221	221	4MCT10-0001:0311-0166	59.804	184.761	47.276	88.656	0	255	2-Blue.csv	Blue	WT
769	525	155	4MCT10-0001:0616-0720	39.95	227.489	204.584	175.15	0	255	3-Blue.csv	Blue	WT
770	317	317	4MCT10-0001:0229-0572	99.835	65.331	162.471	65.12	0	255	2-Blue.csv	Blue	WT
771	804	434	4MCT10-0001:0258-0373	59.724	177.222	105.577	73.201	0	255	3-Blue.csv	Blue	WT
772	1160	9	4MCT10-0001:0252-0176	70.135	205.758	49.806	71.733	0	255	4-Blue.csv	Blue	WT
773	661	291	4MCT10-0001:0084-0393	60.289	115.961	111.78	23.988	0	255	3-Blue.csv	Blue	WT
774	540	170	4MCT10-0001:0126-0201	53.832	218.892	56.893	36.194	0	255	3-Blue.csv	Blue	WT
775	13	13	4MCT10-0001:0626-0549	68.117	210.514	156.16	177.964	0	255	2-Blue.csv	Blue	WT
776	992	622	4MCT10-0001:0412-0734	56.011	193.269	208.807	117.093	0	255	3-Blue.csv	Blue	WT
777	657	287	4MCT10-0001:0035-0849	41.322	75.201	241.273	9.705	0	255	3-Blue.csv	Blue	WT
778	866	496	4MCT10-0001:0638-0094	74.816	188.354	26.772	181.704	0	255	3-Blue.csv	Blue	WT
779	510	140	4MCT10-0001:0057-0518	43.017	186.76	147.047	16.264	0	255	3-Blue.csv	Blue	WT
780	815	445	4MCT10-0001:0944-0468	52.46	142.311	132.946	268.344	0	255	3-Blue.csv	Blue	WT
781	395	25	4MCT10-0001:0634-0515	91.926	183.248	146.367	179.915	0	255	3-Blue.csv	Blue	WT
782	713	343	4MCT10-0001:0822-0458	44.066	200.125	129.881	233.399	0	255	3-Blue.csv	Blue	WT
783	976	606	4MCT10-0001:0500-0413	55.043	190.166	117.26	142.186	0	255	3-Blue.csv	Blue	WT
784	559	189	4MCT10-0001:0940-0229	117.188	131.959	65.029	267.135	0	255	3-Blue.csv	Blue	WT
785	693	323	4MCT10-0001:0549-0062	36.561	155.071	17.752	155.841	0	255	3-Blue.csv	Blue	WT
786	266	266	4MCT10-0001:0400-0200	48.505	128.403	56.713	113.731	0	255	2-Blue.csv	Blue	WT
787	1370	219	4MCT10-0001:0902-0522	71.991	140.08	148.43	256.369	0	255	4-Blue.csv	Blue	WT
788	1163	12	4MCT10-0001:0334-0464	63.517	219.127	131.231	95.032	0	255	4-Blue.csv	Blue	WT
789	142	142	4MCT10-0001:0322-0032	65.292	182.051	9.128	91.391	0	255	2-Blue.csv	Blue	WT
790	462	92	4MCT10-0001:0717-0571	18.724	215.448	162.353	203.669	0	255	3-Blue.csv	Blue	WT
791	771	401	4MCT10-0001:0427-0385	91.119	162.595	109.287	121.287	0	255	3-Blue.csv	Blue	WT
792	589	219	4MCT10-0001:0486-0917	50.281	168.254	260.945	138.461	0	255	3-Blue.csv	Blue	WT
793	679	309	4MCT10-0001:0585-0743	11.783	145.637	211.268	166.24	0	255	3-Blue.csv	Blue	WT
794	1369	218	4MCT10-0001:1005-0339	40.596	153.306	96.534	285.504	0	255	4-Blue.csv	Blue	WT
795	1170	19	4MCT10-0001:0365-0727	85.954	204.532	206.408	103.421	0	255	4-Blue.csv	Blue	WT
796	1374	223	4MCT10-0001:0501-0318	19.854	142.967	90.175	142.473	0	255	4-Blue.csv	Blue	WT
797	887	517	4MCT10-0001:0237-0502	38.659	222.973	142.799	67.427	0	255	3-Blue.csv	Blue	WT
798	210	210	4MCT10-0001:0986-0391	100.239	136.349	111.009	279.985	0	255	2-Blue.csv	Blue	WT
799	630	260	4MCT10-0001:0977-0553	134.136	84.341	157.241	277.522	0	255	3-Blue.csv	Blue	WT
800	967	597	4MCT10-0001:0814-0180	99.351	136.877	51.324	231.234	0	255	3-Blue.csv	Blue	WT
801	1070	700	4MCT10-0001:0440-0525	46.488	223.747	149.458	125.151	0	255	3-Blue.csv	Blue	WT
802	132	132	4MCT10-0001:0180-0076	56.818	137.527	21.576	51.221	0	255	2-Blue.csv	Blue	WT
803	402	32	4MCT10-0001:0709-0061	96.204	149.545	17.475	201.476	0	255	3-Blue.csv	Blue	WT
804	1319	168	4MCT10-0001:0389-0763	60.208	178.456	217.008	110.736	0	255	4-Blue.csv	Blue	WT
805	185	185	4MCT10-0001:0175-0665	43.179	211.918	189.077	49.836	0	255	2-Blue.csv	Blue	WT
806	302	302	4MCT10-0001:0927-0576	75.784	139.694	163.548	263.489	0	255	2-Blue.csv	Blue	WT
807	841	471	4MCT10-0001:0561-0188	104.516	144.373	53.207	159.243	0	255	3-Blue.csv	Blue	WT
808	252	252	4MCT10-0001:0085-0712	32.444	163.299	202.196	24.064	0	255	2-Blue.csv	Blue	WT
809	31	31	4MCT10-0001:0905-0141	94.428	148.262	40.01	257.158	0	255	2-Blue.csv	Blue	WT
810	579	209	4MCT10-0001:0314-0205	47.133	218.099	58.045	89.19	0	255	3-Blue.csv	Blue	WT
811	1258	107	4MCT10-0001:0595-0737	48.263	215.654	209.544	169.277	0	255	4-Blue.csv	Blue	WT
812	337	337	4MCT10-0001:0079-0878	42.856	219.164	249.463	22.461	0	255	2-Blue.csv	Blue	WT
813	109	109	4MCT10-0001:0502-0653	87.326	167.94	185.592	143.329	0	255	2-Blue.csv	Blue	WT
814	826	456	4MCT10-0001:0152-0187	33.494	220.002	53.273	43.501	0	255	3-Blue.csv	Blue	WT
815	147	147	4MCT10-0001:0374-0130	57.141	177.246	36.779	106.42	0	255	2-Blue.csv	Blue	WT
816	412	42	4MCT10-0001:0441-0701	62.468	198.42	198.759	125.948	0	255	3-Blue.csv	Blue	WT
	115	17	4MCT10-0002:0907-0350	822.492	110.733	102.736	256.625	0	255	2-Red-Results.csv	Red	KO
	834	9	4MCT10-0002:0351-0478	728.225	151.719	131.89	96.446	0	255	8-Red-Results.csv	Red	KO
	47	19	4MCT10-0001:0661-0496	670.6	82.079	142.558	187.949	0	255	1-Red-Results.csv	Red	KO
	833	8	4MCT10-0002:0288-0118	663.417	115.031	33.086	81.864	0	255	8-Red-Results.csv	Red	KO
	648	14	4MCT10-0002:0945-0572	640.012	196.866	165.395	263.263	0	255	6-Red-Results.csv	Red	KO
	649	15	4MCT10-0002:0318-0162	623.709	182.81	44.282	87.444	0	255	6-Red-Results.csv	Red	KO
	117	19	4MCT10-0002:0762-0872	586.583	123.136	248.364	216.92	0	255	2-Red-Results.csv	Red	KO
	650	16	4MCT10-0002:0560-0763	581.256	132.373	217.122	159.352	0	255	6-Red-Results.csv	Red	KO
	357	17	4MCT10-0002:0440-0627	547.198	216.485	177.274	123.187	0	255	4-Red-Results.csv	Red	KO
	761	23	4MCT10-0001:0807-0846	535.172	124.441	240.076	229.341	0	255	8-Blue-Results.csv	Blue	KO
	639	5	4MCT10-0002:0784-0921	518.385	190.58	267.332	223.485	0	255	6-Red-Results.csv	Red	KO
	40	12	4MCT10-0001:0089-0710	493.447	83.699	205.512	21.453	0	255	1-Red-Results.csv	Red	KO
	557	65	4MCT10-0001:0076-0797	490.864	101.349	225.947	22.337	0	255	6-Blue-Results.csv	Blue	KO
	116	18	4MCT10-0002:0983-0347	488.685	73.902	98.063	278.993	0	255	2-Red-Results.csv	Red	KO
	39	11	4MCT10-0001:0223-0765	462.374	94.062	218.339	65.365	0	255	1-Red-Results.csv	Red	KO
	732	8	4MCT10-0002:0343-0649	459.469	143.491	185.294	98.575	0	255	7-Red-Results.csv	Red	KO
	36	8	4MCT10-0001:0079-0918	432.916	95.553	261.246	23.675	0	255	1-Red-Results.csv	Red	KO
	831	6	4MCT10-0002:0539-0253	404.426	155.482	72.14	153.143	0	255	8-Red-Results.csv	Red	KO
	342	2	4MCT10-0002:0795-0610	387.074	178.516	173.31	223.693	0	255	4-Red-Results.csv	Red	KO
	630	138	4MCT10-0001:0102-0042	383.846	132.755	11.389	29	0	255	6-Blue-Results.csv	Blue	KO
	355	15	4MCT10-0002:0298-0218	380.94	178.222	62.006	85.325	0	255	4-Red-Results.csv	Red	KO
	248	131	4MCT10-0001:0545-0155	370.287	110.326	45.391	155.019	0	255	3-Blue-Results.csv	Blue	KO
	33	5	4MCT10-0001:0399-0150	369.399	122.487	42.236	113.191	0	255	1-Red-Results.csv	Red	KO
	48	20	4MCT10-0001:0358-0043	368.35	149.03	11.5	101.585	0	255	1-Red-Results.csv	Red	KO
	461	100	4MCT10-0001:0856-0871	362.7	120.471	246.52	246.524	0	255	5-Blue-Results.csv	Blue	KO
	460	99	4MCT10-0001:0472-0610	360.682	84.526	173.866	133.728	0	255	5-Blue-Results.csv	Blue	KO
	7	7	4MCT10-0001:0046-0579	359.068	120.542	164.431	13.125	0	255	1-Blue-Results.csv	Blue	KO
	345	5	4MCT10-0002:0098-0360	353.177	69.094	102.468	28.217	0	255	4-Red-Results.csv	Red	KO
	261	11	4MCT10-0002:0287-0551	352.935	202.034	157.379	80.043	0	255	3-Red-Results.csv	Red	KO
	42	14	4MCT10-0001:0501-0381	352.37	133.183	108.838	143.162	0	255	1-Red-Results.csv	Red	KO
	35	7	4MCT10-0001:0689-0734	352.37	137.369	208.345	195.782	0	255	1-Red-Results.csv	Red	KO
	44	16	4MCT10-0001:0853-0780	350.513	106.451	221.106	242.075	0	255	1-Red-Results.csv	Red	KO
	114	16	4MCT10-0002:0129-0096	343.088	98.698	28.355	36.399	0	255	2-Red-Results.csv	Red	KO
	41	13	4MCT10-0001:0656-0905	339.86	113.701	256.612	186.102	0	255	1-Red-Results.csv	Red	KO
	828	3	4MCT10-0002:0073-0774	339.053	163.271	218.374	17.547	0	255	8-Red-Results.csv	Red	KO
	647	13	4MCT10-0002:0206-0863	337.6	31.135	245.275	58.539	0	255	6-Red-Results.csv	Red	KO
	829	4	4MCT10-0002:0499-0199	335.26	97.702	56.032	141.681	0	255	8-Red-Results.csv	Red	KO
	34	6	4MCT10-0001:0972-0721	335.098	85.039	205.284	276.591	0	255	1-Red-Results.csv	Red	KO
	835	10	4MCT10-0002:0300-0879	333.645	179.161	248.953	84.567	0	255	8-Red-Results.csv	Red	KO
	352	12	4MCT10-0002:0239-0509	330.014	219.607	144.489	67.482	0	255	4-Red-Results.csv	Red	KO
	110	12	4MCT10-0002:0276-0067	327.915	160.368	19.17	78.726	0	255	2-Red-Results.csv	Red	KO
	734	10	4MCT10-0002:0544-0405	326.462	178.978	116.134	154.671	0	255	7-Red-Results.csv	Red	KO
	489	9	4MCT10-0002:0422-0699	325.736	41.149	199.324	119.643	0	255	5-Red-Results.csv	Red	KO
	727	3	4MCT10-0002:0442-0952	323.073	206.248	268.828	126.229	0	255	7-Red-Results.csv	Red	KO
	343	3	4MCT10-0002:0745-0361	316.858	217.124	103.505	211.085	0	255	4-Red-Results.csv	Red	KO
	409	48	4MCT10-0001:0411-0478	315.809	91.378	135.606	116.52	0	255	5-Blue-Results.csv	Blue	KO
	354	14	4MCT10-0002:0987-0683	309.675	43.209	193.554	280.719	0	255	4-Red-Results.csv	Red	KO
	98	50	4MCT10-0001:0544-0515	305.398	53.119	146.325	154.677	0	255	2-Blue-Results.csv	Blue	KO
	260	10	4MCT10-0002:0807-0467	297.408	197.267	131.166	229.963	0	255	3-Red-Results.csv	Red	KO
	43	15	4MCT10-0001:0490-0453	297.004	142.938	128.66	138.789	0	255	1-Red-Results.csv	Red	KO
	22	22	4MCT10-0001:0076-0393	295.39	102.929	112.424	22.46	0	255	1-Blue-Results.csv	Blue	KO
	661	11	4MCT10-0001:0313-0995	292.646	122.316	283.576	88.317	0	255	7-Blue-Results.csv	Blue	KO
	645	11	4MCT10-0002:0985-0422	291.839	122.094	120.124	279.664	0	255	6-Red-Results.csv	Red	KO
	109	11	4MCT10-0002:0227-0598	289.095	101.951	170.571	63.63	0	255	2-Red-Results.csv	Red	KO
	21	21	4MCT10-0001:0951-0779	286.996	95.509	221.32	270.286	0	255	1-Blue-Results.csv	Blue	KO
	6	6	4MCT10-0001:0714-0274	283.284	111.786	77.737	203.057	0	255	1-Blue-Results.csv	Blue	KO
	728	4	4MCT10-0002:0174-0702	283.203	104.425	199.405	49.804	0	255	7-Red-Results.csv	Red	KO
	79	31	4MCT10-0001:0434-0485	275.697	105.689	137.672	123.197	0	255	2-Blue-Results.csv	Blue	KO
	481	1	4MCT10-0002:0210-0164	263.753	232.775	46.47	60.094	0	255	5-Red-Results.csv	Red	KO
	635	1	4MCT10-0002:0469-0563	261.089	222.236	160.263	133.252	0	255	6-Red-Results.csv	Red	KO
	636	2	4MCT10-0002:0511-0529	253.906	207.227	150.274	145.238	0	255	6-Red-Results.csv	Red	KO
	231	114	4MCT10-0001:0703-0546	249.871	156.043	155.613	200.494	0	255	3-Blue-Results.csv	Blue	KO
	725	1	4MCT10-0002:0854-0784	249.871	184.601	223.063	242.408	0	255	7-Red-Results.csv	Red	KO
	360	20	4MCT10-0002:0759-0037	248.902	149.243	10.616	215.178	0	255	4-Red-Results.csv	Red	KO
	1	1	4MCT10-0001:0240-0303	248.822	108.312	86.271	67.978	0	255	1-Blue-Results.csv	Blue	KO
	259	9	4MCT10-0002:0554-0568	247.934	69.627	161.572	157.466	0	255	3-Red-Results.csv	Red	KO
	253	3	4MCT10-0002:0105-0340	244.867	122.098	96.45	30.104	0	255	3-Red-Results.csv	Red	KO
	102	4	4MCT10-0002:0706-0688	244.625	63.055	195.605	200.544	0	255	2-Red-Results.csv	Red	KO
	638	4	4MCT10-0002:0267-0370	244.463	224.17	105.082	75.767	0	255	6-Red-Results.csv	Red	KO
	177	60	4MCT10-0001:0274-0889	244.383	77.282	252.515	77.977	0	255	3-Blue-Results.csv	Blue	KO
	286	25	4MCT10-0001:0975-0344	243.979	101.492	97.298	276.973	0	255	4-Blue-Results.csv	Blue	KO
	484	4	4MCT10-0002:0061-0249	243.414	200.406	71.014	17.317	0	255	5-Red-Results.csv	Red	KO
	485	5	4MCT10-0002:0183-0113	241.397	234.118	32.345	51.435	0	255	5-Red-Results.csv	Red	KO
	488	8	4MCT10-0002:0660-0813	240.912	157.601	230.531	187.852	0	255	5-Red-Results.csv	Red	KO
	490	10	4MCT10-0002:0655-0859	240.105	211.743	243.963	185.875	0	255	5-Red-Results.csv	Red	KO
	30	2	4MCT10-0001:0228-0629	233.164	99.878	179.459	65.134	0	255	1-Red-Results.csv	Red	KO
	188	71	4MCT10-0001:0242-0867	230.259	77.868	245.464	68.06	0	255	3-Blue-Results.csv	Blue	KO
	341	1	4MCT10-0002:0564-0228	223.399	118.283	64.743	160.429	0	255	4-Red-Results.csv	Red	KO
	344	4	4MCT10-0002:0822-0373	223.237	151.444	103.732	233.515	0	255	4-Red-Results.csv	Red	KO
	671	21	4MCT10-0001:0909-0235	222.592	118.397	66.741	258.713	0	255	7-Blue-Results.csv	Blue	KO
	5	5	4MCT10-0001:0919-0528	219.283	108.866	150.123	261.483	0	255	1-Blue-Results.csv	Blue	KO
	350	10	4MCT10-0002:0609-0336	215.893	112.684	96.205	171.276	0	255	4-Red-Results.csv	Red	KO
	251	1	4MCT10-0002:0690-0716	214.279	112.977	203.416	196.092	0	255	3-Red-Results.csv	Red	KO
	101	3	4MCT10-0002:0212-0827	211.454	66.368	234.875	60.261	0	255	2-Red-Results.csv	Red	KO
	106	8	4MCT10-0002:0420-0259	211.05	130.738	73.413	119.52	0	255	2-Red-Results.csv	Red	KO
	735	11	4MCT10-0002:0604-0759	210.808	86.146	216.531	172.248	0	255	7-Red-Results.csv	Red	KO
	317	56	4MCT10-0001:0823-0525	207.338	96.483	149.323	233.947	0	255	4-Blue-Results.csv	Blue	KO
	729	5	4MCT10-0002:0163-0880	205.401	84.365	250.2	46.189	0	255	7-Red-Results.csv	Red	KO
	726	2	4MCT10-0002:0573-0744	204.836	87.869	210.951	162.219	0	255	7-Red-Results.csv	Red	KO
	11	11	4MCT10-0001:0810-0184	204.11	111.645	52.54	230.278	0	255	1-Blue-Results.csv	Blue	KO
	356	16	4MCT10-0002:0795-0830	202.818	113.897	236.103	225.282	0	255	4-Red-Results.csv	Red	KO
	31	3	4MCT10-0001:0905-0623	200.801	110.025	176.804	257.399	0	255	1-Red-Results.csv	Red	KO
	2	2	4MCT10-0001:0204-0461	199.509	169.632	130.879	58.224	0	255	1-Blue-Results.csv	Blue	KO
	255	5	4MCT10-0002:0564-0512	199.025	52.581	145.17	160.727	0	255	3-Red-Results.csv	Red	KO
	346	6	4MCT10-0002:0803-0183	196.765	34.788	51.93	227.93	0	255	4-Red-Results.csv	Red	KO
	737	13	4MCT10-0002:0775-0881	196.12	60.555	250.468	220.436	0	255	7-Red-Results.csv	Red	KO
	740	2	4MCT10-0001:0818-0589	192.73	197.357	166.869	232.612	0	255	8-Blue-Results.csv	Blue	KO
	347	7	4MCT10-0002:0575-0525	192.649	41.639	151.228	165.672	0	255	4-Red-Results.csv	Red	KO
	26	26	4MCT10-0001:0342-0469	190.631	129.939	133.817	97.462	0	255	1-Blue-Results.csv	Blue	KO
	53	5	4MCT10-0001:0466-0075	188.856	216.933	20.264	133.628	0	255	2-Blue-Results.csv	Blue	KO
	494	2	4MCT10-0001:0049-0175	185.87	124.031	49.801	13.988	0	255	6-Blue-Results.csv	Blue	KO
	32	4	4MCT10-0001:0921-0261	183.529	97.277	74.171	261.771	0	255	1-Red-Results.csv	Red	KO
	487	7	4MCT10-0002:0536-0889	181.673	85.186	252.471	152.489	0	255	5-Red-Results.csv	Red	KO
	556	64	4MCT10-0001:0079-0441	178.525	120.579	125.272	22.708	0	255	6-Blue-Results.csv	Blue	KO
	492	12	4MCT10-0002:0245-0382	177.638	93.951	108.462	69.709	0	255	5-Red-Results.csv	Red	KO
	29	1	4MCT10-0001:0965-0400	176.265	100.034	113.299	274.253	0	255	1-Red-Results.csv	Red	KO
	677	27	4MCT10-0001:0740-0348	175.539	160.841	99.485	208.441	0	255	7-Blue-Results.csv	Blue	KO
	627	135	4MCT10-0001:0423-0583	175.297	122.876	166.198	117.639	0	255	6-Blue-Results.csv	Blue	KO
	20	20	4MCT10-0001:0525-0220	172.795	138.181	62.567	149.207	0	255	1-Blue-Results.csv	Blue	KO
	764	26	4MCT10-0001:0158-0662	171.907	194.129	187.778	44.746	0	255	8-Blue-Results.csv	Blue	KO
	84	36	4MCT10-0001:0411-0955	165.128	182.126	270.877	116.583	0	255	2-Blue-Results.csv	Blue	KO
	752	14	4MCT10-0001:0249-0641	156.896	189.279	181.899	70.215	0	255	8-Blue-Results.csv	Blue	KO
	693	43	4MCT10-0001:0669-0155	156.492	171.993	44.478	189.958	0	255	7-Blue-Results.csv	Blue	KO
	218	101	4MCT10-0001:0577-0811	156.411	120.94	229.821	163.116	0	255	3-Blue-Results.csv	Blue	KO
	277	16	4MCT10-0001:0145-0760	155.443	193.857	215.719	40.977	0	255	4-Blue-Results.csv	Blue	KO
	349	9	4MCT10-0002:0201-0062	153.506	95.743	17.591	56.79	0	255	4-Red-Results.csv	Red	KO
	353	13	4MCT10-0002:0095-0179	153.345	155.844	49.517	27.674	0	255	4-Red-Results.csv	Red	KO
	88	40	4MCT10-0001:0918-0828	150.6	120.068	235.505	260.632	0	255	2-Blue-Results.csv	Blue	KO
	45	17	4MCT10-0001:0792-0852	150.278	114.789	241.731	224.923	0	255	1-Red-Results.csv	Red	KO
	54	6	4MCT10-0001:0867-0828	149.955	127.558	235.303	246.067	0	255	2-Blue-Results.csv	Blue	KO
	624	132	4MCT10-0001:0883-0067	149.713	212.337	19.507	250.505	0	255	6-Blue-Results.csv	Blue	KO
	640	6	4MCT10-0002:0329-0722	148.663	44.54	205.156	93.521	0	255	6-Red-Results.csv	Red	KO
	209	92	4MCT10-0001:0019-0945	147.695	175.612	268.601	4.841	0	255	3-Blue-Results.csv	Blue	KO
	348	8	4MCT10-0002:0631-0681	145.919	83.468	193.361	179.188	0	255	4-Red-Results.csv	Red	KO
	509	17	4MCT10-0001:0561-0471	145.677	67.872	134.093	159.461	0	255	6-Blue-Results.csv	Blue	KO
	644	10	4MCT10-0002:0115-0492	145.354	49.674	139.677	32.812	0	255	6-Red-Results.csv	Red	KO
	130	13	4MCT10-0001:0625-0886	145.354	144.996	251.29	177.407	0	255	3-Blue-Results.csv	Blue	KO
	37	9	4MCT10-0001:0796-0664	144.79	141.392	188.69	226.374	0	255	1-Red-Results.csv	Red	KO
	358	18	4MCT10-0002:0191-0572	144.628	108.209	163.516	56.93	0	255	4-Red-Results.csv	Red	KO
	739	1	4MCT10-0001:0601-0786	143.74	170.713	223.694	172.342	0	255	8-Blue-Results.csv	Blue	KO
	609	117	4MCT10-0001:0509-0462	143.498	73.026	131.087	145.154	0	255	6-Blue-Results.csv	Blue	KO
	666	16	4MCT10-0001:0803-0362	142.691	169.709	102.637	228.795	0	255	7-Blue-Results.csv	Blue	KO
	660	10	4MCT10-0001:0062-0423	141.077	212.255	119.697	22.654	0	255	7-Blue-Results.csv	Blue	KO
	814	76	4MCT10-0001:0568-0981	139.866	107.662	279.474	162.251	0	255	8-Blue-Results.csv	Blue	KO
	700	50	4MCT10-0001:0884-0384	138.736	149.074	106.441	251.059	0	255	7-Blue-Results.csv	Blue	KO
	14	14	4MCT10-0001:0859-0454	136.961	140.868	129.383	244.186	0	255	1-Blue-Results.csv	Blue	KO
	121	4	4MCT10-0001:0471-0120	136.557	180.931	34.306	134.069	0	255	3-Blue-Results.csv	Blue	KO
	611	119	4MCT10-0001:0479-0995	133.975	200.525	284.047	136.52	0	255	6-Blue-Results.csv	Blue	KO
	367	6	4MCT10-0001:0546-0261	132.683	194.402	73.996	155.066	0	255	5-Blue-Results.csv	Blue	KO
	264	3	4MCT10-0001:0200-0721	132.522	210.785	204.839	56.724	0	255	4-Blue-Results.csv	Blue	KO
	408	47	4MCT10-0001:0779-0374	132.118	161.532	106.188	221.522	0	255	5-Blue-Results.csv	Blue	KO
	575	83	4MCT10-0001:0124-0644	132.118	192.619	182.871	33.87	0	255	6-Blue-Results.csv	Blue	KO
	66	18	4MCT10-0001:0453-0162	131.796	210.997	45.747	129.196	0	255	2-Blue-Results.csv	Blue	KO
	760	22	4MCT10-0001:0208-0682	131.634	146.394	194.283	59.464	0	255	8-Blue-Results.csv	Blue	KO
	763	25	4MCT10-0001:0141-0222	131.231	143.928	63.092	40.257	0	255	8-Blue-Results.csv	Blue	KO
	152	35	4MCT10-0001:0508-0084	129.294	176.323	23.326	144.397	0	255	3-Blue-Results.csv	Blue	KO
	85	37	4MCT10-0001:0441-0857	127.437	180.695	244.207	125.526	0	255	2-Blue-Results.csv	Blue	KO
	55	7	4MCT10-0001:0536-0870	126.792	208.69	247.571	152.295	0	255	2-Blue-Results.csv	Blue	KO
	83	35	4MCT10-0001:0444-0095	125.985	207.315	26.633	127.556	0	255	2-Blue-Results.csv	Blue	KO
	797	59	4MCT10-0001:0353-0654	125.662	168.933	185.997	100.815	0	255	8-Blue-Results.csv	Blue	KO
	370	9	4MCT10-0001:0093-0506	125.581	221.299	143.645	26.206	0	255	5-Blue-Results.csv	Blue	KO
	792	54	4MCT10-0001:0401-0658	125.339	167.03	186.869	113.838	0	255	8-Blue-Results.csv	Blue	KO
	236	119	4MCT10-0001:0422-0140	124.532	208.814	40.267	120.044	0	255	3-Blue-Results.csv	Blue	KO
	803	65	4MCT10-0001:0426-0700	123.16	161.343	198.877	121.244	0	255	8-Blue-Results.csv	Blue	KO
	118	1	4MCT10-0001:0361-0101	122.353	211.989	28.6	102.314	0	255	3-Blue-Results.csv	Blue	KO
	749	11	4MCT10-0001:0543-0706	122.03	164.638	200.126	153.622	0	255	8-Blue-Results.csv	Blue	KO
	135	18	4MCT10-0001:0303-0047	121.626	182.66	12.762	85.917	0	255	3-Blue-Results.csv	Blue	KO
	403	42	4MCT10-0001:0194-0629	120.577	219.355	178.445	55.465	0	255	5-Blue-Results.csv	Blue	KO
	592	100	4MCT10-0001:0515-0069	119.528	193.301	19.817	146.341	0	255	6-Blue-Results.csv	Blue	KO
	119	2	4MCT10-0001:0197-0038	118.56	167.865	10.712	55.832	0	255	3-Blue-Results.csv	Blue	KO
	771	33	4MCT10-0001:0492-0690	118.398	172.354	196.135	139.878	0	255	8-Blue-Results.csv	Blue	KO
	762	24	4MCT10-0001:0510-0851	115.977	168.443	241.619	145.12	0	255	8-Blue-Results.csv	Blue	KO
	124	7	4MCT10-0001:0314-0099	115.896	197.25	28.35	89.634	0	255	3-Blue-Results.csv	Blue	KO
	129	12	4MCT10-0001:0705-0986	115.008	196.738	280.084	199.938	0	255	3-Blue-Results.csv	Blue	KO
	385	24	4MCT10-0001:0668-0423	114.686	217.628	120.317	190.221	0	255	5-Blue-Results.csv	Blue	KO
	751	13	4MCT10-0001:0185-0231	114.524	170.324	65.592	52.606	0	255	8-Blue-Results.csv	Blue	KO
	743	5	4MCT10-0001:0596-0850	114.201	155.885	241.346	169.285	0	255	8-Blue-Results.csv	Blue	KO
	716	66	4MCT10-0001:0390-0509	113.556	209.81	142.246	110.955	0	255	7-Blue-Results.csv	Blue	KO
	92	44	4MCT10-0001:0809-0147	112.506	140.463	42.154	229.838	0	255	2-Blue-Results.csv	Blue	KO
	811	73	4MCT10-0001:0685-0207	112.426	145.252	58.365	194.727	0	255	8-Blue-Results.csv	Blue	KO
	362	1	4MCT10-0001:0105-0546	112.345	228.854	154.862	29.81	0	255	5-Blue-Results.csv	Blue	KO
	655	5	4MCT10-0001:0841-0036	111.457	185.867	10.325	238.991	0	255	7-Blue-Results.csv	Blue	KO
	478	117	4MCT10-0001:0084-0797	111.377	213.834	227.442	24.52	0	255	5-Blue-Results.csv	Blue	KO
	338	77	4MCT10-0001:0611-0750	111.296	207.986	212.344	173.893	0	255	4-Blue-Results.csv	Blue	KO
	38	10	4MCT10-0001:0755-0884	110.569	154.759	251.323	214.338	0	255	1-Red-Results.csv	Red	KO
	127	10	4MCT10-0001:0063-0999	110.569	151.357	283.616	17.819	0	255	3-Blue-Results.csv	Blue	KO
	496	4	4MCT10-0001:0911-0848	110.489	206.95	240.727	258.817	0	255	6-Blue-Results.csv	Blue	KO
	605	113	4MCT10-0001:0462-0047	110.327	172.007	13.642	131.854	0	255	6-Blue-Results.csv	Blue	KO
	550	58	4MCT10-0001:0648-0246	110.327	219.628	69.712	184.068	0	255	6-Blue-Results.csv	Blue	KO
	131	14	4MCT10-0001:0852-0698	110.166	171.857	198.655	242.171	0	255	3-Blue-Results.csv	Blue	KO
	748	10	4MCT10-0001:0976-0463	110.005	150.587	131.577	277.416	0	255	8-Blue-Results.csv	Blue	KO
	500	8	4MCT10-0001:0689-0205	109.762	170.315	58.303	195.767	0	255	6-Blue-Results.csv	Blue	KO
	262	1	4MCT10-0001:0488-0830	109.359	226.139	235.938	138.329	0	255	4-Blue-Results.csv	Blue	KO
	387	26	4MCT10-0001:0569-0200	109.278	169.171	56.689	161.463	0	255	5-Blue-Results.csv	Blue	KO
	780	42	4MCT10-0001:0525-0665	108.39	176.424	188.876	148.377	0	255	8-Blue-Results.csv	Blue	KO
	805	67	4MCT10-0001:0014-0953	108.31	126.604	271.15	3.715	0	255	8-Blue-Results.csv	Blue	KO
	785	47	4MCT10-0001:0136-0286	107.422	171.769	81.141	38.762	0	255	8-Blue-Results.csv	Blue	KO
	200	83	4MCT10-0001:0863-0222	106.373	204.36	62.775	245.171	0	255	3-Blue-Results.csv	Blue	KO
	515	23	4MCT10-0001:0934-0362	106.292	171.074	103.06	265.55	0	255	6-Blue-Results.csv	Blue	KO
	807	69	4MCT10-0001:0938-0539	105.888	152.101	153.478	266.396	0	255	8-Blue-Results.csv	Blue	KO
	634	142	4MCT10-0001:0206-0521	105.808	203.05	148.465	58.43	0	255	6-Blue-Results.csv	Blue	KO
	796	58	4MCT10-0001:0097-0220	105.081	171.528	63.122	27.599	0	255	8-Blue-Results.csv	Blue	KO
	830	5	4MCT10-0002:0303-0624	104.597	65.65	177.424	85.827	0	255	8-Red-Results.csv	Red	KO
	493	1	4MCT10-0001:0625-0286	104.516	166.196	81.061	177.475	0	255	6-Blue-Results.csv	Blue	KO
	208	91	4MCT10-0001:0907-0983	103.871	175.791	279.686	257.394	0	255	3-Blue-Results.csv	Blue	KO
	745	7	4MCT10-0001:0580-0739	103.306	177.738	209.879	164.568	0	255	8-Blue-Results.csv	Blue	KO
	374	13	4MCT10-0001:0731-0546	103.064	174.645	155.395	207.282	0	255	5-Blue-Results.csv	Blue	KO
	524	32	4MCT10-0001:0826-0154	103.064	235.337	43.841	235.251	0	255	6-Blue-Results.csv	Blue	KO
	50	2	4MCT10-0001:0429-0794	102.176	173.054	225.242	121.963	0	255	2-Blue-Results.csv	Blue	KO
	123	6	4MCT10-0001:0099-0049	102.014	154.419	14.193	28.243	0	255	3-Blue-Results.csv	Blue	KO
	495	3	4MCT10-0001:0385-0470	101.934	197.184	134.365	109.445	0	255	6-Blue-Results.csv	Blue	KO
	70	22	4MCT10-0001:0514-0913	101.934	132.161	259.267	146.062	0	255	2-Blue-Results.csv	Blue	KO
	755	17	4MCT10-0001:0657-0858	101.53	175.107	243.942	186.51	0	255	8-Blue-Results.csv	Blue	KO
	790	52	4MCT10-0001:0925-0357	100.965	179.1	101.115	262.575	0	255	8-Blue-Results.csv	Blue	KO
	817	79	4MCT10-0001:0963-0313	100.804	143.269	89.259	273.403	0	255	8-Blue-Results.csv	Blue	KO
	770	32	4MCT10-0001:0910-0519	100.723	163.049	147.326	258.081	0	255	8-Blue-Results.csv	Blue	KO
	766	28	4MCT10-0001:0981-0569	100.562	163.679	161.847	278.996	0	255	8-Blue-Results.csv	Blue	KO
	454	93	4MCT10-0001:0032-0868	100.481	175.859	246.997	9.173	0	255	5-Blue-Results.csv	Blue	KO
	663	13	4MCT10-0001:0895-0465	100.4	177.977	132.62	254.533	0	255	7-Blue-Results.csv	Blue	KO
	205	88	4MCT10-0001:0275-0084	100.077	172.764	23.902	78.519	0	255	3-Blue-Results.csv	Blue	KO
	480	119	4MCT10-0001:0121-0850	100.077	164.143	241.549	34.41	0	255	5-Blue-Results.csv	Blue	KO
	265	4	4MCT10-0001:0908-0906	99.674	235.735	257.272	258.086	0	255	4-Blue-Results.csv	Blue	KO
	298	37	4MCT10-0001:0885-0966	99.593	162.941	274.614	251.304	0	255	4-Blue-Results.csv	Blue	KO
	465	104	4MCT10-0001:0959-0450	99.351	210.774	125.945	274.072	0	255	5-Blue-Results.csv	Blue	KO
	287	26	4MCT10-0001:0554-0724	99.27	229.793	205.976	157.252	0	255	4-Blue-Results.csv	Blue	KO
	162	45	4MCT10-0001:0652-0315	99.19	215.234	89.549	185.111	0	255	3-Blue-Results.csv	Blue	KO
	795	57	4MCT10-0001:0988-0366	98.867	150.39	104.113	280.714	0	255	8-Blue-Results.csv	Blue	KO
	201	84	4MCT10-0001:0865-0906	98.544	179.296	257.295	245.789	0	255	3-Blue-Results.csv	Blue	KO
	819	81	4MCT10-0001:0527-0798	98.463	190.103	226.558	149.883	0	255	8-Blue-Results.csv	Blue	KO
	824	86	4MCT10-0001:0065-1006	98.463	163.163	286.491	19.234	0	255	8-Blue-Results.csv	Blue	KO
	405	44	4MCT10-0001:0694-0167	98.14	178.945	47.431	197.332	0	255	5-Blue-Results.csv	Blue	KO
	783	45	4MCT10-0001:0064-0940	97.898	157.599	267.082	18.523	0	255	8-Blue-Results.csv	Blue	KO
	163	46	4MCT10-0001:0609-1001	97.898	171.792	284.7	173.038	0	255	3-Blue-Results.csv	Blue	KO
	694	44	4MCT10-0001:0294-0492	97.011	189.523	141.115	83.987	0	255	7-Blue-Results.csv	Blue	KO
	148	31	4MCT10-0001:0938-0918	96.768	170.481	260.581	266.717	0	255	3-Blue-Results.csv	Blue	KO
	561	69	4MCT10-0001:0576-0180	96.607	183.909	51.297	163.692	0	255	6-Blue-Results.csv	Blue	KO
	186	69	4MCT10-0001:0512-0745	96.042	195.035	211.738	145.485	0	255	3-Blue-Results.csv	Blue	KO
	531	39	4MCT10-0001:0629-0175	96.042	208.808	49.758	179.068	0	255	6-Blue-Results.csv	Blue	KO
	603	111	4MCT10-0001:0086-0641	95.8	112.941	181.567	24.103	0	255	6-Blue-Results.csv	Blue	KO
	673	23	4MCT10-0001:0870-0029	95.8	151.522	8.051	247.146	0	255	7-Blue-Results.csv	Blue	KO
	58	10	4MCT10-0001:0451-0958	95.477	176.307	272.178	128.077	0	255	2-Blue-Results.csv	Blue	KO
	147	30	4MCT10-0001:0793-0198	94.751	228.538	55.935	225.166	0	255	3-Blue-Results.csv	Blue	KO
	521	29	4MCT10-0001:0822-0254	93.944	186.205	72.225	233.743	0	255	6-Blue-Results.csv	Blue	KO
	453	92	4MCT10-0001:0686-0317	93.944	230.237	90.672	194.457	0	255	5-Blue-Results.csv	Blue	KO
	420	59	4MCT10-0001:0937-0617	93.782	162.778	175.311	266.195	0	255	5-Blue-Results.csv	Blue	KO
	61	13	4MCT10-0001:0391-0897	93.621	161.264	254.713	111.257	0	255	2-Blue-Results.csv	Blue	KO
	141	24	4MCT10-0001:0514-0678	93.54	193.975	192.803	146.197	0	255	3-Blue-Results.csv	Blue	KO
	414	53	4MCT10-0001:0768-0508	93.137	194.616	144.353	218.075	0	255	5-Blue-Results.csv	Blue	KO
	430	69	4MCT10-0001:0699-0284	93.137	170.705	80.967	198.76	0	255	5-Blue-Results.csv	Blue	KO
	431	70	4MCT10-0001:0849-0438	92.894	179.537	124.658	241.441	0	255	5-Blue-Results.csv	Blue	KO
	427	66	4MCT10-0001:0038-0469	92.894	175.108	133.239	10.796	0	255	5-Blue-Results.csv	Blue	KO
	280	19	4MCT10-0001:0156-0673	92.41	176.098	191.624	44.189	0	255	4-Blue-Results.csv	Blue	KO
	813	75	4MCT10-0001:0587-0815	92.249	184.436	231.408	166.481	0	255	8-Blue-Results.csv	Blue	KO
	178	61	4MCT10-0001:0052-0923	92.168	158.884	262.63	14.356	0	255	3-Blue-Results.csv	Blue	KO
	49	1	4MCT10-0001:0376-0990	92.168	196.285	280.948	106.886	0	255	2-Blue-Results.csv	Blue	KO
	126	9	4MCT10-0001:0257-0022	91.926	219.266	6.233	73.425	0	255	3-Blue-Results.csv	Blue	KO
	604	112	4MCT10-0001:0806-0303	91.926	160.938	87.949	228.008	0	255	6-Blue-Results.csv	Blue	KO
	826	1	4MCT10-0002:0564-0895	91.765	60.931	254.783	160.247	0	255	8-Red-Results.csv	Red	KO
	513	21	4MCT10-0001:0713-0273	91.765	184.054	77.517	202.667	0	255	6-Blue-Results.csv	Blue	KO
	744	6	4MCT10-0001:0951-0582	91.603	181.713	165.725	270.237	0	255	8-Blue-Results.csv	Blue	KO
	363	2	4MCT10-0001:0614-0347	91.522	202.651	98.282	174.646	0	255	5-Blue-Results.csv	Blue	KO
	497	5	4MCT10-0001:0544-0314	91.28	230.639	89.195	154.477	0	255	6-Blue-Results.csv	Blue	KO
	63	15	4MCT10-0001:0490-0871	91.038	175.167	247.072	138.987	0	255	2-Blue-Results.csv	Blue	KO
	580	88	4MCT10-0001:0640-0128	91.038	186.848	36.5	181.453	0	255	6-Blue-Results.csv	Blue	KO
	653	3	4MCT10-0001:0118-0475	90.635	179.617	134.965	33.744	0	255	7-Blue-Results.csv	Blue	KO
	73	25	4MCT10-0001:0398-0815	90.635	172.175	231.862	112.89	0	255	2-Blue-Results.csv	Blue	KO
	742	4	4MCT10-0001:0382-0049	90.554	166.768	13.971	108.671	0	255	8-Blue-Results.csv	Blue	KO
	366	5	4MCT10-0001:0630-0279	90.554	186.131	79.345	179.045	0	255	5-Blue-Results.csv	Blue	KO
	504	12	4MCT10-0001:0655-0310	90.554	182.927	88.308	186.382	0	255	6-Blue-Results.csv	Blue	KO
	812	74	4MCT10-0001:0713-0187	90.312	148.874	53.044	202.708	0	255	8-Blue-Results.csv	Blue	KO
	318	57	4MCT10-0001:0896-0932	90.15	228.799	265.096	254.54	0	255	4-Blue-Results.csv	Blue	KO
	371	10	4MCT10-0001:0856-0484	89.828	193.311	137.532	243.377	0	255	5-Blue-Results.csv	Blue	KO
	452	91	4MCT10-0001:0169-0690	89.666	195.684	196.016	48.317	0	255	5-Blue-Results.csv	Blue	KO
	455	94	4MCT10-0001:0123-0797	89.666	214.453	226.514	34.779	0	255	5-Blue-Results.csv	Blue	KO
	74	26	4MCT10-0001:0404-0771	89.585	191.744	218.801	114.246	0	255	2-Blue-Results.csv	Blue	KO
	72	24	4MCT10-0001:0469-0995	89.182	159.681	282.393	133.14	0	255	2-Blue-Results.csv	Blue	KO
	652	2	4MCT10-0001:0802-0030	88.94	149.872	8.69	227.961	0	255	7-Blue-Results.csv	Blue	KO
	377	16	4MCT10-0001:0759-0411	88.859	200.296	116.619	216.049	0	255	5-Blue-Results.csv	Blue	KO
	559	67	4MCT10-0001:0731-0188	88.536	202.892	53.707	207.982	0	255	6-Blue-Results.csv	Blue	KO
	499	7	4MCT10-0001:0146-0610	88.456	204.317	173.575	40.945	0	255	6-Blue-Results.csv	Blue	KO
	548	56	4MCT10-0001:0599-0127	88.052	204.093	36.246	170.213	0	255	6-Blue-Results.csv	Blue	KO
	553	61	4MCT10-0001:0818-0061	87.891	209.798	17.161	232.765	0	255	6-Blue-Results.csv	Blue	KO
	411	50	4MCT10-0001:0662-0145	87.729	184.062	41.311	188.255	0	255	5-Blue-Results.csv	Blue	KO
	275	14	4MCT10-0001:0528-0915	87.649	216.031	259.631	150.1	0	255	4-Blue-Results.csv	Blue	KO
	586	94	4MCT10-0001:0462-0932	87.568	168.344	264.964	131.069	0	255	6-Blue-Results.csv	Blue	KO
	675	25	4MCT10-0001:0871-0455	87.487	181.972	128.994	247.499	0	255	7-Blue-Results.csv	Blue	KO
	533	41	4MCT10-0001:0790-0282	87.487	186.923	79.833	224.203	0	255	6-Blue-Results.csv	Blue	KO
	64	16	4MCT10-0001:0728-0732	87.406	190.229	208.389	207.304	0	255	2-Blue-Results.csv	Blue	KO
	425	64	4MCT10-0001:0205-0510	87.326	191.06	145.274	58.023	0	255	5-Blue-Results.csv	Blue	KO
	754	16	4MCT10-0001:0912-0484	87.164	171.43	137.75	258.678	0	255	8-Blue-Results.csv	Blue	KO
	514	22	4MCT10-0001:0037-0354	87.164	193.948	99.61	10.552	0	255	6-Blue-Results.csv	Blue	KO
	477	116	4MCT10-0001:0069-0839	87.084	228.327	237.793	19.058	0	255	5-Blue-Results.csv	Blue	KO
	365	4	4MCT10-0001:0803-0415	86.841	189.362	118.046	228.023	0	255	5-Blue-Results.csv	Blue	KO
	525	33	4MCT10-0001:0414-0955	86.761	167.329	271.242	117.778	0	255	6-Blue-Results.csv	Blue	KO
	155	38	4MCT10-0001:0144-0030	86.68	183.644	8.567	40.853	0	255	3-Blue-Results.csv	Blue	KO
	574	82	4MCT10-0001:0989-0789	86.599	207.656	223.504	280.385	0	255	6-Blue-Results.csv	Blue	KO
	390	29	4MCT10-0001:0636-0211	86.519	197.845	60.329	181.273	0	255	5-Blue-Results.csv	Blue	KO
	86	38	4MCT10-0001:0498-0815	86.438	195.888	231.594	141.459	0	255	2-Blue-Results.csv	Blue	KO
	526	34	4MCT10-0001:0809-0210	86.438	194.619	59.89	230.072	0	255	6-Blue-Results.csv	Blue	KO
	772	34	4MCT10-0001:0758-0164	85.954	151.042	46.948	215.355	0	255	8-Blue-Results.csv	Blue	KO
	759	21	4MCT10-0001:0366-0081	85.712	175.211	23.258	103.89	0	255	8-Blue-Results.csv	Blue	KO
	97	49	4MCT10-0001:0052-0685	85.308	166.316	194.839	14.786	0	255	2-Blue-Results.csv	Blue	KO
	77	29	4MCT10-0001:0427-0897	85.147	184.09	254.878	121.391	0	255	2-Blue-Results.csv	Blue	KO
	304	43	4MCT10-0001:0820-0871	85.066	199.527	247.457	232.73	0	255	4-Blue-Results.csv	Blue	KO
	391	30	4MCT10-0001:0758-0571	84.985	168.596	162.526	215.424	0	255	5-Blue-Results.csv	Blue	KO
	680	30	4MCT10-0001:0301-0244	84.824	181.757	69.499	85.718	0	255	7-Blue-Results.csv	Blue	KO
	836	11	4MCT10-0002:0674-0149	84.339	63.17	41.84	191.739	0	255	8-Red-Results.csv	Red	KO
	595	103	4MCT10-0001:0636-0975	84.259	223.358	277.397	180.926	0	255	6-Blue-Results.csv	Blue	KO
	120	3	4MCT10-0001:0610-0345	84.097	181.345	98.058	173.228	0	255	3-Blue-Results.csv	Blue	KO
	815	77	4MCT10-0001:0960-0518	83.855	168.285	147.114	272.762	0	255	8-Blue-Results.csv	Blue	KO
	76	28	4MCT10-0001:0616-0033	83.532	171.792	9.895	175.703	0	255	2-Blue-Results.csv	Blue	KO
	591	99	4MCT10-0001:0231-0215	83.371	235.347	60.738	66.047	0	255	6-Blue-Results.csv	Blue	KO
	320	59	4MCT10-0001:0400-0753	83.129	216.227	214.61	114.48	0	255	4-Blue-Results.csv	Blue	KO
	562	70	4MCT10-0001:0517-0593	82.806	165.178	168.199	146.83	0	255	6-Blue-Results.csv	Blue	KO
	164	47	4MCT10-0001:0459-0043	82.483	197.54	12.73	131.118	0	255	3-Blue-Results.csv	Blue	KO
	437	76	4MCT10-0001:0142-0713	82.16	182.635	202.57	40.463	0	255	5-Blue-Results.csv	Blue	KO
	697	47	4MCT10-0001:0323-0331	81.838	208.213	94.948	91.081	0	255	7-Blue-Results.csv	Blue	KO
	396	35	4MCT10-0001:0691-0255	81.757	232.039	72.08	195.723	0	255	5-Blue-Results.csv	Blue	KO
	549	57	4MCT10-0001:0955-0841	81.676	178.625	238.827	271.285	0	255	6-Blue-Results.csv	Blue	KO
	567	75	4MCT10-0001:0814-0097	81.676	175.855	27.654	231.214	0	255	6-Blue-Results.csv	Blue	KO
	820	82	4MCT10-0001:0639-0407	81.595	138.5	115.727	181.688	0	255	8-Blue-Results.csv	Blue	KO
	401	40	4MCT10-0001:0698-0498	81.595	203.506	141.685	198.078	0	255	5-Blue-Results.csv	Blue	KO
	507	15	4MCT10-0001:0643-0034	81.434	187.426	9.559	182.807	0	255	6-Blue-Results.csv	Blue	KO
	307	46	4MCT10-0001:0121-0671	81.353	186.843	190.378	34.194	0	255	4-Blue-Results.csv	Blue	KO
	662	12	4MCT10-0001:0764-0076	81.353	166.858	21.522	216.942	0	255	7-Blue-Results.csv	Blue	KO
	756	18	4MCT10-0001:0634-0833	81.353	200.565	236.297	179.829	0	255	8-Blue-Results.csv	Blue	KO
	270	9	4MCT10-0001:0510-0799	81.192	221.37	226.552	144.819	0	255	4-Blue-Results.csv	Blue	KO
	423	62	4MCT10-0001:0584-0271	81.192	204.537	77.548	166.35	0	255	5-Blue-Results.csv	Blue	KO
	775	37	4MCT10-0001:0971-0419	81.03	177.486	119.227	276.021	0	255	8-Blue-Results.csv	Blue	KO
	428	67	4MCT10-0001:0694-0580	80.788	193.778	164.944	197.442	0	255	5-Blue-Results.csv	Blue	KO
	410	49	4MCT10-0001:0742-0628	80.788	202.543	178.431	210.827	0	255	5-Blue-Results.csv	Blue	KO
	590	98	4MCT10-0001:0564-0903	80.385	231.801	256.443	159.985	0	255	6-Blue-Results.csv	Blue	KO
	198	81	4MCT10-0001:0658-0908	80.385	204.816	258.099	186.861	0	255	3-Blue-Results.csv	Blue	KO
	383	22	4MCT10-0001:0677-0454	80.304	205.712	129.025	192.772	0	255	5-Blue-Results.csv	Blue	KO
	791	53	4MCT10-0001:0831-0480	80.304	180.4	136.665	235.92	0	255	8-Blue-Results.csv	Blue	KO
	837	12	4MCT10-0002:0664-0106	80.143	70.499	30.263	188.262	0	255	8-Red-Results.csv	Red	KO
	328	67	4MCT10-0001:0225-0255	79.82	212.171	72.469	63.627	0	255	4-Blue-Results.csv	Blue	KO
	573	81	4MCT10-0001:0856-0322	79.739	185.88	91.494	242.795	0	255	6-Blue-Results.csv	Blue	KO
	392	31	4MCT10-0001:0024-0759	79.578	225.869	215.519	6.871	0	255	5-Blue-Results.csv	Blue	KO
	394	33	4MCT10-0001:0715-0469	79.497	212.981	132.155	203.79	0	255	5-Blue-Results.csv	Blue	KO
	643	9	4MCT10-0002:0367-0880	79.497	66.316	250.566	104.67	0	255	6-Red-Results.csv	Red	KO
	160	43	4MCT10-0001:0093-0893	79.497	179.073	253.919	26.473	0	255	3-Blue-Results.csv	Blue	KO
	415	54	4MCT10-0001:0660-0395	79.416	204.888	112.174	187.234	0	255	5-Blue-Results.csv	Blue	KO
	369	8	4MCT10-0001:0582-0308	79.416	194.787	87.746	165.846	0	255	5-Blue-Results.csv	Blue	KO
	750	12	4MCT10-0001:0377-0728	79.255	201.231	206.783	107.276	0	255	8-Blue-Results.csv	Blue	KO
	669	19	4MCT10-0001:0121-0433	79.093	206.835	122.77	34.196	0	255	7-Blue-Results.csv	Blue	KO
	516	24	4MCT10-0001:0776-0149	78.851	225.992	41.88	220.695	0	255	6-Blue-Results.csv	Blue	KO
	506	14	4MCT10-0001:0972-0920	78.69	164.077	261.434	275.651	0	255	6-Blue-Results.csv	Blue	KO
	59	11	4MCT10-0001:0525-0973	78.529	196.342	276.066	148.788	0	255	2-Blue-Results.csv	Blue	KO
	78	30	4MCT10-0001:0061-0725	78.286	189.433	206.111	17.529	0	255	2-Blue-Results.csv	Blue	KO
	436	75	4MCT10-0001:0232-0562	78.206	194.148	159.842	65.848	0	255	5-Blue-Results.csv	Blue	KO
	417	56	4MCT10-0001:0141-0498	78.044	198.829	141.303	39.982	0	255	5-Blue-Results.csv	Blue	KO
	199	82	4MCT10-0001:0848-0925	77.964	184.12	263.219	240.834	0	255	3-Blue-Results.csv	Blue	KO
	180	63	4MCT10-0001:0343-0055	77.399	195.042	15.31	97.363	0	255	3-Blue-Results.csv	Blue	KO
	741	3	4MCT10-0001:0520-0751	77.237	210.249	213.333	147.456	0	255	8-Blue-Results.csv	Blue	KO
	125	8	4MCT10-0001:0646-0942	77.157	194.719	267.636	183.684	0	255	3-Blue-Results.csv	Blue	KO
	429	68	4MCT10-0001:0662-0290	77.157	227.231	82.516	188.093	0	255	5-Blue-Results.csv	Blue	KO
	421	60	4MCT10-0001:0711-0408	77.076	174.845	116.271	201.988	0	255	5-Blue-Results.csv	Blue	KO
	184	67	4MCT10-0001:0244-0047	77.076	169.747	13.481	69.567	0	255	3-Blue-Results.csv	Blue	KO
	435	74	4MCT10-0001:0190-0675	76.914	207.314	191.215	53.922	0	255	5-Blue-Results.csv	Blue	KO
	375	14	4MCT10-0001:0053-0641	76.511	198	182.123	14.947	0	255	5-Blue-Results.csv	Blue	KO
	291	30	4MCT10-0001:0491-0901	76.349	234.349	255.936	139.654	0	255	4-Blue-Results.csv	Blue	KO
	268	7	4MCT10-0001:0457-0960	76.349	201.09	272.654	129.433	0	255	4-Blue-Results.csv	Blue	KO
	486	6	4MCT10-0002:0610-0167	76.188	46.903	47.609	173.81	0	255	5-Red-Results.csv	Red	KO
	173	56	4MCT10-0001:0402-0965	75.865	191.532	273.82	114.116	0	255	3-Blue-Results.csv	Blue	KO
	316	55	4MCT10-0001:0196-0829	75.784	211.209	235.568	55.447	0	255	4-Blue-Results.csv	Blue	KO
	273	12	4MCT10-0001:0603-0920	75.784	230.576	261.549	171.242	0	255	4-Blue-Results.csv	Blue	KO
	407	46	4MCT10-0001:0169-0770	75.623	205.329	218.932	48.051	0	255	5-Blue-Results.csv	Blue	KO
	183	66	4MCT10-0001:0962-0977	75.542	171.712	277.565	273.407	0	255	3-Blue-Results.csv	Blue	KO
	52	4	4MCT10-0001:0460-0912	75.381	180.134	259.213	130.701	0	255	2-Blue-Results.csv	Blue	KO
	789	51	4MCT10-0001:0172-0836	75.3	173.831	237.585	48.73	0	255	8-Blue-Results.csv	Blue	KO
	139	22	4MCT10-0001:0474-0718	75.22	217.538	204.428	134.482	0	255	3-Blue-Results.csv	Blue	KO
	378	17	4MCT10-0001:0202-0547	75.139	207.999	155.173	57.449	0	255	5-Blue-Results.csv	Blue	KO
	51	3	4MCT10-0001:0498-0952	75.139	191.945	270.257	141.375	0	255	2-Blue-Results.csv	Blue	KO
	424	63	4MCT10-0001:0163-0742	75.058	206.861	211.15	46.362	0	255	5-Blue-Results.csv	Blue	KO
	674	24	4MCT10-0001:0312-0278	75.058	211.01	78.883	88.637	0	255	7-Blue-Results.csv	Blue	KO
	279	18	4MCT10-0001:0662-0947	74.897	198.554	269.141	188.212	0	255	4-Blue-Results.csv	Blue	KO
	777	39	4MCT10-0001:0868-0276	74.816	196.306	78.057	246.677	0	255	8-Blue-Results.csv	Blue	KO
	81	33	4MCT10-0001:0373-0919	74.655	170.142	261.547	105.808	0	255	2-Blue-Results.csv	Blue	KO
	297	36	4MCT10-0001:0169-0818	74.574	173.06	232.05	47.873	0	255	4-Blue-Results.csv	Blue	KO
	386	25	4MCT10-0001:0076-0689	74.332	176.697	195.9	21.608	0	255	5-Blue-Results.csv	Blue	KO
	91	43	4MCT10-0001:0662-0062	74.17	174.402	17.457	188.29	0	255	2-Blue-Results.csv	Blue	KO
	207	90	4MCT10-0001:0014-0849	74.09	188.322	241.03	4.203	0	255	3-Blue-Results.csv	Blue	KO
	576	84	4MCT10-0001:0737-0245	74.009	208.037	69.385	209.723	0	255	6-Blue-Results.csv	Blue	KO
	284	23	4MCT10-0001:0811-0024	73.686	51.008	7.299	230.277	0	255	4-Blue-Results.csv	Blue	KO
	368	7	4MCT10-0001:0035-0529	73.605	192.771	150.435	9.936	0	255	5-Blue-Results.csv	Blue	KO
	82	34	4MCT10-0001:0595-0990	73.525	184.21	280.924	169.038	0	255	2-Blue-Results.csv	Blue	KO
	422	61	4MCT10-0001:0852-0549	73.444	213.76	155.224	242.404	0	255	5-Blue-Results.csv	Blue	KO
	446	85	4MCT10-0001:0199-0717	73.444	209.031	204.034	56.531	0	255	5-Blue-Results.csv	Blue	KO
	786	48	4MCT10-0001:0680-0837	73.283	184.518	237.476	193.667	0	255	8-Blue-Results.csv	Blue	KO
	296	35	4MCT10-0001:0173-0650	73.04	201.319	184.941	49.233	0	255	4-Blue-Results.csv	Blue	KO
	138	21	4MCT10-0001:0308-0990	73.04	180.278	280.826	87.096	0	255	3-Blue-Results.csv	Blue	KO
	57	9	4MCT10-0001:0343-0946	72.96	175.689	269.352	97.237	0	255	2-Blue-Results.csv	Blue	KO
	384	23	4MCT10-0001:0782-0464	72.798	209.675	131.831	222.325	0	255	5-Blue-Results.csv	Blue	KO
	213	96	4MCT10-0001:0781-0531	72.798	206.919	151.209	221.903	0	255	3-Blue-Results.csv	Blue	KO
	767	29	4MCT10-0001:0797-0282	72.637	176.384	80.217	226.424	0	255	8-Blue-Results.csv	Blue	KO
	540	48	4MCT10-0001:0905-0089	72.475	208.217	25.831	257.502	0	255	6-Blue-Results.csv	Blue	KO
	554	62	4MCT10-0001:0664-0894	72.314	202.459	254.065	188.702	0	255	6-Blue-Results.csv	Blue	KO
	498	6	4MCT10-0001:0809-0720	72.153	208.556	204.767	230.133	0	255	6-Blue-Results.csv	Blue	KO
	15	15	4MCT10-0001:0982-0979	72.072	118.142	278.281	279.09	0	255	1-Blue-Results.csv	Blue	KO
	511	19	4MCT10-0001:0735-0051	71.911	224.789	14.726	209.199	0	255	6-Blue-Results.csv	Blue	KO
	569	77	4MCT10-0001:0664-0962	71.911	207.349	273.534	188.336	0	255	6-Blue-Results.csv	Blue	KO
	18	18	4MCT10-0001:0496-0754	71.668	204.182	214.821	140.524	0	255	1-Blue-Results.csv	Blue	KO
	217	100	4MCT10-0001:0938-0946	71.588	172.419	268.728	266.502	0	255	3-Blue-Results.csv	Blue	KO
	502	10	4MCT10-0001:0566-0141	71.588	213.549	40.018	160.942	0	255	6-Blue-Results.csv	Blue	KO
	380	19	4MCT10-0001:0045-0603	71.265	205.194	171.541	12.501	0	255	5-Blue-Results.csv	Blue	KO
	290	29	4MCT10-0001:0635-0930	71.265	216.36	264.325	180.589	0	255	4-Blue-Results.csv	Blue	KO
	285	24	4MCT10-0001:0423-0944	71.103	196.52	268.262	120.339	0	255	4-Blue-Results.csv	Blue	KO
	276	15	4MCT10-0001:0720-0996	71.103	181.271	283.328	204.7	0	255	4-Blue-Results.csv	Blue	KO
	379	18	4MCT10-0001:0065-0552	71.023	179.235	157.003	18.694	0	255	5-Blue-Results.csv	Blue	KO
	479	118	4MCT10-0001:0092-0873	71.023	198.235	247.994	26.149	0	255	5-Blue-Results.csv	Blue	KO
	802	64	4MCT10-0001:0877-0480	70.619	191.497	136.373	249.168	0	255	8-Blue-Results.csv	Blue	KO
	170	53	4MCT10-0001:0220-0504	70.296	215.893	143.076	62.574	0	255	3-Blue-Results.csv	Blue	KO
	448	87	4MCT10-0001:0213-0682	70.296	183.941	194.029	60.612	0	255	5-Blue-Results.csv	Blue	KO
	332	71	4MCT10-0001:0380-0895	70.135	209.73	254.17	108.173	0	255	4-Blue-Results.csv	Blue	KO
	528	36	4MCT10-0001:0215-0299	69.974	204.085	85.416	61.242	0	255	6-Blue-Results.csv	Blue	KO
	299	38	4MCT10-0001:0928-0939	69.893	204.844	266.5	263.644	0	255	4-Blue-Results.csv	Blue	KO
	438	77	4MCT10-0001:0913-0430	69.812	206.239	122.417	259.175	0	255	5-Blue-Results.csv	Blue	KO
	793	55	4MCT10-0001:0190-0865	69.731	171.091	246.217	54.464	0	255	8-Blue-Results.csv	Blue	KO
	8	8	4MCT10-0001:0396-0931	69.731	200.198	264.439	112.828	0	255	1-Blue-Results.csv	Blue	KO
	191	74	4MCT10-0001:0847-0198	69.328	177.388	56.188	240.517	0	255	3-Blue-Results.csv	Blue	KO
	166	49	4MCT10-0001:0811-0237	69.328	227.298	67.886	230.405	0	255	3-Blue-Results.csv	Blue	KO
	665	15	4MCT10-0001:0407-0444	69.247	204.01	126.347	115.598	0	255	7-Blue-Results.csv	Blue	KO
	269	8	4MCT10-0001:0570-0899	69.086	240.509	255.33	162.339	0	255	4-Blue-Results.csv	Blue	KO
	412	51	4MCT10-0001:0881-0442	68.601	203.148	125.38	250.22	0	255	5-Blue-Results.csv	Blue	KO
	439	78	4MCT10-0001:0159-0548	68.44	204.073	155.958	45.035	0	255	5-Blue-Results.csv	Blue	KO
	449	88	4MCT10-0001:0118-0651	68.44	223.983	184.572	33.471	0	255	5-Blue-Results.csv	Blue	KO
	364	3	4MCT10-0001:0639-0246	68.44	210.358	69.904	181.674	0	255	5-Blue-Results.csv	Blue	KO
	400	39	4MCT10-0001:0584-0349	68.44	212.474	98.98	165.758	0	255	5-Blue-Results.csv	Blue	KO
	432	71	4MCT10-0001:0817-0564	68.117	198.095	160.12	232.301	0	255	5-Blue-Results.csv	Blue	KO
	382	21	4MCT10-0001:0798-0590	68.117	181.605	167.897	226.715	0	255	5-Blue-Results.csv	Blue	KO
	519	27	4MCT10-0001:0970-0889	68.117	191.788	252.804	275.592	0	255	6-Blue-Results.csv	Blue	KO
	518	26	4MCT10-0001:0913-0896	67.391	187.902	254.813	259.467	0	255	6-Blue-Results.csv	Blue	KO
	581	89	4MCT10-0001:0537-0928	67.31	220.132	262.78	152.052	0	255	6-Blue-Results.csv	Blue	KO
	112	14	4MCT10-0002:0509-0127	67.31	83.506	35.579	144.786	0	255	2-Red-Results.csv	Red	KO
	266	5	4MCT10-0001:0490-0937	67.229	205.665	266.014	139.078	0	255	4-Blue-Results.csv	Blue	KO
	381	20	4MCT10-0001:0894-0402	67.068	213.468	114.238	254.114	0	255	5-Blue-Results.csv	Blue	KO
	334	73	4MCT10-0001:0457-0925	67.068	207.963	263.243	130.139	0	255	4-Blue-Results.csv	Blue	KO
	10	10	4MCT10-0001:0422-0955	67.068	187.031	271.669	120.553	0	255	1-Blue-Results.csv	Blue	KO
	142	25	4MCT10-0001:0316-0393	66.826	208.56	111.743	90.044	0	255	3-Blue-Results.csv	Blue	KO
	594	102	4MCT10-0001:0672-0139	66.826	184.471	39.083	191.274	0	255	6-Blue-Results.csv	Blue	KO
	593	101	4MCT10-0001:0929-0122	66.745	176.913	34.453	263.309	0	255	6-Blue-Results.csv	Blue	KO
	598	106	4MCT10-0001:0410-0923	66.584	214.304	262.14	116.358	0	255	6-Blue-Results.csv	Blue	KO
	445	84	4MCT10-0001:0678-0083	66.503	209.567	23.799	191.99	0	255	5-Blue-Results.csv	Blue	KO
	3	3	4MCT10-0001:0444-0775	66.342	213.898	220.471	126.464	0	255	1-Blue-Results.csv	Blue	KO
	787	49	4MCT10-0001:0936-0287	66.342	109.743	81.333	266.089	0	255	8-Blue-Results.csv	Blue	KO
	788	50	4MCT10-0001:0921-0389	66.019	166.37	109.755	263.345	0	255	8-Blue-Results.csv	Blue	KO
	614	122	4MCT10-0001:0853-0059	65.857	187.424	16.867	242.363	0	255	6-Blue-Results.csv	Blue	KO
	555	63	4MCT10-0001:0862-0185	65.777	187.867	52.611	244.874	0	255	6-Blue-Results.csv	Blue	KO
	458	97	4MCT10-0001:0832-0416	65.615	215.923	118.695	236.014	0	255	5-Blue-Results.csv	Blue	KO
	571	79	4MCT10-0001:0174-0668	65.454	200.269	189.778	49.976	0	255	6-Blue-Results.csv	Blue	KO
	23	23	4MCT10-0001:0475-0761	65.292	194.902	216.999	134.219	0	255	1-Blue-Results.csv	Blue	KO
	4	4	4MCT10-0001:0370-0905	65.292	200.093	257.211	105.389	0	255	1-Blue-Results.csv	Blue	KO
	440	79	4MCT10-0001:0057-0723	65.131	198.657	205.457	16.479	0	255	5-Blue-Results.csv	Blue	KO
	589	97	4MCT10-0001:0812-0181	64.808	211.869	51.867	231.093	0	255	6-Blue-Results.csv	Blue	KO
	182	65	4MCT10-0001:0940-0403	64.324	191.455	114.967	267.25	0	255	3-Blue-Results.csv	Blue	KO
	724	74	4MCT10-0001:0263-0510	64.243	157.643	144.916	75.202	0	255	7-Blue-Results.csv	Blue	KO
	75	27	4MCT10-0001:0623-0067	64.243	205.309	19.117	177.136	0	255	2-Blue-Results.csv	Blue	KO
	196	79	4MCT10-0001:0809-0148	64.163	204.629	42.167	230.022	0	255	3-Blue-Results.csv	Blue	KO
	758	20	4MCT10-0001:0445-1006	64.001	179.387	286.093	126.585	0	255	8-Blue-Results.csv	Blue	KO
	372	11	4MCT10-0001:0122-0744	63.84	175.963	211.474	34.695	0	255	5-Blue-Results.csv	Blue	KO
	95	47	4MCT10-0001:0121-0731	63.678	206.673	208.105	34.194	0	255	2-Blue-Results.csv	Blue	KO
	13	13	4MCT10-0001:0795-0046	63.598	49.651	13.23	226.211	0	255	1-Blue-Results.csv	Blue	KO
	172	55	4MCT10-0001:0988-0508	63.436	161.761	144.162	280.945	0	255	3-Blue-Results.csv	Blue	KO
	263	2	4MCT10-0001:0691-0986	63.356	202.638	280.108	196.448	0	255	4-Blue-Results.csv	Blue	KO
	552	60	4MCT10-0001:0757-0221	63.356	216.264	63.274	214.642	0	255	6-Blue-Results.csv	Blue	KO
	144	27	4MCT10-0001:0111-0454	63.275	214.351	128.813	31.683	0	255	3-Blue-Results.csv	Blue	KO
	153	36	4MCT10-0001:0815-0172	62.871	223.248	48.811	231.759	0	255	3-Blue-Results.csv	Blue	KO
	133	16	4MCT10-0001:1005-0403	62.71	219.089	114.336	285.489	0	255	3-Blue-Results.csv	Blue	KO
	757	19	4MCT10-0001:0411-1000	62.629	140.722	284.615	116.937	0	255	8-Blue-Results.csv	Blue	KO
	583	91	4MCT10-0001:0778-0105	62.548	206.754	29.667	221.024	0	255	6-Blue-Results.csv	Blue	KO
	781	43	4MCT10-0001:0404-0985	61.983	189.072	279.865	115.125	0	255	8-Blue-Results.csv	Blue	KO
	406	45	4MCT10-0001:0061-0582	61.741	227.277	165.281	17.469	0	255	5-Blue-Results.csv	Blue	KO
	659	9	4MCT10-0001:0246-0212	61.661	178.465	60.707	70.198	0	255	7-Blue-Results.csv	Blue	KO
	69	21	4MCT10-0001:0130-0765	61.58	202.76	217.849	36.953	0	255	2-Blue-Results.csv	Blue	KO
	692	42	4MCT10-0001:0917-0430	61.257	171.13	122.289	260.09	0	255	7-Blue-Results.csv	Blue	KO
	254	4	4MCT10-0002:0425-0082	61.257	62.088	23.495	120.603	0	255	3-Red-Results.csv	Red	KO
	572	80	4MCT10-0001:0572-0563	61.176	187.64	159.739	162.262	0	255	6-Blue-Results.csv	Blue	KO
	464	103	4MCT10-0001:0020-0919	61.176	218.97	260.975	5.662	0	255	5-Blue-Results.csv	Blue	KO
	784	46	4MCT10-0001:0942-0435	60.773	151.618	123.356	267.509	0	255	8-Blue-Results.csv	Blue	KO
	774	36	4MCT10-0001:0758-0106	60.369	124.333	30.139	215.222	0	255	8-Blue-Results.csv	Blue	KO
	584	92	4MCT10-0001:0325-0559	60.046	200.757	158.374	92.822	0	255	6-Blue-Results.csv	Blue	KO
	289	28	4MCT10-0001:0194-0634	59.966	130.696	180.139	55.367	0	255	4-Blue-Results.csv	Blue	KO
	503	11	4MCT10-0001:0351-0462	59.885	211.364	130.879	99.521	0	255	6-Blue-Results.csv	Blue	KO
	433	72	4MCT10-0001:0095-0636	59.885	210.206	180.812	27.198	0	255	5-Blue-Results.csv	Blue	KO
	89	41	4MCT10-0001:0563-0930	59.724	212.104	264.59	159.234	0	255	2-Blue-Results.csv	Blue	KO
	684	34	4MCT10-0001:0919-0745	59.159	207.306	211.77	261.244	0	255	7-Blue-Results.csv	Blue	KO
	527	35	4MCT10-0001:0671-0996	59.078	196.962	283.324	190.645	0	255	6-Blue-Results.csv	Blue	KO
	154	37	4MCT10-0001:0872-0165	59.078	208.866	47.105	247.635	0	255	3-Blue-Results.csv	Blue	KO
	537	45	4MCT10-0001:0858-0838	58.917	186.066	237.98	244.016	0	255	6-Blue-Results.csv	Blue	KO
	303	42	4MCT10-0001:0232-0704	58.836	196.77	199.759	66.363	0	255	4-Blue-Results.csv	Blue	KO
	176	59	4MCT10-0001:0982-0944	58.836	170.06	267.962	278.949	0	255	3-Blue-Results.csv	Blue	KO
	132	15	4MCT10-0001:0722-0943	58.755	189.709	268.15	205.511	0	255	3-Blue-Results.csv	Blue	KO
	161	44	4MCT10-0001:0474-0748	58.271	228.098	212.223	134.72	0	255	3-Blue-Results.csv	Blue	KO
	746	8	4MCT10-0001:0779-0460	58.19	188.53	130.652	221.481	0	255	8-Blue-Results.csv	Blue	KO
	505	13	4MCT10-0001:0454-0255	58.19	235.129	72.531	128.936	0	255	6-Blue-Results.csv	Blue	KO
	818	80	4MCT10-0001:0634-0899	58.029	131.707	255.48	180.036	0	255	8-Blue-Results.csv	Blue	KO
	773	35	4MCT10-0001:0800-0214	57.867	190.255	60.692	227.309	0	255	8-Blue-Results.csv	Blue	KO
	418	57	4MCT10-0001:0824-0490	57.625	202.992	139.238	234.172	0	255	5-Blue-Results.csv	Blue	KO
	19	19	4MCT10-0001:0207-0520	57.625	162.703	147.857	59.118	0	255	1-Blue-Results.csv	Blue	KO
	419	58	4MCT10-0001:0677-0199	57.625	203.244	56.553	192.572	0	255	5-Blue-Results.csv	Blue	KO
	667	17	4MCT10-0001:0807-0670	57.545	218.383	190.686	229.362	0	255	7-Blue-Results.csv	Blue	KO
	747	9	4MCT10-0001:0354-0692	57.545	191.417	196.578	100.852	0	255	8-Blue-Results.csv	Blue	KO
	301	40	4MCT10-0001:0106-0711	57.545	187.358	201.594	29.964	0	255	4-Blue-Results.csv	Blue	KO
	654	4	4MCT10-0001:0067-0466	57.464	186.677	132.466	19.573	0	255	7-Blue-Results.csv	Blue	KO
	93	45	4MCT10-0001:0400-0746	57.302	175.473	212.09	113.784	0	255	2-Blue-Results.csv	Blue	KO
	469	108	4MCT10-0001:0644-0354	57.222	183.014	101.053	182.613	0	255	5-Blue-Results.csv	Blue	KO
	443	82	4MCT10-0001:0974-0477	57.141	172.075	135.53	276.481	0	255	5-Blue-Results.csv	Blue	KO
	687	37	4MCT10-0001:0341-0523	57.141	198.619	148.758	96.742	0	255	7-Blue-Results.csv	Blue	KO
	223	106	4MCT10-0001:0720-0840	57.06	209.546	239.051	205.023	0	255	3-Blue-Results.csv	Blue	KO
	808	70	4MCT10-0001:0098-0935	57.06	144.457	265.753	27.939	0	255	8-Blue-Results.csv	Blue	KO
	56	8	4MCT10-0001:0152-0948	57.06	201.47	269.267	43.254	0	255	2-Blue-Results.csv	Blue	KO
	618	126	4MCT10-0001:0596-0150	56.98	179.011	42.998	169.207	0	255	6-Blue-Results.csv	Blue	KO
	197	80	4MCT10-0001:0079-0812	56.899	187.155	230.881	22.619	0	255	3-Blue-Results.csv	Blue	KO
	282	21	4MCT10-0001:0636-0993	56.737	218.643	282.214	180.764	0	255	4-Blue-Results.csv	Blue	KO
	179	62	4MCT10-0001:0046-0815	56.657	192.244	231.543	13.316	0	255	3-Blue-Results.csv	Blue	KO
	619	127	4MCT10-0001:0842-0674	56.495	202.089	191.54	239.761	0	255	6-Blue-Results.csv	Blue	KO
	389	28	4MCT10-0001:0133-0679	56.495	212.226	193.546	37.727	0	255	5-Blue-Results.csv	Blue	KO
	122	5	4MCT10-0001:0703-0861	56.253	220.527	244.558	199.862	0	255	3-Blue-Results.csv	Blue	KO
	501	9	4MCT10-0001:0881-0886	56.173	219.614	251.487	250.516	0	255	6-Blue-Results.csv	Blue	KO
	463	102	4MCT10-0001:0828-0349	56.092	135.896	99.003	235.447	0	255	5-Blue-Results.csv	Blue	KO
	272	11	4MCT10-0001:0621-0962	55.93	209.274	273.23	176.322	0	255	4-Blue-Results.csv	Blue	KO
	309	48	4MCT10-0001:0130-0805	55.608	171.286	228.668	36.994	0	255	4-Blue-Results.csv	Blue	KO
	529	37	4MCT10-0001:0489-0196	55.204	207.819	55.97	138.926	0	255	6-Blue-Results.csv	Blue	KO
	397	36	4MCT10-0001:0938-0480	55.043	167.243	136.53	266.576	0	255	5-Blue-Results.csv	Blue	KO
	16	16	4MCT10-0001:0260-0124	54.962	203.645	34.616	74.464	0	255	1-Blue-Results.csv	Blue	KO
	134	17	4MCT10-0001:0149-0729	54.478	195.607	206.914	42.371	0	255	3-Blue-Results.csv	Blue	KO
	373	12	4MCT10-0001:0954-0587	54.155	160.772	166.661	271.172	0	255	5-Blue-Results.csv	Blue	KO
	607	115	4MCT10-0001:0608-0015	53.913	153.487	4.168	172.554	0	255	6-Blue-Results.csv	Blue	KO
	602	110	4MCT10-0001:0892-0380	53.751	179.526	108.145	253.305	0	255	6-Blue-Results.csv	Blue	KO
	536	44	4MCT10-0001:0624-0947	53.671	171.735	268.864	177.137	0	255	6-Blue-Results.csv	Blue	KO
	698	48	4MCT10-0001:0424-0485	53.348	219.156	137.975	120.575	0	255	7-Blue-Results.csv	Blue	KO
	221	104	4MCT10-0001:0350-0362	53.267	219.844	103.187	99.803	0	255	3-Blue-Results.csv	Blue	KO
	809	71	4MCT10-0001:0735-0138	53.106	83.619	39.309	208.651	0	255	8-Blue-Results.csv	Blue	KO
	565	73	4MCT10-0001:0849-0765	53.025	205.19	217.373	241.367	0	255	6-Blue-Results.csv	Blue	KO
	267	6	4MCT10-0001:0667-1005	53.025	204.938	285.758	189.444	0	255	4-Blue-Results.csv	Blue	KO
	67	19	4MCT10-0001:0375-0741	52.944	178.248	210.507	106.417	0	255	2-Blue-Results.csv	Blue	KO
	376	15	4MCT10-0001:0163-0447	52.864	210.318	127.301	46.729	0	255	5-Blue-Results.csv	Blue	KO
	682	32	4MCT10-0001:0397-0546	52.783	215.943	155.002	112.56	0	255	7-Blue-Results.csv	Blue	KO
	149	32	4MCT10-0001:0603-0487	51.976	226.616	138.811	171.723	0	255	3-Blue-Results.csv	Blue	KO
	711	61	4MCT10-0001:0832-0667	51.814	191.565	189.566	236.888	0	255	7-Blue-Results.csv	Blue	KO
	546	54	4MCT10-0001:0464-0182	51.814	205.257	52.129	132.413	0	255	6-Blue-Results.csv	Blue	KO
	776	38	4MCT10-0001:0827-0305	51.653	162.114	86.329	235.072	0	255	8-Blue-Results.csv	Blue	KO
	137	20	4MCT10-0001:0268-0975	51.411	210.48	276.693	76.124	0	255	3-Blue-Results.csv	Blue	KO
	613	121	4MCT10-0001:0646-1004	51.088	224.145	285.682	183.501	0	255	6-Blue-Results.csv	Blue	KO
	62	14	4MCT10-0001:0561-1003	50.846	210.835	284.699	159.604	0	255	2-Blue-Results.csv	Blue	KO
	174	57	4MCT10-0001:0198-0460	50.765	206.181	130.368	56.147	0	255	3-Blue-Results.csv	Blue	KO
	472	111	4MCT10-0001:0995-0606	50.604	96.997	171.95	282.365	0	255	5-Blue-Results.csv	Blue	KO
	522	30	4MCT10-0001:0248-0324	50.604	194.836	92.062	70.45	0	255	6-Blue-Results.csv	Blue	KO
	313	52	4MCT10-0001:0559-0969	50.523	216.481	275.102	158.837	0	255	4-Blue-Results.csv	Blue	KO
	822	84	4MCT10-0001:0864-0243	50.523	122.313	70.17	247.93	0	255	8-Blue-Results.csv	Blue	KO
	610	118	4MCT10-0001:0551-0283	50.523	183.412	79.938	157.114	0	255	6-Blue-Results.csv	Blue	KO
	331	70	4MCT10-0001:0507-0963	50.281	218.368	273.814	144.178	0	255	4-Blue-Results.csv	Blue	KO
	65	17	4MCT10-0001:0686-0049	50.039	210.839	14.013	195.206	0	255	2-Blue-Results.csv	Blue	KO
	707	57	4MCT10-0001:0797-0694	50.039	210.04	197.419	226.216	0	255	7-Blue-Results.csv	Blue	KO
	111	13	4MCT10-0002:0718-0843	50.039	52.165	239.538	203.688	0	255	2-Red-Results.csv	Red	KO
	330	69	4MCT10-0001:0662-0897	49.797	192.985	254.733	188.13	0	255	4-Blue-Results.csv	Blue	KO
	799	61	4MCT10-0001:0739-0060	49.232	78.99	17.301	210.112	0	255	8-Blue-Results.csv	Blue	KO
	468	107	4MCT10-0001:1008-0662	49.07	184.342	188.531	285.821	0	255	5-Blue-Results.csv	Blue	KO
	340	79	4MCT10-0001:0436-0919	49.07	86.855	261.08	124.026	0	255	4-Blue-Results.csv	Blue	KO
	203	86	4MCT10-0001:0323-1006	49.07	199.276	285.849	91.534	0	255	3-Blue-Results.csv	Blue	KO
	399	38	4MCT10-0001:0086-0619	48.909	223.493	175.734	24.201	0	255	5-Blue-Results.csv	Blue	KO
	151	34	4MCT10-0001:0332-0803	48.828	217.134	228.451	94.57	0	255	3-Blue-Results.csv	Blue	KO
	510	18	4MCT10-0001:0664-0094	48.667	172.706	27.048	188.756	0	255	6-Blue-Results.csv	Blue	KO
	140	23	4MCT10-0001:0082-0467	48.182	218.576	132.833	23.287	0	255	3-Blue-Results.csv	Blue	KO
	288	27	4MCT10-0001:0325-0580	48.102	206.559	165.028	92.582	0	255	4-Blue-Results.csv	Blue	KO
	68	20	4MCT10-0001:0914-0060	48.102	211.883	17.51	259.902	0	255	2-Blue-Results.csv	Blue	KO
	157	40	4MCT10-0001:0515-0707	47.698	197.552	200.798	146.49	0	255	3-Blue-Results.csv	Blue	KO
	187	70	4MCT10-0001:0815-0991	47.698	197.964	281.895	231.466	0	255	3-Blue-Results.csv	Blue	KO
	721	71	4MCT10-0001:0424-0517	47.618	141.254	146.456	120.452	0	255	7-Blue-Results.csv	Blue	KO
	520	28	4MCT10-0001:0863-0727	47.537	178.89	206.268	245.179	0	255	6-Blue-Results.csv	Blue	KO
	702	52	4MCT10-0001:0838-0466	47.295	192.08	132.04	238.108	0	255	7-Blue-Results.csv	Blue	KO
	517	25	4MCT10-0001:0398-0997	47.295	205.205	283.335	113.09	0	255	6-Blue-Results.csv	Blue	KO
	691	41	4MCT10-0001:0324-0220	47.295	182.179	62.522	92.177	0	255	7-Blue-Results.csv	Blue	KO
	566	74	4MCT10-0001:0795-0783	47.214	207.959	222.86	225.776	0	255	6-Blue-Results.csv	Blue	KO
	810	72	4MCT10-0001:0810-0634	47.133	133.082	180.066	230.296	0	255	8-Blue-Results.csv	Blue	KO
	241	124	4MCT10-0001:0791-0134	47.053	174.051	38.153	224.734	0	255	3-Blue-Results.csv	Blue	KO
	600	108	4MCT10-0001:0476-0156	47.053	203.134	44.676	135.249	0	255	6-Blue-Results.csv	Blue	KO
	337	76	4MCT10-0001:0506-0769	46.972	228.742	218.03	143.56	0	255	4-Blue-Results.csv	Blue	KO
	312	51	4MCT10-0001:0530-0969	46.73	210.2	275.429	150.125	0	255	4-Blue-Results.csv	Blue	KO
	150	33	4MCT10-0001:0450-0901	46.568	200.778	256.197	128.078	0	255	3-Blue-Results.csv	Blue	KO
	398	37	4MCT10-0001:0664-0254	46.568	220.208	72.511	188.865	0	255	5-Blue-Results.csv	Blue	KO
	99	1	4MCT10-0002:0813-0861	46.488	207.267	244.782	230.994	0	255	2-Red-Results.csv	Red	KO
	325	64	4MCT10-0001:0624-0865	46.407	217.376	245.999	176.967	0	255	4-Blue-Results.csv	Blue	KO
	215	98	4MCT10-0001:0728-0709	46.326	197.723	201.067	207.179	0	255	3-Blue-Results.csv	Blue	KO
	402	41	4MCT10-0001:0163-0585	46.003	233.493	166.447	46.292	0	255	5-Blue-Results.csv	Blue	KO
	456	95	4MCT10-0001:0216-0779	45.923	218.413	221.378	61.322	0	255	5-Blue-Results.csv	Blue	KO
	482	2	4MCT10-0002:0168-0155	45.923	195.086	43.766	47.701	0	255	5-Red-Results.csv	Red	KO
	601	109	4MCT10-0001:0487-0279	45.842	178.931	79.962	138.325	0	255	6-Blue-Results.csv	Blue	KO
	778	40	4MCT10-0001:0829-0444	45.761	188.213	126.208	235.294	0	255	8-Blue-Results.csv	Blue	KO
	219	102	4MCT10-0001:0880-0493	45.761	208.099	139.974	250.145	0	255	3-Blue-Results.csv	Blue	KO
	204	87	4MCT10-0001:0819-0627	45.761	210.34	178.229	232.554	0	255	3-Blue-Results.csv	Blue	KO
	94	46	4MCT10-0001:0499-0994	45.761	194.847	282.596	141.628	0	255	2-Blue-Results.csv	Blue	KO
	310	49	4MCT10-0001:0589-0837	45.438	215.908	237.679	167.705	0	255	4-Blue-Results.csv	Blue	KO
	227	110	4MCT10-0001:0097-0924	45.277	127.993	262.705	27.728	0	255	3-Blue-Results.csv	Blue	KO
	192	75	4MCT10-0001:0422-0211	45.277	153.219	60.021	119.762	0	255	3-Blue-Results.csv	Blue	KO
	523	31	4MCT10-0001:0302-0258	45.035	216.005	73.063	85.945	0	255	6-Blue-Results.csv	Blue	KO
	444	83	4MCT10-0001:0177-0270	45.035	190.047	76.704	50.535	0	255	5-Blue-Results.csv	Blue	KO
	628	136	4MCT10-0001:0191-0784	44.954	219.074	222.817	54.557	0	255	6-Blue-Results.csv	Blue	KO
	701	51	4MCT10-0001:0717-0978	44.873	198.601	277.667	204.46	0	255	7-Blue-Results.csv	Blue	KO
	508	16	4MCT10-0001:0840-0707	44.712	210.119	201.2	238.738	0	255	6-Blue-Results.csv	Blue	KO
	678	28	4MCT10-0001:0414-0287	44.631	231.687	81.658	117.684	0	255	7-Blue-Results.csv	Blue	KO
	143	26	4MCT10-0001:0966-0405	44.551	212.904	114.914	273.924	0	255	3-Blue-Results.csv	Blue	KO
	512	20	4MCT10-0001:0141-0665	44.47	222.062	188.883	39.998	0	255	6-Blue-Results.csv	Blue	KO
	159	42	4MCT10-0001:0837-0269	44.47	98.004	76.549	237.731	0	255	3-Blue-Results.csv	Blue	KO
	679	29	4MCT10-0001:0981-0735	44.147	201.969	209.039	278.968	0	255	7-Blue-Results.csv	Blue	KO
	582	90	4MCT10-0001:0844-0746	43.986	204.549	211.849	239.814	0	255	6-Blue-Results.csv	Blue	KO
	632	140	4MCT10-0001:0943-0815	43.986	108.888	231.683	268	0	255	6-Blue-Results.csv	Blue	KO
	283	22	4MCT10-0001:0255-0875	43.986	211.598	248.413	72.609	0	255	4-Blue-Results.csv	Blue	KO
	564	72	4MCT10-0001:0398-0625	43.905	206.371	177.527	112.933	0	255	6-Blue-Results.csv	Blue	KO
	156	39	4MCT10-0001:0052-0760	43.824	218.028	215.891	14.671	0	255	3-Blue-Results.csv	Blue	KO
	568	76	4MCT10-0001:0704-0126	43.824	197.768	36.014	199.831	0	255	6-Blue-Results.csv	Blue	KO
	274	13	4MCT10-0001:0127-0514	43.663	223.346	145.58	36.079	0	255	4-Blue-Results.csv	Blue	KO
	9	9	4MCT10-0001:0376-0842	43.582	184.611	238.983	107.105	0	255	1-Blue-Results.csv	Blue	KO
	676	26	4MCT10-0001:0338-0258	43.582	200.004	73.739	95.73	0	255	7-Blue-Results.csv	Blue	KO
	765	27	4MCT10-0001:0163-0871	43.421	167.5	247.428	46.097	0	255	8-Blue-Results.csv	Blue	KO
	308	47	4MCT10-0001:0368-0751	43.34	215.283	213.525	104.619	0	255	4-Blue-Results.csv	Blue	KO
	681	31	4MCT10-0001:0462-0254	43.259	198.89	72.25	131.108	0	255	7-Blue-Results.csv	Blue	KO
	688	38	4MCT10-0001:0231-0860	43.098	193.09	244.488	65.803	0	255	7-Blue-Results.csv	Blue	KO
	321	60	4MCT10-0001:0541-0662	43.017	222.728	188.374	153.136	0	255	4-Blue-Results.csv	Blue	KO
	17	17	4MCT10-0001:0419-0895	43.017	177.096	254.189	119.365	0	255	1-Blue-Results.csv	Blue	KO
	333	72	4MCT10-0001:0526-0770	42.694	209.544	218.869	150.065	0	255	4-Blue-Results.csv	Blue	KO
	322	61	4MCT10-0001:0581-0989	42.694	223.841	280.937	165.109	0	255	4-Blue-Results.csv	Blue	KO
	606	114	4MCT10-0001:0727-0161	42.694	205.871	46.049	206.271	0	255	6-Blue-Results.csv	Blue	KO
	570	78	4MCT10-0001:0269-0233	42.694	230.65	67.082	77.041	0	255	6-Blue-Results.csv	Blue	KO
	623	131	4MCT10-0001:0585-1004	42.614	177.688	285.58	166.626	0	255	6-Blue-Results.csv	Blue	KO
	300	39	4MCT10-0001:0425-0789	42.372	222.585	224.158	120.742	0	255	4-Blue-Results.csv	Blue	KO
	672	22	4MCT10-0001:0164-0198	42.291	127.677	56.289	46.636	0	255	7-Blue-Results.csv	Blue	KO
	311	50	4MCT10-0001:0588-0966	42.21	232.025	274.619	167.459	0	255	4-Blue-Results.csv	Blue	KO
	539	47	4MCT10-0001:0583-0976	42.049	197.031	277.427	165.606	0	255	6-Blue-Results.csv	Blue	KO
	169	52	4MCT10-0001:0684-0960	41.968	196.683	272.756	194.279	0	255	3-Blue-Results.csv	Blue	KO
	211	94	4MCT10-0001:0866-0522	41.887	209.863	148.423	246.098	0	255	3-Blue-Results.csv	Blue	KO
	87	39	4MCT10-0001:0092-0728	41.887	200.933	207.045	26.295	0	255	2-Blue-Results.csv	Blue	KO
	305	44	4MCT10-0001:0631-0796	41.645	215.911	226.745	179.427	0	255	4-Blue-Results.csv	Blue	KO
	206	89	4MCT10-0001:0734-0758	41.403	193.228	214.965	208.726	0	255	3-Blue-Results.csv	Blue	KO
	315	54	4MCT10-0001:0667-0863	41.242	210.781	245.354	189.539	0	255	4-Blue-Results.csv	Blue	KO
	670	20	4MCT10-0001:0938-0730	41.161	206.347	207.674	266.345	0	255	7-Blue-Results.csv	Blue	KO
	293	32	4MCT10-0001:0549-0935	41.161	219.751	265.709	156.044	0	255	4-Blue-Results.csv	Blue	KO
	189	72	4MCT10-0001:0777-0225	41.161	209.443	64.084	220.799	0	255	3-Blue-Results.csv	Blue	KO
	473	112	4MCT10-0001:0719-0344	41.161	133.584	97.661	204.691	0	255	5-Blue-Results.csv	Blue	KO
	451	90	4MCT10-0001:0908-0496	41.08	140.921	140.83	258.102	0	255	5-Blue-Results.csv	Blue	KO
	222	105	4MCT10-0001:0157-0755	40.999	212.868	214.666	44.769	0	255	3-Blue-Results.csv	Blue	KO
	314	53	4MCT10-0001:0537-0994	40.838	232.304	282.38	152.943	0	255	4-Blue-Results.csv	Blue	KO
	194	77	4MCT10-0001:0059-0484	40.596	213.463	137.704	17.08	0	255	3-Blue-Results.csv	Blue	KO
	128	11	4MCT10-0001:0192-0851	40.596	207.181	241.798	54.71	0	255	3-Blue-Results.csv	Blue	KO
	547	55	4MCT10-0001:0875-0668	40.354	216.068	189.826	248.456	0	255	6-Blue-Results.csv	Blue	KO
	416	55	4MCT10-0001:0336-0138	40.354	208.482	39.291	95.514	0	255	5-Blue-Results.csv	Blue	KO
	821	83	4MCT10-0001:0168-0756	40.031	184.474	215.224	47.7	0	255	8-Blue-Results.csv	Blue	KO
	292	31	4MCT10-0001:0212-0853	39.789	222.882	242.51	60.304	0	255	4-Blue-Results.csv	Blue	KO
	175	58	4MCT10-0001:0468-0880	39.385	199.99	250.168	133.143	0	255	3-Blue-Results.csv	Blue	KO
	560	68	4MCT10-0001:0710-0103	39.385	217.594	29.577	201.705	0	255	6-Blue-Results.csv	Blue	KO
	271	10	4MCT10-0001:0388-0729	38.982	219.785	207.428	110.34	0	255	4-Blue-Results.csv	Blue	KO
	579	87	4MCT10-0001:0751-0074	38.901	207.936	20.89	213.16	0	255	6-Blue-Results.csv	Blue	KO
	242	125	4MCT10-0001:0155-0835	38.901	218.12	237.159	44.169	0	255	3-Blue-Results.csv	Blue	KO
	668	18	4MCT10-0001:0314-0399	38.74	200.252	113.148	89.512	0	255	7-Blue-Results.csv	Blue	KO
	243	126	4MCT10-0001:0701-0833	38.578	221.262	236.77	199.366	0	255	3-Blue-Results.csv	Blue	KO
	768	30	4MCT10-0001:0515-0883	38.417	193.83	250.76	146.432	0	255	8-Blue-Results.csv	Blue	KO
	599	107	4MCT10-0001:0866-0111	38.336	144.884	31.494	246.055	0	255	6-Blue-Results.csv	Blue	KO
	541	49	4MCT10-0001:0728-0092	37.69	213.514	25.973	206.665	0	255	6-Blue-Results.csv	Blue	KO
	294	33	4MCT10-0001:0441-0223	37.69	177.191	63.458	125.267	0	255	4-Blue-Results.csv	Blue	KO
	798	60	4MCT10-0001:0751-0440	37.529	152.052	125.118	213.282	0	255	8-Blue-Results.csv	Blue	KO
	616	124	4MCT10-0001:0343-0539	37.448	209.944	153.535	97.388	0	255	6-Blue-Results.csv	Blue	KO
	145	28	4MCT10-0001:0724-0790	37.287	197.158	224.634	205.67	0	255	3-Blue-Results.csv	Blue	KO
	710	60	4MCT10-0001:0693-0578	37.126	188.041	165.421	196.455	0	255	7-Blue-Results.csv	Blue	KO
	295	34	4MCT10-0001:0551-0850	37.126	179.048	241.759	156.597	0	255	4-Blue-Results.csv	Blue	KO
	534	42	4MCT10-0001:0600-0949	36.883	203.74	269.29	170.728	0	255	6-Blue-Results.csv	Blue	KO
	620	128	4MCT10-0001:0285-0246	36.883	215.304	69.838	81.202	0	255	6-Blue-Results.csv	Blue	KO
	12	12	4MCT10-0001:0417-0396	36.48	201.024	112.517	118.714	0	255	1-Blue-Results.csv	Blue	KO
	434	73	4MCT10-0001:0209-0586	36.48	219.482	166.58	59.227	0	255	5-Blue-Results.csv	Blue	KO
	306	45	4MCT10-0001:0576-0851	36.48	226.704	241.649	163.857	0	255	4-Blue-Results.csv	Blue	KO
	713	63	4MCT10-0001:1008-0748	36.238	167.165	212.578	286.602	0	255	7-Blue-Results.csv	Blue	KO
	708	58	4MCT10-0001:0088-0169	35.996	150.195	48.178	25.518	0	255	7-Blue-Results.csv	Blue	KO
	193	76	4MCT10-0001:0856-0498	35.753	212.413	141.512	243.235	0	255	3-Blue-Results.csv	Blue	KO
	686	36	4MCT10-0001:0792-0728	35.753	186.42	207.063	225.123	0	255	7-Blue-Results.csv	Blue	KO
	281	20	4MCT10-0001:0607-0714	35.592	220.54	202.7	172.619	0	255	4-Blue-Results.csv	Blue	KO
	651	1	4MCT10-0001:0712-0596	35.35	207.639	169.567	202.709	0	255	7-Blue-Results.csv	Blue	KO
	210	93	4MCT10-0001:0721-0915	35.269	198.471	260.333	204.964	0	255	3-Blue-Results.csv	Blue	KO
	246	129	4MCT10-0001:0108-0071	35.189	102.755	20.47	31.365	0	255	3-Blue-Results.csv	Blue	KO
	597	105	4MCT10-0001:0122-0686	35.027	200.622	195.358	34.88	0	255	6-Blue-Results.csv	Blue	KO
	413	52	4MCT10-0001:0822-0527	34.381	188.153	149.664	233.552	0	255	5-Blue-Results.csv	Blue	KO
	202	85	4MCT10-0001:0754-0531	34.381	216.211	151.01	214.512	0	255	3-Blue-Results.csv	Blue	KO
	216	99	4MCT10-0001:0575-1000	33.736	164.974	284.264	163.671	0	255	3-Blue-Results.csv	Blue	KO
	235	118	4MCT10-0001:0220-0610	33.574	113.702	173.167	62.406	0	255	3-Blue-Results.csv	Blue	KO
	806	68	4MCT10-0001:0168-0188	33.413	148.237	53.5	47.948	0	255	8-Blue-Results.csv	Blue	KO
	104	6	4MCT10-0002:0807-0885	33.332	95.937	251.407	229.359	0	255	2-Red-Results.csv	Red	KO
	339	78	4MCT10-0001:0691-0957	32.848	71.939	272.193	196.254	0	255	4-Blue-Results.csv	Blue	KO
	621	129	4MCT10-0001:0233-0249	32.525	168.06	71.155	66.301	0	255	6-Blue-Results.csv	Blue	KO
	450	89	4MCT10-0001:0343-0440	32.444	190.883	125.025	97.716	0	255	5-Blue-Results.csv	Blue	KO
	225	108	4MCT10-0001:0200-0600	32.444	161.858	170.617	56.845	0	255	3-Blue-Results.csv	Blue	KO
	699	49	4MCT10-0001:0747-0712	32.364	227	201.954	212.345	0	255	7-Blue-Results.csv	Blue	KO
	228	111	4MCT10-0001:0725-0668	32.283	151.89	190.122	206.127	0	255	3-Blue-Results.csv	Blue	KO
	543	51	4MCT10-0001:0525-0173	32.283	206.518	49.17	149.254	0	255	6-Blue-Results.csv	Blue	KO
	146	29	4MCT10-0001:0803-0404	31.96	205.189	114.878	228.389	0	255	3-Blue-Results.csv	Blue	KO
	185	68	4MCT10-0001:0188-0585	31.96	171.745	166.169	53.241	0	255	3-Blue-Results.csv	Blue	KO
	656	6	4MCT10-0001:0290-0210	31.637	198.878	59.555	82.218	0	255	7-Blue-Results.csv	Blue	KO
	171	54	4MCT10-0001:0705-0793	31.557	194.481	225.166	200.776	0	255	3-Blue-Results.csv	Blue	KO
	712	62	4MCT10-0001:0343-0497	31.153	205.187	141.357	97.403	0	255	7-Blue-Results.csv	Blue	KO
	240	123	4MCT10-0001:0039-0892	31.153	124.661	253.654	11.339	0	255	3-Blue-Results.csv	Blue	KO
	657	7	4MCT10-0001:0463-0279	30.911	212.337	79.26	131.401	0	255	7-Blue-Results.csv	Blue	KO
	447	86	4MCT10-0001:0890-0380	30.669	188.832	107.831	252.786	0	255	5-Blue-Results.csv	Blue	KO
	426	65	4MCT10-0001:0103-0683	30.669	161.182	194.26	29.205	0	255	5-Blue-Results.csv	Blue	KO
	103	5	4MCT10-0002:0825-0893	30.507	201.95	253.653	234.395	0	255	2-Red-Results.csv	Red	KO
	329	68	4MCT10-0001:0872-0901	30.507	119.14	255.935	247.569	0	255	4-Blue-Results.csv	Blue	KO
	685	35	4MCT10-0001:0766-0716	30.427	224.069	203.523	217.327	0	255	7-Blue-Results.csv	Blue	KO
	90	42	4MCT10-0001:0103-0753	30.346	196.133	214.166	29.266	0	255	2-Blue-Results.csv	Blue	KO
	538	46	4MCT10-0001:0221-0235	30.346	190.024	66.982	62.835	0	255	6-Blue-Results.csv	Blue	KO
	244	127	4MCT10-0001:0787-0385	30.265	114.275	109.12	223.398	0	255	3-Blue-Results.csv	Blue	KO
	234	117	4MCT10-0001:0715-0429	30.265	228.333	121.937	203.05	0	255	3-Blue-Results.csv	Blue	KO
	704	54	4MCT10-0001:0439-0283	30.265	221.709	80.227	124.378	0	255	7-Blue-Results.csv	Blue	KO
	683	33	4MCT10-0001:0191-0202	30.185	105.81	57.571	54.177	0	255	7-Blue-Results.csv	Blue	KO
	588	96	4MCT10-0001:0927-0871	29.862	190.784	247.573	263.394	0	255	6-Blue-Results.csv	Blue	KO
	250	133	4MCT10-0001:0648-0365	29.539	177.393	104.081	183.995	0	255	3-Blue-Results.csv	Blue	KO
	801	63	4MCT10-0001:0146-0178	29.458	112.841	50.597	41.401	0	255	8-Blue-Results.csv	Blue	KO
	404	43	4MCT10-0001:0863-0379	29.297	117.011	107.709	245.237	0	255	5-Blue-Results.csv	Blue	KO
	393	32	4MCT10-0001:0586-0602	29.216	224.459	170.954	166.83	0	255	5-Blue-Results.csv	Blue	KO
	779	41	4MCT10-0001:0268-0665	29.216	219.514	188.96	76.177	0	255	8-Blue-Results.csv	Blue	KO
	714	64	4MCT10-0001:0066-0188	29.216	134.829	53.422	19.008	0	255	7-Blue-Results.csv	Blue	KO
	722	72	4MCT10-0001:0220-0224	28.893	131.955	64.147	61.909	0	255	7-Blue-Results.csv	Blue	KO
	476	115	4MCT10-0001:0709-0196	28.732	98.079	55.744	201.553	0	255	5-Blue-Results.csv	Blue	KO
	715	65	4MCT10-0001:0274-0609	28.49	207.779	173.198	77.846	0	255	7-Blue-Results.csv	Blue	KO
	224	107	4MCT10-0001:0819-0422	28.409	145.761	119.824	232.746	0	255	3-Blue-Results.csv	Blue	KO
	800	62	4MCT10-0001:0723-0471	28.409	190.974	133.977	205.432	0	255	8-Blue-Results.csv	Blue	KO
	825	87	4MCT10-0001:0900-0340	28.409	104.028	96.605	255.553	0	255	8-Blue-Results.csv	Blue	KO
	804	66	4MCT10-0001:0369-0026	28.328	129.06	7.562	104.945	0	255	8-Blue-Results.csv	Blue	KO
	278	17	4MCT10-0001:0588-0940	28.248	221.906	267.048	167.232	0	255	4-Blue-Results.csv	Blue	KO
	466	105	4MCT10-0001:0979-0534	28.167	109.241	151.733	278.218	0	255	5-Blue-Results.csv	Blue	KO
	720	70	4MCT10-0001:0778-0682	28.086	199.761	193.809	221.438	0	255	7-Blue-Results.csv	Blue	KO
	718	68	4MCT10-0001:0216-0203	28.086	68.618	57.752	61.858	0	255	7-Blue-Results.csv	Blue	KO
	475	114	4MCT10-0001:0926-0452	28.006	113.354	128.656	263.504	0	255	5-Blue-Results.csv	Blue	KO
	113	15	4MCT10-0002:0795-0823	27.844	79.241	233.71	225.731	0	255	2-Red-Results.csv	Red	KO
	470	109	4MCT10-0001:0772-0298	26.876	209.156	84.792	219.215	0	255	5-Blue-Results.csv	Blue	KO
	664	14	4MCT10-0001:0414-0248	26.795	207.277	70.813	117.746	0	255	7-Blue-Results.csv	Blue	KO
	695	45	4MCT10-0001:0400-0238	26.553	116.292	67.643	113.454	0	255	7-Blue-Results.csv	Blue	KO
	181	64	4MCT10-0001:0163-0696	26.311	194.074	197.512	46.588	0	255	3-Blue-Results.csv	Blue	KO
	190	73	4MCT10-0001:0115-0789	26.311	184.15	224.166	32.77	0	255	3-Blue-Results.csv	Blue	KO
	625	133	4MCT10-0001:0857-0251	26.23	139.902	71.208	243.584	0	255	6-Blue-Results.csv	Blue	KO
	769	31	4MCT10-0001:0875-0337	26.23	218.683	95.856	248.542	0	255	8-Blue-Results.csv	Blue	KO
	229	112	4MCT10-0001:0818-0394	25.988	151.519	111.826	232.658	0	255	3-Blue-Results.csv	Blue	KO
	615	123	4MCT10-0001:0020-0357	25.504	158.57	101.283	5.697	0	255	6-Blue-Results.csv	Blue	KO
	612	120	4MCT10-0001:0399-0889	25.1	169.627	252.501	113.333	0	255	6-Blue-Results.csv	Blue	KO
	24	24	4MCT10-0001:0453-0823	25.019	169.055	234.018	128.766	0	255	1-Blue-Results.csv	Blue	KO
	823	85	4MCT10-0001:0703-0346	24.858	199.312	97.981	199.768	0	255	8-Blue-Results.csv	Blue	KO
	158	41	4MCT10-0001:0731-0643	24.697	206.644	182.748	207.787	0	255	3-Blue-Results.csv	Blue	KO
	335	74	4MCT10-0001:0621-0897	24.697	172.232	255.051	176.494	0	255	4-Blue-Results.csv	Blue	KO
	245	128	4MCT10-0001:0993-0375	24.374	107.914	106.677	282.143	0	255	3-Blue-Results.csv	Blue	KO
	442	81	4MCT10-0001:0215-0805	24.374	188.709	228.517	61.411	0	255	5-Blue-Results.csv	Blue	KO
	633	141	4MCT10-0001:0803-0139	24.293	85.379	39.585	228.113	0	255	6-Blue-Results.csv	Blue	KO
	626	134	4MCT10-0001:0792-0124	24.212	127.84	35.602	225.03	0	255	6-Blue-Results.csv	Blue	KO
	577	85	4MCT10-0001:0615-0094	23.728	170.398	26.816	174.757	0	255	6-Blue-Results.csv	Blue	KO
	237	120	4MCT10-0001:0833-0945	23.567	134.175	268.437	236.302	0	255	3-Blue-Results.csv	Blue	KO
	71	23	4MCT10-0001:0645-0030	23.405	226.362	8.501	183.275	0	255	2-Blue-Results.csv	Blue	KO
	551	59	4MCT10-0001:0831-0313	22.921	194.239	88.762	236.12	0	255	6-Blue-Results.csv	Blue	KO
	578	86	4MCT10-0001:0623-1012	22.679	154.843	287.249	177.079	0	255	6-Blue-Results.csv	Blue	KO
	238	121	4MCT10-0001:0266-0142	22.679	177.829	40.842	75.73	0	255	3-Blue-Results.csv	Blue	KO
	336	75	4MCT10-0001:0241-0739	22.598	133.496	209.534	68.794	0	255	4-Blue-Results.csv	Blue	KO
	709	59	4MCT10-0001:0642-0596	22.356	148.848	169.434	182.721	0	255	7-Blue-Results.csv	Blue	KO
	705	55	4MCT10-0001:0729-0714	22.356	79.96	203.094	206.951	0	255	7-Blue-Results.csv	Blue	KO
	706	56	4MCT10-0001:0626-0586	21.468	221.357	166.395	177.554	0	255	7-Blue-Results.csv	Blue	KO
	326	65	4MCT10-0001:0570-0940	21.468	101.989	267.3	162.094	0	255	4-Blue-Results.csv	Blue	KO
	302	41	4MCT10-0001:0208-0651	21.307	182.072	185.319	59.253	0	255	4-Blue-Results.csv	Blue	KO
	214	97	4MCT10-0001:0380-0173	21.226	77.015	49.252	108.185	0	255	3-Blue-Results.csv	Blue	KO
	249	132	4MCT10-0001:0138-0058	21.145	92.649	16.482	39.135	0	255	3-Blue-Results.csv	Blue	KO
	108	10	4MCT10-0002:0751-0822	20.661	216.312	233.513	213.307	0	255	2-Red-Results.csv	Red	KO
	545	53	4MCT10-0001:0926-0942	20.5	184.031	267.776	263.02	0	255	6-Blue-Results.csv	Blue	KO
	226	109	4MCT10-0001:0750-0551	20.338	167.877	157.05	213.378	0	255	3-Blue-Results.csv	Blue	KO
	617	125	4MCT10-0001:0198-0198	20.258	185.785	56.196	55.875	0	255	6-Blue-Results.csv	Blue	KO
	462	101	4MCT10-0001:0846-0386	20.096	83.04	109.779	240.361	0	255	5-Blue-Results.csv	Blue	KO
	232	115	4MCT10-0001:0581-0347	19.451	167.315	98.594	165.112	0	255	3-Blue-Results.csv	Blue	KO
	457	96	4MCT10-0001:0797-0494	19.208	184.45	140.484	226.416	0	255	5-Blue-Results.csv	Blue	KO
	696	46	4MCT10-0001:0430-0447	19.047	120.021	126.667	122.134	0	255	7-Blue-Results.csv	Blue	KO
	212	95	4MCT10-0001:0586-0460	19.047	203.763	130.652	166.576	0	255	3-Blue-Results.csv	Blue	KO
	719	69	4MCT10-0001:0525-0252	18.966	226.991	71.564	149.435	0	255	7-Blue-Results.csv	Blue	KO
	441	80	4MCT10-0001:0235-0542	18.886	208.684	154.209	67.093	0	255	5-Blue-Results.csv	Blue	KO
	168	51	4MCT10-0001:0745-0710	18.321	209.903	201.534	211.625	0	255	3-Blue-Results.csv	Blue	KO
	703	53	4MCT10-0001:0241-0592	18.159	208.36	168.301	68.445	0	255	7-Blue-Results.csv	Blue	KO
	658	8	4MCT10-0001:0673-0607	18.079	135.857	172.428	191.24	0	255	7-Blue-Results.csv	Blue	KO
	28	28	4MCT10-0001:0190-0508	17.756	106.227	144.352	54.237	0	255	1-Blue-Results.csv	Blue	KO
	471	110	4MCT10-0001:0881-0371	17.594	164.821	105.458	250.18	0	255	5-Blue-Results.csv	Blue	KO
	233	116	4MCT10-0001:0393-0051	17.594	189.303	14.444	111.567	0	255	3-Blue-Results.csv	Blue	KO
	622	130	4MCT10-0001:0421-1017	17.594	212.917	289.089	119.766	0	255	6-Blue-Results.csv	Blue	KO
	324	63	4MCT10-0001:0928-0983	16.626	105.199	279.434	263.609	0	255	4-Blue-Results.csv	Blue	KO
	690	40	4MCT10-0001:0332-0564	16.303	110.535	160.341	94.266	0	255	7-Blue-Results.csv	Blue	KO
	195	78	4MCT10-0001:0678-0934	16.222	109.622	265.518	192.866	0	255	3-Blue-Results.csv	Blue	KO
	239	122	4MCT10-0001:0232-0130	16.222	184.736	37.006	65.862	0	255	3-Blue-Results.csv	Blue	KO
	794	56	4MCT10-0001:0521-1005	15.819	140.031	285.465	148.062	0	255	8-Blue-Results.csv	Blue	KO
	535	43	4MCT10-0001:0838-0028	15.657	229.577	7.965	238.229	0	255	6-Blue-Results.csv	Blue	KO
	319	58	4MCT10-0001:0565-0919	15.577	207.606	261.227	160.338	0	255	4-Blue-Results.csv	Blue	KO
	558	66	4MCT10-0001:0844-0200	15.577	208.492	56.87	239.944	0	255	6-Blue-Results.csv	Blue	KO
	542	50	4MCT10-0001:0874-0166	14.769	197.836	47.234	248.313	0	255	6-Blue-Results.csv	Blue	KO
	474	113	4MCT10-0001:0804-0529	14.689	120.665	150.392	228.737	0	255	5-Blue-Results.csv	Blue	KO
	563	71	4MCT10-0001:0647-0072	14.689	155.253	20.458	183.787	0	255	6-Blue-Results.csv	Blue	KO
	327	66	4MCT10-0001:0566-0825	14.689	206.786	234.469	160.906	0	255	4-Blue-Results.csv	Blue	KO
	323	62	4MCT10-0001:0911-0977	14.689	76.907	277.543	258.818	0	255	4-Blue-Results.csv	Blue	KO
	753	15	4MCT10-0001:0782-0251	14.689	213.198	71.307	222.212	0	255	8-Blue-Results.csv	Blue	KO
	816	78	4MCT10-0001:0748-0191	14.447	159.603	54.2	212.529	0	255	8-Blue-Results.csv	Blue	KO
	230	113	4MCT10-0001:0709-0627	14.285	126.232	178.315	201.604	0	255	3-Blue-Results.csv	Blue	KO
	252	2	4MCT10-0002:0540-0530	13.882	53.407	150.609	153.33	0	255	3-Red-Results.csv	Red	KO
	167	50	4MCT10-0001:0814-0369	13.317	100.752	104.865	231.437	0	255	3-Blue-Results.csv	Blue	KO
	782	44	4MCT10-0001:0168-0784	13.075	169.235	223.003	47.701	0	255	8-Blue-Results.csv	Blue	KO
	136	19	4MCT10-0001:0586-0781	12.913	200.944	221.864	166.559	0	255	3-Blue-Results.csv	Blue	KO
	532	40	4MCT10-0001:0870-0440	12.833	200.296	125.235	247.255	0	255	6-Blue-Results.csv	Blue	KO
	395	34	4MCT10-0001:0931-0414	12.59	219.532	117.807	264.589	0	255	5-Blue-Results.csv	Blue	KO
	100	2	4MCT10-0002:0808-0838	12.51	216.568	238.19	229.755	0	255	2-Red-Results.csv	Red	KO
	608	116	4MCT10-0001:0378-0050	12.348	193.804	14.05	107.551	0	255	6-Blue-Results.csv	Blue	KO
	596	104	4MCT10-0001:0366-0049	12.106	170.26	13.83	103.837	0	255	6-Blue-Results.csv	Blue	KO
	629	137	4MCT10-0001:0768-0068	11.783	153.171	19.12	218.262	0	255	6-Blue-Results.csv	Blue	KO
	165	48	4MCT10-0001:0938-0381	11.703	177.538	108.485	266.439	0	255	3-Blue-Results.csv	Blue	KO
	544	52	4MCT10-0001:0881-0151	11.218	155.698	42.886	250.469	0	255	6-Blue-Results.csv	Blue	KO
	247	130	4MCT10-0001:0259-0511	10.815	196.067	145.361	73.675	0	255	3-Blue-Results.csv	Blue	KO
	530	38	4MCT10-0001:0802-0026	10.573	224.42	7.383	227.716	0	255	6-Blue-Results.csv	Blue	KO
	585	93	4MCT10-0001:0382-0040	10.492	203.4	11.302	108.811	0	255	6-Blue-Results.csv	Blue	KO
	388	27	4MCT10-0001:0979-0410	10.492	211.008	116.685	278.267	0	255	5-Blue-Results.csv	Blue	KO
	689	39	4MCT10-0001:0439-0452	10.331	187.969	128.214	124.842	0	255	7-Blue-Results.csv	Blue	KO
	717	67	4MCT10-0001:0242-0603	9.362	173.966	171.415	68.914	0	255	7-Blue-Results.csv	Blue	KO
	723	73	4MCT10-0001:0537-0246	9.362	208.414	69.962	152.532	0	255	7-Blue-Results.csv	Blue	KO
	587	95	4MCT10-0001:0854-0855	9.281	136.122	242.827	242.563	0	255	6-Blue-Results.csv	Blue	KO
	631	139	4MCT10-0001:0949-0933	7.909	92.061	265.205	269.712	0	255	6-Blue-Results.csv	Blue	KO
	220	103	4MCT10-0001:0160-0063	7.748	137.115	17.8	45.398	0	255	3-Blue-Results.csv	Blue	KO
	60	12	4MCT10-0001:0466-0791	7.667	204.368	224.625	132.57	0	255	2-Blue-Results.csv	Blue	KO
	46	18	4MCT10-0001:0960-0525	7.587	69.766	149.272	272.857	0	255	1-Red-Results.csv	Red	KO
	258	8	4MCT10-0002:0533-0511	6.941	49.023	145.118	151.384	0	255	3-Red-Results.csv	Red	KO
	459	98	4MCT10-0001:0743-0512	6.295	149.192	145.316	211.116	0	255	5-Blue-Results.csv	Blue	KO
	80	32	4MCT10-0001:0462-0513	5.407	202.836	145.834	131.375	0	255	2-Blue-Results.csv	Blue	KO
	467	106	4MCT10-0001:0089-0946	5.246	201.246	268.643	25.339	0	255	5-Blue-Results.csv	Blue	KO
	96	48	4MCT10-0001:0463-0837	4.358	207.111	237.784	131.608	0	255	2-Blue-Results.csv	Blue	KO
	25	25	4MCT10-0001:0498-0542	2.905	156.111	154.135	141.501	0	255	1-Blue-Results.csv	Blue	KO
