# Supplementary material for: Mcph1, mutated in primary microcephaly, is also crucial for erythropoiesis
Source: EMBO Rep. 2024 Apr 11;25(5):19. doi: 10.1038/s44319-024-00123-8 (PMC11094029; doi:10.1038/s44319-024-00123-8)
Supplement: Supplementary file 7 — Source data Fig. 6 [file 44319_2024_123_MOESM7_ESM.zip › Figure 6/6H/2022-12-21-CDKN1A-TBP_NPC.xlsx]

## Sheet: Sheet
Well	Genotype	Sample	Target	Conc(copies/µL)	Status	Experiment	SampleType	TargetType	Supermix	DyeName(s)	Copies/20µLWell	TotalConfMax	TotalConfMin	PoissonConfMax	PoissonConfMin	Accepted Droplets	Positives	Negatives	Ch1+Ch2+	Ch1+Ch2-	Ch1-Ch2+	Ch1-Ch2-	Linkage	CNV	TotalCNVMax	TotalCNVMin	PoissonCNVMax	PoissonCNVMin	ReferenceCopies	UnknownCopies	Threshold1	Threshold2	Threshold3	ReferenceUsed	Ratio	TotalRatioMax	TotalRatioMin	PoissonRatioMax	PoissonRatioMin	Fractional Abundance	TotalFractionalAbundanceMax	TotalFractionalAbundanceMin	PoissonFractionalAbundanceMax	PoissonFractionalAbundanceMin	MeanAmplitudeOfPositives	MeanAmplitudeOfNegatives	MeanAmplitudeTotal	ExperimentComments	MergedWells
A01	WT	196K WT1 CT	CDKN1A	110.211	OK	DQ	Unknown	Unknown	One-Step RT-ddPCR Kit for Probes	FAM	2204.21			115.598	104.847	18071	1616	16455	51	1565	326	16129	1.2616								4248.61			TBP	4.44338			4.94154	3.94522	81.6291			83.3103	79.9478	11809.9	2292.72	3143.8	Gene Expression Experiment for Absolute and Relative Quantification
A01	WT	196K WT1 CT	TBP	24.8033	OK	DQ	Unknown	Reference	One-Step RT-ddPCR Kit for Probes	HEX	496.067			27.3098	22.3022	18071	377	17694	51	1565	326	16129	1.2616								3573.28														9444.86	2317.92	2466.6	Gene Expression Experiment for Absolute and Relative Quantification
A02	KO	197K KO2 CT	CDKN1A	330.786	OK	DQ	Unknown	Unknown	One-Step RT-ddPCR Kit for Probes	FAM	6615.72			340.299	321.349	19229	4713	14516	64	4649	182	14334	0.304191								4241.82			TBP	21.8371			24.6368	19.0374	95.6212			96.158	95.0843	11461	2118.97	4408.69	Gene Expression Experiment for Absolute and Relative Quantification
A02	KO	197K KO2 CT	TBP	15.1479	OK	DQ	Unknown	Reference	One-Step RT-ddPCR Kit for Probes	HEX	302.958			17.0424	13.2564	19229	246	18983	64	4649	182	14334	0.304191								3028.38														9386.07	2159.4	2251.85	Gene Expression Experiment for Absolute and Relative Quantification
B01	WT	196K WT2 CT	CDKN1A	96.9376	OK	DQ	Unknown	Unknown	One-Step RT-ddPCR Kit for Probes	FAM	1938.75			101.865	92.0309	18889	1494	17395	26	1468	346	17049	0								4069.45			TBP	4.14252			4.61303	3.67202	80.5543			82.3334	78.7752	11526.6	2239.87	2974.4	Gene Expression Experiment for Absolute and Relative Quantification
B01	WT	196K WT2 CT	TBP	23.4006	OK	DQ	Unknown	Reference	One-Step RT-ddPCR Kit for Probes	HEX	468.012			25.781	21.025	18889	372	18517	26	1468	346	17049	0								2950.36														9612.32	2303.73	2447.67	Gene Expression Experiment for Absolute and Relative Quantification
B02	KO	197K KO3 CT	CDKN1A	273.517	OK	DQ	Unknown	Unknown	One-Step RT-ddPCR Kit for Probes	FAM	5470.35			281.828	265.264	20290	4209	16081	80	4129	355	15726	0								4161.94			TBP	10.7275			11.7867	9.66834	91.473			92.2432	90.7029	11217.1	2136.77	4020.41	Gene Expression Experiment for Absolute and Relative Quantification
B02	KO	197K KO3 CT	TBP	25.4968	OK	DQ	Unknown	Reference	One-Step RT-ddPCR Kit for Probes	HEX	509.936			27.8954	23.1031	20290	435	19855	80	4129	355	15726	0								3614.28														9356.76	2176.26	2330.21	Gene Expression Experiment for Absolute and Relative Quantification
B03	WT	203K WT3 CT	CDKN1A	26.3711	OK	DQ	Unknown	Unknown	One-Step RT-ddPCR Kit for Probes	FAM	527.422			28.8929	23.8546	18993	421	18572	2	419	145	18427	0								3822.45			TBP	2.88494			3.42666	2.34323	74.2596			77.8488	70.6704	10914.7	2120.84	2315.76	Gene Expression Experiment for Absolute and Relative Quantification
B03	WT	203K WT3 CT	TBP	9.14094	OK	DQ	Unknown	Reference	One-Step RT-ddPCR Kit for Probes	HEX	182.819			10.6196	7.66416	18993	147	18846	2	419	145	18427	0								2679.68														9190.97	2274.78	2328.31	Gene Expression Experiment for Absolute and Relative Quantification
C01	WT	196K WT3 CT	CDKN1A	75.1415	OK	DQ	Unknown	Unknown	One-Step RT-ddPCR Kit for Probes	FAM	1502.83			79.6199	70.6801	17552	1086	16466	29	1057	308	16158	0.59346								4014.11			TBP	3.29452			3.69719	2.89186	76.7145			78.8978	74.5312	11215	2188.93	2747.41	Gene Expression Experiment for Absolute and Relative Quantification
C01	WT	196K WT3 CT	TBP	22.808	OK	DQ	Unknown	Reference	One-Step RT-ddPCR Kit for Probes	HEX	456.16			25.2457	20.3753	17552	337	17215	29	1057	308	16158	0.59346								3428.62														9448.12	2272.98	2410.75	Gene Expression Experiment for Absolute and Relative Quantification
C02	BLC	BLC	CDKN1A	2.64291	OK	DQ	Unknown	Unknown	One-Step RT-ddPCR Kit for Probes	FAM	52.8581			3.52803	1.92017	18717	42	18675	0	42	0	18675	0								2442.27														2782.53	2153.17	2154.58	Gene Expression Experiment for Absolute and Relative Quantification
C02	BLC	BLC	TBP	No Call	CHECK	DQ	Unknown	Reference	One-Step RT-ddPCR Kit for Probes	HEX						18717	0	18717	0	42	0	18675	0																						0	2242.61	2242.61	Gene Expression Experiment for Absolute and Relative Quantification
C03	WT	205K WT1 CT	CDKN1A	64.8642	OK	DQ	Unknown	Unknown	One-Step RT-ddPCR Kit for Probes	FAM	1297.28			68.973	60.7697	17915	961	16954	16	945	216	16738	0.249899								3872.81			TBP	4.22985			4.83632	3.62338	80.879			83.0963	78.6617	10560.8	2102.49	2556.22	Gene Expression Experiment for Absolute and Relative Quantification
C03	WT	205K WT1 CT	TBP	15.3349	OK	DQ	Unknown	Reference	One-Step RT-ddPCR Kit for Probes	HEX	306.697			17.3098	13.3632	17915	232	17683	16	945	216	16738	0.249899								2655.39														9104.76	2274.69	2363.14	Gene Expression Experiment for Absolute and Relative Quantification
D01	KO	196K KO1 CT	CDKN1A	172.186	OK	DQ	Unknown	Unknown	One-Step RT-ddPCR Kit for Probes	FAM	3443.73			178.865	165.546	18898	2573	16325	42	2531	290	16035	0								4042.27			TBP	8.25757			9.20151	7.31364	89.198			90.2994	88.0966	10993.3	2186.69	3385.72	Gene Expression Experiment for Absolute and Relative Quantification
D01	KO	196K KO1 CT	TBP	20.8519	OK	DQ	Unknown	Reference	One-Step RT-ddPCR Kit for Probes	HEX	417.039			23.0971	18.611	18898	332	18566	42	2531	290	16035	0								3612.3														9353.25	2246.91	2371.75	Gene Expression Experiment for Absolute and Relative Quantification
D03	WT	205K WT2 CT	CDKN1A	55.0288	OK	DQ	Unknown	Unknown	One-Step RT-ddPCR Kit for Probes	FAM	1100.58			58.7994	51.2703	17966	821	17145	10	811	218	16927	0								3837.01			TBP	3.66231			4.19968	3.12494	78.5514			81.0235	76.0793	10284.4	2118.8	2491.95	Gene Expression Experiment for Absolute and Relative Quantification
D03	WT	205K WT2 CT	TBP	15.0257	OK	DQ	Unknown	Reference	One-Step RT-ddPCR Kit for Probes	HEX	300.514			16.9777	13.0769	17966	228	17738	10	811	218	16927	0								3234.97														9164.71	2274.28	2361.72	Gene Expression Experiment for Absolute and Relative Quantification
E01	KO	196K KO2 CT	CDKN1A	184.219	OK	DQ	Unknown	Unknown	One-Step RT-ddPCR Kit for Probes	FAM	3684.38			191.354	177.127	17814	2582	15232	20	2562	153	15079	0								4114.21			TBP	16.0454			18.5154	13.5754	94.1333			94.9834	93.2832	10898	2182.68	3445.91	Gene Expression Experiment for Absolute and Relative Quantification
E01	KO	196K KO2 CT	TBP	11.4811	OK	DQ	Unknown	Reference	One-Step RT-ddPCR Kit for Probes	HEX	229.622			13.1932	9.77146	17814	173	17641	20	2562	153	15079	0								3479.37														9235.43	2238.97	2306.91	Gene Expression Experiment for Absolute and Relative Quantification
E03	WT	205K WT3 CT	CDKN1A	45.5817	OK	DQ	Unknown	Unknown	One-Step RT-ddPCR Kit for Probes	FAM	911.634			48.7749	42.3971	20656	785	19871	10	775	233	19638	0.0458396								3832.16			TBP	3.27403			3.74512	2.80294	76.6029			79.1817	74.024	9983.59	2107.1	2406.44	Gene Expression Experiment for Absolute and Relative Quantification
E03	WT	205K WT3 CT	TBP	13.9222	OK	DQ	Unknown	Reference	One-Step RT-ddPCR Kit for Probes	HEX	278.444			15.674	12.173	20656	243	20413	10	775	233	19638	0.0458396								2954.29														9076.29	2251.05	2331.35	Gene Expression Experiment for Absolute and Relative Quantification
F01	KO	196K KO3 CT	CDKN1A	201.536	OK	DQ	Unknown	Unknown	One-Step RT-ddPCR Kit for Probes	FAM	4030.73			208.63	194.485	19862	3127	16735	51	3076	274	16461	0								4133.67			TBP	10.3833			11.5695	9.19703	91.2152			92.1307	90.2997	10721.2	2152.1	3501.18	Gene Expression Experiment for Absolute and Relative Quantification
F01	KO	196K KO3 CT	TBP	19.4097	OK	DQ	Unknown	Reference	One-Step RT-ddPCR Kit for Probes	HEX	388.194			21.5219	17.3013	19862	325	19537	51	3076	274	16461	0								2615.49														9160.99	2216.4	2330.04	Gene Expression Experiment for Absolute and Relative Quantification
F03	KO	201K KO3 CT	CDKN1A	181.836	OK	DQ	Unknown	Unknown	One-Step RT-ddPCR Kit for Probes	FAM	3636.71			188.984	174.731	17499	2506	14993	30	2476	241	14752	0								4183.93			TBP	9.90278			11.1441	8.66149	90.828			91.8723	89.7838	10053.5	2125.87	3261.17	Gene Expression Experiment for Absolute and Relative Quantification
F03	KO	201K KO3 CT	TBP	18.3621	OK	DQ	Unknown	Reference	One-Step RT-ddPCR Kit for Probes	HEX	367.242			20.5504	16.1779	17499	271	17228	30	2476	241	14752	0								3438.92														9207.4	2302.09	2409.03	Gene Expression Experiment for Absolute and Relative Quantification
G01	WT	197K WT1 CT	CDKN1A	64.7038	OK	DQ	Unknown	Unknown	One-Step RT-ddPCR Kit for Probes	FAM	1294.07			68.7215	60.6997	18687	1000	17687	38	962	535	17152	0.503357											TBP	1.76599			1.94736	1.58462	63.8466			66.2172	61.476	11012.1	2250.52	2719.38	Gene Expression Experiment for Absolute and Relative Quantification
G01	WT	197K WT1 CT	TBP	36.6388	OK	DQ	Unknown	Reference	One-Step RT-ddPCR Kit for Probes	HEX	732.776			39.6427	33.6425	18687	573	18114	38	962	535	17152	0.503357																						9484.5	2340.48	2559.54	Gene Expression Experiment for Absolute and Relative Quantification
H01	KO	197K KO1 CT	CDKN1A	175.323	OK	DQ	Unknown	Unknown	One-Step RT-ddPCR Kit for Probes	FAM	3506.45			182.094	168.59	18743	2595	16148	20	2575	125	16023	0								4045.36			TBP	19.1886			22.3981	15.979	95.0467			95.8342	94.2592	11109.5	2152.79	3392.87	Gene Expression Experiment for Absolute and Relative Quantification
H01	KO	197K KO1 CT	TBP	9.13682	OK	DQ	Unknown	Reference	One-Step RT-ddPCR Kit for Probes	HEX	182.736			10.625	7.65057	18743	145	18598	20	2575	125	16023	0								3118.9														9365.31	2249.41	2304.46	Gene Expression Experiment for Absolute and Relative Quantification
H03	KO	205K KO1 CT	CDKN1A	87.8417	OK	DQ	Unknown	Unknown	One-Step RT-ddPCR Kit for Probes	FAM	1756.83			92.3885	83.3123	20015	1440	18575	12	1428	272	18303	0								3968.48			TBP	5.22465			5.88956	4.55974	83.9348			85.6509	82.2188	10431.7	2127.12	2724.6	Gene Expression Experiment for Absolute and Relative Quantification
H03	KO	205K KO1 CT	TBP	16.8129	OK	DQ	Unknown	Reference	One-Step RT-ddPCR Kit for Probes	HEX	336.259			18.77	14.8591	20015	284	19731	12	1428	272	18303	0								3240.84														9246.58	2307.27	2405.74	Gene Expression Experiment for Absolute and Relative Quantification
[truncated: 16 more columns]
