# Supplementary material for: Mcph1, mutated in primary microcephaly, is also crucial for erythropoiesis
Source: EMBO Rep. 2024 Apr 11;25(5):19. doi: 10.1038/s44319-024-00123-8 (PMC11094029; doi:10.1038/s44319-024-00123-8)
Supplement: Supplementary file 8 — Source data Fig. 7 [file 44319_2024_123_MOESM8_ESM.zip]

Archive with 11 entries (7 files):
- Figure 7/
- Figure 7/7A/
- Figure 7/7A/LateralLength.xlsx
- Figure 7/7A/RadialThickness.xlsx
- Figure 7/7B/
- Figure 7/7B/6MCT15 KOKO DAPI.lif - Series004.tif
- Figure 7/7B/6MCT5 WTKO DAPI.lif - Series002.tif
- Figure 7/7B/6MCT7 KOWT DAPI.lif - Series001.tif
- Figure 7/7B/6MCT8 WTWT DAPI.lif - Series002.tif
- Figure 7/7C/
- Figure 7/7C/table.csv
