# Supplementary material for: Mcph1, mutated in primary microcephaly, is also crucial for erythropoiesis
Source: EMBO Rep. 2024 Apr 11;25(5):19. doi: 10.1038/s44319-024-00123-8 (PMC11094029; doi:10.1038/s44319-024-00123-8)
Supplement: Supplementary file 8 — Source data Fig. 7 [file 44319_2024_123_MOESM8_ESM.zip › Figure 7/7A/LateralLength.xlsx]

## Sheet: Taille longitudinale
Mcph1+/+ Trp53+/+	Mcph1+/+ Trp53-/-	Mcph1-/- Trp53+/+	Mcph1-/- Trp53-/-
772	864.94	765.55	575.97
743.1	889.86	860.51	655.67
693.72	835.42	748.5	705.36
945.132	980.39	734.12	653.87
853.292	998.76		688.8
899.212			717.17
748.496			626.81
754.4
850.012
