# Supplementary material for: Mcph1, mutated in primary microcephaly, is also crucial for erythropoiesis
Source: EMBO Rep. 2024 Apr 11;25(5):19. doi: 10.1038/s44319-024-00123-8 (PMC11094029; doi:10.1038/s44319-024-00123-8)
Supplement: Supplementary file 8 — Source data Fig. 7 [file 44319_2024_123_MOESM8_ESM.zip › Figure 7/7A/RadialThickness.xlsx]

## Sheet: Longueur radiale
Mcph1 +/+ Trp53 +/+	Mcph1+/+ Trp53-/-	Mcph1-/- Trp53+/+	Mcph1 -/- Trp53 -/-
100.53	59.42	76.916	77.41
104.47	51.82	71.832	75.6
102.17	59.7	83.968	69.54
102.39	59.7	74.13	41.01
99.71	57.94	67.8	36.8
97.42	61.5	62.16	35.5
95.61	61.66	64.62	74.78
97.58	60.19	83.15	71.83
142.84	59.86	71.5	71.18
141.89	73.14	60.52	66.58
140.07	63.8	60.02	61.5
141.6	73.14	60.88	63.3
143.83	65.6		77.9
137.6	70.68		80.032
138.09	72		72.816
139.84	61.01		75.44
91.51	65.6		67.57
97.58	60.68		66.09
105.45			60.84
98.18			61.34
100.7			63.8
89.54			67.26
97.09			60.35
95.78			58.22
92.5
93.97
101.02
95.83
