# Supplementary material for: Mcph1, mutated in primary microcephaly, is also crucial for erythropoiesis
Source: EMBO Rep. 2024 Apr 11;25(5):19. doi: 10.1038/s44319-024-00123-8 (PMC11094029; doi:10.1038/s44319-024-00123-8)
Supplement: Supplementary file 8 — Source data Fig. 7 [file 44319_2024_123_MOESM8_ESM.zip › Figure 7/7C/table.csv]

	X.2	X.1	Label	Area	Mean	X	Y	MinThr	MaxThr	file_name	Genotype
1	171	171	6MCT8 WTWT DAPI.lif - Series001.tif:0227-0076	64.647	122.35	21.65	64.711	0	255	Results1.csv	WTWT
2	80	80	6MCT8 WTWT DAPI.lif - Series001.tif:0412-0750	73.847	131.068	213.2	116.736	0	255	Results1.csv	WTWT
3	1005	48	6MCT8 WTWT DAPI.lif - Series004.tif:0941-0616	64.808	103.255	175.315	267.283	0	255	Results4(dense).csv	WTWT
4	1233	276	6MCT8 WTWT DAPI.lif - Series004.tif:0012-0675	36.722	63.881	191.917	3.568	0	255	Results4(dense).csv	WTWT
5	527	194	6MCT8 WTWT DAPI.lif - Series002.tif:0185-0321	70.781	108.162	91.727	52.985	0	255	Results2.csv	WTWT
6	383	50	6MCT8 WTWT DAPI.lif - Series002.tif:0066-0184	59.643	92.007	52.2	18.807	0	255	Results2.csv	WTWT
7	1363	27	6MCT8 WTWT DAPI.lif - Series005.tif:0838-0884	102.579	137.272	251.218	238.402	0	255	Results5.csv	WTWT
8	1194	237	6MCT8 WTWT DAPI.lif - Series004.tif:0047-0932	35.753	143.501	264.415	13.231	0	255	Results4(dense).csv	WTWT
9	502	169	6MCT8 WTWT DAPI.lif - Series002.tif:0240-0813	68.521	101.246	230.906	68.206	0	255	Results2.csv	WTWT
10	1570	234	6MCT8 WTWT DAPI.lif - Series005.tif:0228-0480	72.475	141.791	136.445	64.9	0	255	Results5.csv	WTWT
11	507	174	6MCT8 WTWT DAPI.lif - Series002.tif:0350-0307	5.972	118.662	87.273	99.34	0	255	Results2.csv	WTWT
12	1477	141	6MCT8 WTWT DAPI.lif - Series005.tif:0995-0030	45.035	139.683	8.842	282.623	0	255	Results5.csv	WTWT
13	1425	89	6MCT8 WTWT DAPI.lif - Series005.tif:0091-0069	68.601	126.659	19.617	26.124	0	255	Results5.csv	WTWT
14	1350	14	6MCT8 WTWT DAPI.lif - Series005.tif:0694-0236	99.27	209.745	67.094	197.239	0	255	Results5.csv	WTWT
15	1253	296	6MCT8 WTWT DAPI.lif - Series004.tif:0690-0667	38.255	146.73	189.366	196.245	0	255	Results4(dense).csv	WTWT
16	1257	300	6MCT8 WTWT DAPI.lif - Series004.tif:0468-0128	42.049	164.631	36.192	132.948	0	255	Results4(dense).csv	WTWT
17	99	99	6MCT8 WTWT DAPI.lif - Series001.tif:0191-0058	51.895	141.365	16.65	54.403	0	255	Results1.csv	WTWT
18	372	39	6MCT8 WTWT DAPI.lif - Series002.tif:0424-0506	42.291	184.91	143.512	120.82	0	255	Results2.csv	WTWT
19	211	211	6MCT8 WTWT DAPI.lif - Series001.tif:0506-0062	61.741	152.8	17.492	143.961	0	255	Results1.csv	WTWT
20	920	299	6MCT8 WTWT DAPI.lif - Series003.tif:0337-0627	85.55	103.291	178.585	96.595	0	255	Results3.csv	WTWT
21	742	121	6MCT8 WTWT DAPI.lif - Series003.tif:0722-0535	34.059	156.972	152.009	205.178	0	255	Results3.csv	WTWT
22	1043	86	6MCT8 WTWT DAPI.lif - Series004.tif:0105-0609	47.375	135.397	173.179	30.321	0	255	Results4(dense).csv	WTWT
23	998	41	6MCT8 WTWT DAPI.lif - Series004.tif:0899-0197	50.362	182.776	56.094	255.254	0	255	Results4(dense).csv	WTWT
24	298	298	6MCT8 WTWT DAPI.lif - Series001.tif:0034-0211	56.173	168.484	60.033	9.863	0	255	Results1.csv	WTWT
25	850	229	6MCT8 WTWT DAPI.lif - Series003.tif:0536-0519	57.787	101.302	147.225	152.23	0	255	Results3.csv	WTWT
26	250	250	6MCT8 WTWT DAPI.lif - Series001.tif:0161-0084	53.025	163.169	24.111	45.893	0	255	Results1.csv	WTWT
27	121	121	6MCT8 WTWT DAPI.lif - Series001.tif:0282-0452	66.1	138.615	128.825	80.338	0	255	Results1.csv	WTWT
28	1517	181	6MCT8 WTWT DAPI.lif - Series005.tif:0022-0744	46.568	135.551	211.399	6.398	0	255	Results5.csv	WTWT
29	1221	264	6MCT8 WTWT DAPI.lif - Series004.tif:0337-0161	50.765	172.167	45.46	95.925	0	255	Results4(dense).csv	WTWT
30	664	43	6MCT8 WTWT DAPI.lif - Series003.tif:0226-0635	33.332	167.506	180.55	64.147	0	255	Results3.csv	WTWT
31	1481	145	6MCT8 WTWT DAPI.lif - Series005.tif:0430-0047	76.269	199.619	13.268	121.98	0	255	Results5.csv	WTWT
32	189	189	6MCT8 WTWT DAPI.lif - Series001.tif:0739-0399	38.175	190.452	113.213	210.109	0	255	Results1.csv	WTWT
33	430	97	6MCT8 WTWT DAPI.lif - Series002.tif:0372-0922	50.119	137.409	262.073	105.412	0	255	Results2.csv	WTWT
34	601	268	6MCT8 WTWT DAPI.lif - Series002.tif:0323-0345	74.897	161.023	98.337	92.603	0	255	Results2.csv	WTWT
35	1388	52	6MCT8 WTWT DAPI.lif - Series005.tif:0146-0186	58.674	184.202	52.907	41.702	0	255	Results5.csv	WTWT
36	562	229	6MCT8 WTWT DAPI.lif - Series002.tif:0776-0559	59.239	139.785	158.889	220.447	0	255	Results2.csv	WTWT
37	675	54	6MCT8 WTWT DAPI.lif - Series003.tif:0202-0025	71.426	99.354	7.135	57.716	0	255	Results3.csv	WTWT
38	356	23	6MCT8 WTWT DAPI.lif - Series002.tif:0804-0938	81.353	109.781	266.611	228.382	0	255	Results2.csv	WTWT
39	1037	80	6MCT8 WTWT DAPI.lif - Series004.tif:0500-0961	35.753	108.309	273.181	141.999	0	255	Results4(dense).csv	WTWT
40	687	66	6MCT8 WTWT DAPI.lif - Series003.tif:0258-0842	73.363	97.32	239.45	73.295	0	255	Results3.csv	WTWT
41	590	257	6MCT8 WTWT DAPI.lif - Series002.tif:0408-0236	99.351	115.098	67.278	115.543	0	255	Results2.csv	WTWT
42	719	98	6MCT8 WTWT DAPI.lif - Series003.tif:0493-0169	43.34	102.877	48.04	140.141	0	255	Results3.csv	WTWT
43	1040	83	6MCT8 WTWT DAPI.lif - Series004.tif:0501-0546	55.608	149.736	155.036	142.507	0	255	Results4(dense).csv	WTWT
44	176	176	6MCT8 WTWT DAPI.lif - Series001.tif:0363-0058	65.292	168.991	16.379	103.317	0	255	Results1.csv	WTWT
45	1490	154	6MCT8 WTWT DAPI.lif - Series005.tif:0139-0938	54.397	166.69	265.915	39.071	0	255	Results5.csv	WTWT
46	411	78	6MCT8 WTWT DAPI.lif - Series002.tif:0094-0412	47.86	141.413	117.178	26.613	0	255	Results2.csv	WTWT
47	1109	152	6MCT8 WTWT DAPI.lif - Series004.tif:0998-0034	47.295	177.543	10.109	283.722	0	255	Results4(dense).csv	WTWT
48	1415	79	6MCT8 WTWT DAPI.lif - Series005.tif:0066-0053	53.186	156.099	15.048	18.864	0	255	Results5.csv	WTWT
49	1585	249	6MCT8 WTWT DAPI.lif - Series005.tif:0801-0938	8.232	90.206	266.539	227.515	0	255	Results5.csv	WTWT
50	33	33	6MCT8 WTWT DAPI.lif - Series001.tif:0997-0872	36.803	180.763	247.556	283.112	0	255	Results1.csv	WTWT
51	1484	148	6MCT8 WTWT DAPI.lif - Series005.tif:0947-0273	46.81	172.848	77.766	269.207	0	255	Results5.csv	WTWT
52	355	22	6MCT8 WTWT DAPI.lif - Series002.tif:0440-0727	84.097	110.145	206.291	125.035	0	255	Results2.csv	WTWT
53	85	85	6MCT8 WTWT DAPI.lif - Series001.tif:0895-0598	35.189	108.844	169.999	254.22	0	255	Results1.csv	WTWT
54	1294	337	6MCT8 WTWT DAPI.lif - Series004.tif:0654-1003	41.08	132.346	285.008	185.936	0	255	Results4(dense).csv	WTWT
55	661	40	6MCT8 WTWT DAPI.lif - Series003.tif:0617-0230	39.547	158.594	65.53	175.522	0	255	Results3.csv	WTWT
56	651	30	6MCT8 WTWT DAPI.lif - Series003.tif:0713-0697	67.714	112.439	197.861	202.501	0	255	Results3.csv	WTWT
57	286	286	6MCT8 WTWT DAPI.lif - Series001.tif:0361-0097	49.312	177.72	27.379	102.436	0	255	Results1.csv	WTWT
58	732	111	6MCT8 WTWT DAPI.lif - Series003.tif:0123-0227	51.572	174.975	64.549	35.065	0	255	Results3.csv	WTWT
59	1554	218	6MCT8 WTWT DAPI.lif - Series005.tif:0870-0214	37.771	110.021	60.811	247.197	0	255	Results5.csv	WTWT
60	880	259	6MCT8 WTWT DAPI.lif - Series003.tif:0708-0059	22.84	62.254	16.627	201.31	0	255	Results3.csv	WTWT
61	494	161	6MCT8 WTWT DAPI.lif - Series002.tif:0274-0476	49.232	114.608	136.008	78.371	0	255	Results2.csv	WTWT
62	1282	325	6MCT8 WTWT DAPI.lif - Series004.tif:0154-0826	92.652	198.739	234.581	44.619	0	255	Results4(dense).csv	WTWT
63	727	106	6MCT8 WTWT DAPI.lif - Series003.tif:0351-0997	37.045	115.954	283.332	99.747	0	255	Results3.csv	WTWT
64	560	227	6MCT8 WTWT DAPI.lif - Series002.tif:0329-0491	87.003	113.825	139.577	93.507	0	255	Results2.csv	WTWT
65	1141	184	6MCT8 WTWT DAPI.lif - Series004.tif:0902-0587	58.19	126.917	166.874	256.221	0	255	Results4(dense).csv	WTWT
66	318	318	6MCT8 WTWT DAPI.lif - Series001.tif:0406-0150	50.281	126.212	41.825	115.182	0	255	Results1.csv	WTWT
67	818	197	6MCT8 WTWT DAPI.lif - Series003.tif:0705-0108	36.561	169.578	30.948	200.592	0	255	Results3.csv	WTWT
68	896	275	6MCT8 WTWT DAPI.lif - Series003.tif:0642-0082	39.95	58.305	23.424	182.624	0	255	Results3.csv	WTWT
69	1224	267	6MCT8 WTWT DAPI.lif - Series004.tif:0472-0868	52.137	117.189	246.85	133.651	0	255	Results4(dense).csv	WTWT
70	132	132	6MCT8 WTWT DAPI.lif - Series001.tif:0710-0452	68.44	156.656	128.448	202.203	0	255	Results1.csv	WTWT
71	1494	158	6MCT8 WTWT DAPI.lif - Series005.tif:0716-0301	15.254	115.778	85.488	203.39	0	255	Results5.csv	WTWT
72	1501	165	6MCT8 WTWT DAPI.lif - Series005.tif:0480-0959	93.702	156.16	272.102	136.926	0	255	Results5.csv	WTWT
73	1521	185	6MCT8 WTWT DAPI.lif - Series005.tif:0206-0957	38.013	122.832	271.854	58.493	0	255	Results5.csv	WTWT
74	1214	257	6MCT8 WTWT DAPI.lif - Series004.tif:0411-0626	42.856	176.367	177.929	116.932	0	255	Results4(dense).csv	WTWT
75	1299	342	6MCT8 WTWT DAPI.lif - Series004.tif:0431-0205	47.053	223.883	58.123	122.483	0	255	Results4(dense).csv	WTWT
76	588	255	6MCT8 WTWT DAPI.lif - Series002.tif:0913-0398	63.356	121.476	112.841	258.086	0	255	Results2.csv	WTWT
77	173	173	6MCT8 WTWT DAPI.lif - Series001.tif:0693-0373	61.661	159.785	106.275	197.186	0	255	Results1.csv	WTWT
78	1276	319	6MCT8 WTWT DAPI.lif - Series004.tif:0298-0589	47.779	100.476	167.14	84.9	0	255	Results4(dense).csv	WTWT
79	888	267	6MCT8 WTWT DAPI.lif - Series003.tif:0703-0167	15.819	111.806	47.381	200.022	0	255	Results3.csv	WTWT
80	387	54	6MCT8 WTWT DAPI.lif - Series002.tif:0336-0698	84.339	108.135	198.482	95.622	0	255	Results2.csv	WTWT
81	1594	258	6MCT8 WTWT DAPI.lif - Series005.tif:0742-0772	30.023	137.809	219.479	211.141	0	255	Results5.csv	WTWT
82	104	104	6MCT8 WTWT DAPI.lif - Series001.tif:0877-0715	70.942	158.187	203.661	248.596	0	255	Results1.csv	WTWT
83	1265	308	6MCT8 WTWT DAPI.lif - Series004.tif:0074-0672	54.881	147.156	191.17	21.4	0	255	Results4(dense).csv	WTWT
84	381	48	6MCT8 WTWT DAPI.lif - Series002.tif:0452-0816	54.155	108.657	231.723	128.377	0	255	Results2.csv	WTWT
85	482	149	6MCT8 WTWT DAPI.lif - Series002.tif:0352-0937	57.948	112.453	266.546	99.773	0	255	Results2.csv	WTWT
86	1453	117	6MCT8 WTWT DAPI.lif - Series005.tif:0818-0730	28.49	115.544	207.623	232.656	0	255	Results5.csv	WTWT
87	1204	247	6MCT8 WTWT DAPI.lif - Series004.tif:0942-0278	48.182	187.705	79.108	267.593	0	255	Results4(dense).csv	WTWT
88	490	157	6MCT8 WTWT DAPI.lif - Series002.tif:0480-0306	52.379	148.1	87.049	136.37	0	255	Results2.csv	WTWT
89	594	261	6MCT8 WTWT DAPI.lif - Series002.tif:0424-0346	46.084	150.762	98.085	121.239	0	255	Results2.csv	WTWT
90	352	19	6MCT8 WTWT DAPI.lif - Series002.tif:0398-0209	8.555	168.802	59.383	113.133	0	255	Results2.csv	WTWT
91	706	85	6MCT8 WTWT DAPI.lif - Series003.tif:0787-0341	52.864	115.33	96.783	223.673	0	255	Results3.csv	WTWT
92	593	260	6MCT8 WTWT DAPI.lif - Series002.tif:0423-0323	52.783	152.878	91.579	120.59	0	255	Results2.csv	WTWT
93	271	271	6MCT8 WTWT DAPI.lif - Series001.tif:0649-0665	46.568	172.18	189.077	184.56	0	255	Results1.csv	WTWT
94	511	178	6MCT8 WTWT DAPI.lif - Series002.tif:0459-0274	52.218	136.317	77.966	130.442	0	255	Results2.csv	WTWT
95	672	51	6MCT8 WTWT DAPI.lif - Series003.tif:0355-0097	50.523	181.693	27.408	101.084	0	255	Results3.csv	WTWT
96	966	9	6MCT8 WTWT DAPI.lif - Series004.tif:0350-0102	57.625	197.352	29.042	99.549	0	255	Results4(dense).csv	WTWT
97	1075	118	6MCT8 WTWT DAPI.lif - Series004.tif:0256-0959	50.281	193.39	272.616	72.948	0	255	Results4(dense).csv	WTWT
98	24	24	6MCT8 WTWT DAPI.lif - Series001.tif:0157-0216	48.667	158.836	61.44	44.741	0	255	Results1.csv	WTWT
99	1051	94	6MCT8 WTWT DAPI.lif - Series004.tif:0402-0907	56.657	120.335	257.895	114.977	0	255	Results4(dense).csv	WTWT
100	344	11	6MCT8 WTWT DAPI.lif - Series002.tif:0847-0960	39.708	155.116	272.823	240.81	0	255	Results2.csv	WTWT
101	1061	104	6MCT8 WTWT DAPI.lif - Series004.tif:0589-0242	102.983	138.476	70.002	168.445	0	255	Results4(dense).csv	WTWT
102	302	302	6MCT8 WTWT DAPI.lif - Series001.tif:0273-0217	24.454	111.363	61.668	77.683	0	255	Results1.csv	WTWT
103	1489	153	6MCT8 WTWT DAPI.lif - Series005.tif:0276-0547	76.511	136.732	155.366	78.532	0	255	Results5.csv	WTWT
104	279	279	6MCT8 WTWT DAPI.lif - Series001.tif:0096-0115	18.159	155.804	32.797	27.464	0	255	Results1.csv	WTWT
105	1313	356	6MCT8 WTWT DAPI.lif - Series004.tif:0882-0650	62.871	94.017	184.629	250.726	0	255	Results4(dense).csv	WTWT
106	1087	130	6MCT8 WTWT DAPI.lif - Series004.tif:0855-0115	34.785	202.132	32.585	242.853	0	255	Results4(dense).csv	WTWT
107	724	103	6MCT8 WTWT DAPI.lif - Series003.tif:0875-0094	34.381	153.408	26.7	248.474	0	255	Results3.csv	WTWT
108	1035	78	6MCT8 WTWT DAPI.lif - Series004.tif:0462-0207	35.027	205.482	58.762	131.232	0	255	Results4(dense).csv	WTWT
109	283	283	6MCT8 WTWT DAPI.lif - Series001.tif:0774-0331	24.535	182.451	94.447	219.806	0	255	Results1.csv	WTWT
110	721	100	6MCT8 WTWT DAPI.lif - Series003.tif:0556-0598	47.053	154.262	170.483	158.051	0	255	Results3.csv	WTWT
111	1542	206	6MCT8 WTWT DAPI.lif - Series005.tif:0249-0082	85.873	198.669	23.405	70.809	0	255	Results5.csv	WTWT
112	902	281	6MCT8 WTWT DAPI.lif - Series003.tif:0177-0675	58.352	104.024	191.179	50.256	0	255	Results3.csv	WTWT
113	872	251	6MCT8 WTWT DAPI.lif - Series003.tif:0469-0277	47.698	124.77	78.585	133.394	0	255	Results3.csv	WTWT
114	1286	329	6MCT8 WTWT DAPI.lif - Series004.tif:0153-0941	52.702	152.361	267.585	43.569	0	255	Results4(dense).csv	WTWT
115	1539	203	6MCT8 WTWT DAPI.lif - Series005.tif:0356-0117	36.48	201.367	33.796	101.072	0	255	Results5.csv	WTWT
116	1029	72	6MCT8 WTWT DAPI.lif - Series004.tif:0547-0146	33.09	189.676	41.515	155.628	0	255	Results4(dense).csv	WTWT
117	456	123	6MCT8 WTWT DAPI.lif - Series002.tif:0518-0650	68.44	153.292	183.958	146.354	0	255	Results2.csv	WTWT
118	1399	63	6MCT8 WTWT DAPI.lif - Series005.tif:0424-0679	49.393	194.884	192.973	120.65	0	255	Results5.csv	WTWT
119	1142	185	6MCT8 WTWT DAPI.lif - Series004.tif:0152-0965	39.95	136.194	274.01	43.654	0	255	Results4(dense).csv	WTWT
120	753	132	6MCT8 WTWT DAPI.lif - Series003.tif:0991-0147	31.557	127.808	41.953	281.537	0	255	Results3.csv	WTWT
121	1226	269	6MCT8 WTWT DAPI.lif - Series004.tif:0360-0914	68.763	121.279	259.541	102.128	0	255	Results4(dense).csv	WTWT
122	907	286	6MCT8 WTWT DAPI.lif - Series003.tif:0382-0599	63.275	112.444	170.202	108.853	0	255	Results3.csv	WTWT
123	815	194	6MCT8 WTWT DAPI.lif - Series003.tif:0284-0098	10.896	158.17	27.88	80.807	0	255	Results3.csv	WTWT
124	256	256	6MCT8 WTWT DAPI.lif - Series001.tif:0322-0044	35.753	135.406	12.167	91.762	0	255	Results1.csv	WTWT
125	51	51	6MCT8 WTWT DAPI.lif - Series001.tif:0729-0542	38.82	157.875	153.431	206.801	0	255	Results1.csv	WTWT
126	181	181	6MCT8 WTWT DAPI.lif - Series001.tif:0593-0723	76.027	151.744	205.532	168.273	0	255	Results1.csv	WTWT
127	824	203	6MCT8 WTWT DAPI.lif - Series003.tif:0436-0649	61.015	108.003	184.18	124.227	0	255	Results3.csv	WTWT
128	339	6	6MCT8 WTWT DAPI.lif - Series002.tif:0079-0383	64.163	125.756	108.73	22.992	0	255	Results2.csv	WTWT
129	319	319	6MCT8 WTWT DAPI.lif - Series001.tif:0113-0091	42.856	113.674	25.96	31.91	0	255	Results1.csv	WTWT
130	1191	234	6MCT8 WTWT DAPI.lif - Series004.tif:0775-0285	50.442	136.864	80.789	220.656	0	255	Results4(dense).csv	WTWT
131	1466	130	6MCT8 WTWT DAPI.lif - Series005.tif:0237-0722	132.522	153.669	205.2	67.164	0	255	Results5.csv	WTWT
132	1339	3	6MCT8 WTWT DAPI.lif - Series005.tif:0522-0467	66.422	163.453	132.798	148.419	0	255	Results5.csv	WTWT
133	1500	164	6MCT8 WTWT DAPI.lif - Series005.tif:0137-0516	72.637	137.941	146.686	38.884	0	255	Results5.csv	WTWT
134	1275	318	6MCT8 WTWT DAPI.lif - Series004.tif:0971-0027	34.381	176.824	8.079	276.092	0	255	Results4(dense).csv	WTWT
135	1531	195	6MCT8 WTWT DAPI.lif - Series005.tif:0857-0262	32.283	56.34	74.463	243.625	0	255	Results5.csv	WTWT
136	284	284	6MCT8 WTWT DAPI.lif - Series001.tif:0560-0942	59.966	131.448	267.809	159.347	0	255	Results1.csv	WTWT
137	1353	17	6MCT8 WTWT DAPI.lif - Series005.tif:0655-0925	50.927	178.685	263.025	186.039	0	255	Results5.csv	WTWT
138	342	9	6MCT8 WTWT DAPI.lif - Series002.tif:0685-0420	86.115	100.312	119.495	194.772	0	255	Results2.csv	WTWT
139	1423	87	6MCT8 WTWT DAPI.lif - Series005.tif:0957-0318	37.61	178.273	90.303	271.701	0	255	Results5.csv	WTWT
140	81	81	6MCT8 WTWT DAPI.lif - Series001.tif:0597-0632	58.19	184.09	179.659	169.238	0	255	Results1.csv	WTWT
141	73	73	6MCT8 WTWT DAPI.lif - Series001.tif:0071-0298	50.604	144.093	84.443	20.412	0	255	Results1.csv	WTWT
142	487	154	6MCT8 WTWT DAPI.lif - Series002.tif:0590-0480	67.391	135.238	136.087	167.671	0	255	Results2.csv	WTWT
143	786	165	6MCT8 WTWT DAPI.lif - Series003.tif:0463-0662	57.464	115.124	187.899	130.911	0	255	Results3.csv	WTWT
144	968	11	6MCT8 WTWT DAPI.lif - Series004.tif:0718-0638	10.815	212.179	181.123	204.183	0	255	Results4(dense).csv	WTWT
145	508	175	6MCT8 WTWT DAPI.lif - Series002.tif:0261-0219	70.781	115.664	62.286	74.132	0	255	Results2.csv	WTWT
146	1248	291	6MCT8 WTWT DAPI.lif - Series004.tif:0736-0551	71.588	147.569	157.044	208.974	0	255	Results4(dense).csv	WTWT
147	1178	221	6MCT8 WTWT DAPI.lif - Series004.tif:0461-0293	31.718	159.224	83.616	130.968	0	255	Results4(dense).csv	WTWT
148	1552	216	6MCT8 WTWT DAPI.lif - Series005.tif:0218-0090	50.442	150.968	25.565	61.864	0	255	Results5.csv	WTWT
149	1549	213	6MCT8 WTWT DAPI.lif - Series005.tif:0190-0774	87.971	152.39	219.524	53.926	0	255	Results5.csv	WTWT
150	1580	244	6MCT8 WTWT DAPI.lif - Series005.tif:0738-0800	72.072	150.227	227.357	209.884	0	255	Results5.csv	WTWT
151	122	122	6MCT8 WTWT DAPI.lif - Series001.tif:0431-0839	40.596	176.322	238.545	122.482	0	255	Results1.csv	WTWT
152	761	140	6MCT8 WTWT DAPI.lif - Series003.tif:0061-0847	73.363	53.989	240.609	17.253	0	255	Results3.csv	WTWT
153	612	279	6MCT8 WTWT DAPI.lif - Series002.tif:0201-0560	56.011	106.125	159.559	57.248	0	255	Results2.csv	WTWT
154	499	166	6MCT8 WTWT DAPI.lif - Series002.tif:0899-0999	12.106	175.213	284.059	255.636	0	255	Results2.csv	WTWT
155	261	261	6MCT8 WTWT DAPI.lif - Series001.tif:0761-0930	66.907	150.951	264.028	216.442	0	255	Results1.csv	WTWT
156	1298	341	6MCT8 WTWT DAPI.lif - Series004.tif:0426-0228	72.233	198.925	64.878	121.115	0	255	Results4(dense).csv	WTWT
157	276	276	6MCT8 WTWT DAPI.lif - Series001.tif:0206-0184	111.296	135.418	52.2	56.937	0	255	Results1.csv	WTWT
158	343	10	6MCT8 WTWT DAPI.lif - Series002.tif:0503-0239	62.145	116.184	68.151	143.048	0	255	Results2.csv	WTWT
159	1097	140	6MCT8 WTWT DAPI.lif - Series004.tif:0401-0610	42.452	128.732	173.304	113.741	0	255	Results4(dense).csv	WTWT
160	341	8	6MCT8 WTWT DAPI.lif - Series002.tif:0436-0525	47.537	177.545	149.394	123.744	0	255	Results2.csv	WTWT
161	701	80	6MCT8 WTWT DAPI.lif - Series003.tif:0377-0915	79.901	148.352	260.291	108.576	0	255	Results3.csv	WTWT
162	643	22	6MCT8 WTWT DAPI.lif - Series003.tif:0981-0124	65.535	106.989	35.379	278.85	0	255	Results3.csv	WTWT
163	809	188	6MCT8 WTWT DAPI.lif - Series003.tif:0089-0057	51.007	148.328	16.303	25.235	0	255	Results3.csv	WTWT
164	1314	357	6MCT8 WTWT DAPI.lif - Series004.tif:0209-0548	74.574	200.907	156.087	58.932	0	255	Results4(dense).csv	WTWT
165	774	153	6MCT8 WTWT DAPI.lif - Series003.tif:0721-0328	52.137	148.673	92.742	205.172	0	255	Results3.csv	WTWT
166	1357	21	6MCT8 WTWT DAPI.lif - Series005.tif:0584-0374	37.045	203.85	106.523	166.079	0	255	Results5.csv	WTWT
167	69	69	6MCT8 WTWT DAPI.lif - Series001.tif:0846-0778	7.909	105.551	221.037	240.39	0	255	Results1.csv	WTWT
168	648	27	6MCT8 WTWT DAPI.lif - Series003.tif:0510-0737	40.515	158.472	209.176	145.079	0	255	Results3.csv	WTWT
169	208	208	6MCT8 WTWT DAPI.lif - Series001.tif:1007-0708	79.82	128.48	201.599	286.561	0	255	Results1.csv	WTWT
170	574	241	6MCT8 WTWT DAPI.lif - Series002.tif:0893-0790	66.745	139.67	224.432	253.928	0	255	Results2.csv	WTWT
171	332	332	6MCT8 WTWT DAPI.lif - Series001.tif:0409-0650	78.609	173.516	184.757	116.2	0	255	Results1.csv	WTWT
172	474	141	6MCT8 WTWT DAPI.lif - Series002.tif:0155-0442	47.779	123.958	125.322	44.309	0	255	Results2.csv	WTWT
173	164	164	6MCT8 WTWT DAPI.lif - Series001.tif:0452-0117	71.103	149.251	33.583	128.57	0	255	Results1.csv	WTWT
174	1361	25	6MCT8 WTWT DAPI.lif - Series005.tif:0376-0938	57.948	170.996	267.011	107.312	0	255	Results5.csv	WTWT
175	228	228	6MCT8 WTWT DAPI.lif - Series001.tif:0291-0559	60.854	133.883	159.169	82.992	0	255	Results1.csv	WTWT
176	435	102	6MCT8 WTWT DAPI.lif - Series002.tif:0531-0721	55.688	158.799	204.839	150.597	0	255	Results2.csv	WTWT
177	827	206	6MCT8 WTWT DAPI.lif - Series003.tif:0323-0956	64.485	107.735	271.553	91.75	0	255	Results3.csv	WTWT
178	1470	134	6MCT8 WTWT DAPI.lif - Series005.tif:0990-0279	36.883	118.867	79.416	281.273	0	255	Results5.csv	WTWT
179	1094	137	6MCT8 WTWT DAPI.lif - Series004.tif:0346-0951	68.359	131.102	269.76	98.049	0	255	Results4(dense).csv	WTWT
180	10	10	6MCT8 WTWT DAPI.lif - Series001.tif:0135-0515	43.179	200.374	146.242	38.571	0	255	Results1.csv	WTWT
181	772	151	6MCT8 WTWT DAPI.lif - Series003.tif:0189-0113	40.435	177.054	32.276	53.638	0	255	Results3.csv	WTWT
182	524	191	6MCT8 WTWT DAPI.lif - Series002.tif:0487-0564	46.488	141.781	158.701	136.998	0	255	Results2.csv	WTWT
183	324	324	6MCT8 WTWT DAPI.lif - Series001.tif:0518-0321	47.86	146.243	90.737	146.382	0	255	Results1.csv	WTWT
184	386	53	6MCT8 WTWT DAPI.lif - Series002.tif:0131-0351	76.753	181.323	100.006	37.607	0	255	Results2.csv	WTWT
185	1263	306	6MCT8 WTWT DAPI.lif - Series004.tif:0445-0811	46.165	77.105	229.988	126.337	0	255	Results4(dense).csv	WTWT
186	445	112	6MCT8 WTWT DAPI.lif - Series002.tif:0842-0396	77.076	126.739	112.611	239.068	0	255	Results2.csv	WTWT
187	1411	75	6MCT8 WTWT DAPI.lif - Series005.tif:0682-0653	75.704	158.376	185.486	193.714	0	255	Results5.csv	WTWT
188	217	217	6MCT8 WTWT DAPI.lif - Series001.tif:0381-0850	60.45	163.575	241.706	108.307	0	255	Results1.csv	WTWT
189	635	14	6MCT8 WTWT DAPI.lif - Series003.tif:0877-0382	81.353	102.269	108.895	249.106	0	255	Results3.csv	WTWT
190	749	128	6MCT8 WTWT DAPI.lif - Series003.tif:0414-0911	39.547	136.386	258.771	117.698	0	255	Results3.csv	WTWT
191	599	266	6MCT8 WTWT DAPI.lif - Series002.tif:0364-0353	72.96	137.323	100.469	103.894	0	255	Results2.csv	WTWT
192	1512	176	6MCT8 WTWT DAPI.lif - Series005.tif:0949-1002	48.344	153.935	285.284	269.61	0	255	Results5.csv	WTWT
193	1605	269	6MCT8 WTWT DAPI.lif - Series005.tif:0840-0762	48.425	164.178	217.142	238.883	0	255	Results5.csv	WTWT
194	736	115	6MCT8 WTWT DAPI.lif - Series003.tif:0090-0110	64.485	126.372	30.467	25.957	0	255	Results3.csv	WTWT
195	557	224	6MCT8 WTWT DAPI.lif - Series002.tif:0465-0458	92.249	154.338	129.203	130.308	0	255	Results2.csv	WTWT
196	1044	87	6MCT8 WTWT DAPI.lif - Series004.tif:0476-0631	54.316	199.227	179.647	135.279	0	255	Results4(dense).csv	WTWT
197	1023	66	6MCT8 WTWT DAPI.lif - Series004.tif:0881-0701	34.462	169.049	199.356	250.671	0	255	Results4(dense).csv	WTWT
198	860	239	6MCT8 WTWT DAPI.lif - Series003.tif:0105-0173	55.446	144.148	49.193	29.956	0	255	Results3.csv	WTWT
199	817	196	6MCT8 WTWT DAPI.lif - Series003.tif:0307-0632	61.176	114.549	179.514	87.143	0	255	Results3.csv	WTWT
200	1032	75	6MCT8 WTWT DAPI.lif - Series004.tif:0691-0958	20.58	215.671	272.203	196.395	0	255	Results4(dense).csv	WTWT
201	475	142	6MCT8 WTWT DAPI.lif - Series002.tif:0342-0455	68.279	121.007	129.572	97.179	0	255	Results2.csv	WTWT
202	1610	274	6MCT8 WTWT DAPI.lif - Series005.tif:0941-0195	44.47	84.868	55.081	267.178	0	255	Results5.csv	WTWT
203	1213	256	6MCT8 WTWT DAPI.lif - Series004.tif:0283-0786	59.078	157.999	223.137	80.501	0	255	Results4(dense).csv	WTWT
204	611	278	6MCT8 WTWT DAPI.lif - Series002.tif:0282-0509	66.745	78.271	144.908	80.177	0	255	Results2.csv	WTWT
205	914	293	6MCT8 WTWT DAPI.lif - Series003.tif:0205-0571	38.578	127.638	162.197	58.499	0	255	Results3.csv	WTWT
206	698	77	6MCT8 WTWT DAPI.lif - Series003.tif:0232-0098	33.897	197.338	27.758	66.011	0	255	Results3.csv	WTWT
207	1448	112	6MCT8 WTWT DAPI.lif - Series005.tif:0084-0250	61.257	189.397	70.843	23.631	0	255	Results5.csv	WTWT
208	199	199	6MCT8 WTWT DAPI.lif - Series001.tif:0094-0330	59.078	154.76	94.201	27.058	0	255	Results1.csv	WTWT
209	1281	324	6MCT8 WTWT DAPI.lif - Series004.tif:0469-0687	55.769	138.781	195.06	133.2	0	255	Results4(dense).csv	WTWT
210	976	19	6MCT8 WTWT DAPI.lif - Series004.tif:0656-0591	55.123	115.575	168.076	186.542	0	255	Results4(dense).csv	WTWT
211	1049	92	6MCT8 WTWT DAPI.lif - Series004.tif:0308-0993	23.97	100.377	281.875	87.352	0	255	Results4(dense).csv	WTWT
212	838	217	6MCT8 WTWT DAPI.lif - Series003.tif:0918-0262	65.292	116.915	74.228	261.258	0	255	Results3.csv	WTWT
213	162	162	6MCT8 WTWT DAPI.lif - Series001.tif:0471-0147	29.216	172.099	41.95	133.946	0	255	Results1.csv	WTWT
214	929	308	6MCT8 WTWT DAPI.lif - Series003.tif:0950-0698	40.112	148.531	198.395	270.31	0	255	Results3.csv	WTWT
215	426	93	6MCT8 WTWT DAPI.lif - Series002.tif:0135-0220	49.716	154.89	62.728	38.067	0	255	Results2.csv	WTWT
216	669	48	6MCT8 WTWT DAPI.lif - Series003.tif:0414-0595	68.521	119.978	169.32	117.273	0	255	Results3.csv	WTWT
217	312	312	6MCT8 WTWT DAPI.lif - Series001.tif:0544-0364	31.718	110.066	103.561	154.592	0	255	Results1.csv	WTWT
218	1030	73	6MCT8 WTWT DAPI.lif - Series004.tif:0485-0031	34.139	183.723	8.943	137.927	0	255	Results4(dense).csv	WTWT
219	808	187	6MCT8 WTWT DAPI.lif - Series003.tif:0150-0811	59.32	112.272	230.325	42.489	0	255	Results3.csv	WTWT
220	1291	334	6MCT8 WTWT DAPI.lif - Series004.tif:0068-0966	4.197	100.346	274.53	19.504	0	255	Results4(dense).csv	WTWT
221	281	281	6MCT8 WTWT DAPI.lif - Series001.tif:0382-0315	17.998	142.103	89.298	108.458	0	255	Results1.csv	WTWT
222	758	137	6MCT8 WTWT DAPI.lif - Series003.tif:0481-0602	38.498	159.646	170.876	136.757	0	255	Results3.csv	WTWT
223	1293	336	6MCT8 WTWT DAPI.lif - Series004.tif:0465-0380	4.439	79.564	107.869	132.224	0	255	Results4(dense).csv	WTWT
224	1445	109	6MCT8 WTWT DAPI.lif - Series005.tif:0377-0017	44.066	181.385	4.702	106.659	0	255	Results5.csv	WTWT
225	272	272	6MCT8 WTWT DAPI.lif - Series001.tif:0034-0081	38.013	85.127	23.007	9.723	0	255	Results1.csv	WTWT
226	695	74	6MCT8 WTWT DAPI.lif - Series003.tif:0246-0398	50.684	142.874	112.998	70.066	0	255	Results3.csv	WTWT
227	1205	248	6MCT8 WTWT DAPI.lif - Series004.tif:0417-0683	42.291	215.324	194.366	118.471	0	255	Results4(dense).csv	WTWT
228	528	195	6MCT8 WTWT DAPI.lif - Series002.tif:0404-0890	83.532	87.214	252.829	114.902	0	255	Results2.csv	WTWT
229	520	187	6MCT8 WTWT DAPI.lif - Series002.tif:0472-0651	138.898	149.805	184.857	133.658	0	255	Results2.csv	WTWT
230	1185	228	6MCT8 WTWT DAPI.lif - Series004.tif:0858-0620	48.99	118.517	176.157	243.554	0	255	Results4(dense).csv	WTWT
231	778	157	6MCT8 WTWT DAPI.lif - Series003.tif:0352-0232	13.155	100.227	65.818	99.921	0	255	Results3.csv	WTWT
232	627	6	6MCT8 WTWT DAPI.lif - Series003.tif:0918-0953	169.809	57.953	271.002	260.955	0	255	Results3.csv	WTWT
233	249	249	6MCT8 WTWT DAPI.lif - Series001.tif:0464-0819	39.789	145.803	232.777	131.972	0	255	Results1.csv	WTWT
234	1234	277	6MCT8 WTWT DAPI.lif - Series004.tif:0347-0283	46.084	83.694	80.556	98.541	0	255	Results4(dense).csv	WTWT
235	325	325	6MCT8 WTWT DAPI.lif - Series001.tif:0534-0294	121.949	166.737	83.55	151.682	0	255	Results1.csv	WTWT
236	347	14	6MCT8 WTWT DAPI.lif - Series002.tif:0882-0403	15.496	210.823	114.613	250.57	0	255	Results2.csv	WTWT
237	223	223	6MCT8 WTWT DAPI.lif - Series001.tif:0264-0248	8.071	137.28	70.611	74.986	0	255	Results1.csv	WTWT
238	146	146	6MCT8 WTWT DAPI.lif - Series001.tif:0783-0461	60.854	151.659	131.807	222.641	0	255	Results1.csv	WTWT
239	1283	326	6MCT8 WTWT DAPI.lif - Series004.tif:0554-0898	97.898	118.672	255.483	157.97	0	255	Results4(dense).csv	WTWT
240	538	205	6MCT8 WTWT DAPI.lif - Series002.tif:0469-0904	15.738	137.015	256.568	133.454	0	255	Results2.csv	WTWT
241	87	87	6MCT8 WTWT DAPI.lif - Series001.tif:0474-0168	43.582	205.722	47.779	134.802	0	255	Results1.csv	WTWT
242	1375	39	6MCT8 WTWT DAPI.lif - Series005.tif:0093-0359	62.468	154.415	102.052	26.649	0	255	Results5.csv	WTWT
243	925	304	6MCT8 WTWT DAPI.lif - Series003.tif:0808-0290	27.763	121.119	82.223	229.722	0	255	Results3.csv	WTWT
244	579	246	6MCT8 WTWT DAPI.lif - Series002.tif:0155-0560	3.47	129.186	159.273	44.103	0	255	Results2.csv	WTWT
245	1509	173	6MCT8 WTWT DAPI.lif - Series005.tif:0615-0881	24.535	153.635	250.594	174.649	0	255	Results5.csv	WTWT
246	1383	47	6MCT8 WTWT DAPI.lif - Series005.tif:0099-0521	48.586	171.508	148.343	28.15	0	255	Results5.csv	WTWT
247	48	48	6MCT8 WTWT DAPI.lif - Series001.tif:0148-0389	36.076	201.06	110.487	41.953	0	255	Results1.csv	WTWT
248	1117	160	6MCT8 WTWT DAPI.lif - Series004.tif:0442-0678	60.611	195.924	192.615	125.765	0	255	Results4(dense).csv	WTWT
249	247	247	6MCT8 WTWT DAPI.lif - Series001.tif:0156-0159	37.852	104.774	45.59	44.318	0	255	Results1.csv	WTWT
250	459	126	6MCT8 WTWT DAPI.lif - Series002.tif:0885-0222	52.137	131.023	63.035	251.641	0	255	Results2.csv	WTWT
251	59	59	6MCT8 WTWT DAPI.lif - Series001.tif:0913-0474	63.275	138.458	134.861	259.289	0	255	Results1.csv	WTWT
252	407	74	6MCT8 WTWT DAPI.lif - Series002.tif:0194-0126	67.794	112.536	36.292	55.249	0	255	Results2.csv	WTWT
253	571	238	6MCT8 WTWT DAPI.lif - Series002.tif:0260-0076	63.113	73.729	21.076	73.487	0	255	Results2.csv	WTWT
254	1047	90	6MCT8 WTWT DAPI.lif - Series004.tif:0707-0697	38.74	188.767	198.19	201.172	0	255	Results4(dense).csv	WTWT
255	304	304	6MCT8 WTWT DAPI.lif - Series001.tif:0717-0483	4.6	178.632	137.169	203.845	0	255	Results1.csv	WTWT
256	38	38	6MCT8 WTWT DAPI.lif - Series001.tif:0170-0318	53.348	212.38	90.72	48.649	0	255	Results1.csv	WTWT
257	773	152	6MCT8 WTWT DAPI.lif - Series003.tif:0880-0214	34.543	179.909	61.099	250.224	0	255	Results3.csv	WTWT
258	1564	228	6MCT8 WTWT DAPI.lif - Series005.tif:0788-0644	30.427	161.276	183.595	223.66	0	255	Results5.csv	WTWT
259	448	115	6MCT8 WTWT DAPI.lif - Series002.tif:0187-0217	53.671	109.916	61.695	53.417	0	255	Results2.csv	WTWT
260	1020	63	6MCT8 WTWT DAPI.lif - Series004.tif:0063-0734	37.61	178.989	208.494	17.814	0	255	Results4(dense).csv	WTWT
261	919	298	6MCT8 WTWT DAPI.lif - Series003.tif:0974-0954	103.467	105.279	271.146	276.968	0	255	Results3.csv	WTWT
262	1400	64	6MCT8 WTWT DAPI.lif - Series005.tif:0947-0954	60.531	136.088	271.474	268.824	0	255	Results5.csv	WTWT
263	915	294	6MCT8 WTWT DAPI.lif - Series003.tif:0316-0196	23.163	156.554	55.702	90.047	0	255	Results3.csv	WTWT
264	1245	288	6MCT8 WTWT DAPI.lif - Series004.tif:0549-0208	94.993	121.282	59.11	155.918	0	255	Results4(dense).csv	WTWT
265	972	15	6MCT8 WTWT DAPI.lif - Series004.tif:0630-0333	64.243	194.766	95.415	180.569	0	255	Results4(dense).csv	WTWT
266	349	16	6MCT8 WTWT DAPI.lif - Series002.tif:0930-0885	12.187	114.079	251.487	264.262	0	255	Results2.csv	WTWT
267	1555	219	6MCT8 WTWT DAPI.lif - Series005.tif:1005-0929	42.533	125.207	263.993	285.485	0	255	Results5.csv	WTWT
268	1370	34	6MCT8 WTWT DAPI.lif - Series005.tif:0552-0389	76.834	154.669	110.604	156.907	0	255	Results5.csv	WTWT
269	237	237	6MCT8 WTWT DAPI.lif - Series001.tif:0325-0070	40.031	173.448	20.316	92.206	0	255	Results1.csv	WTWT
270	495	162	6MCT8 WTWT DAPI.lif - Series002.tif:1007-0024	80.062	97.496	7.145	286.423	0	255	Results2.csv	WTWT
271	682	61	6MCT8 WTWT DAPI.lif - Series003.tif:0344-0825	54.478	111.799	234.506	97.509	0	255	Results3.csv	WTWT
272	839	218	6MCT8 WTWT DAPI.lif - Series003.tif:0057-0806	67.068	91.884	229.159	15.827	0	255	Results3.csv	WTWT
273	76	76	6MCT8 WTWT DAPI.lif - Series001.tif:0650-0709	30.588	118.636	201.41	184.846	0	255	Results1.csv	WTWT
274	464	131	6MCT8 WTWT DAPI.lif - Series002.tif:0054-0343	73.363	87.495	97.29	15.271	0	255	Results2.csv	WTWT
275	1497	161	6MCT8 WTWT DAPI.lif - Series005.tif:0775-0901	74.17	150.642	255.82	220.483	0	255	Results5.csv	WTWT
276	44	44	6MCT8 WTWT DAPI.lif - Series001.tif:0248-0963	65.373	133.017	273.563	70.306	0	255	Results1.csv	WTWT
277	1260	303	6MCT8 WTWT DAPI.lif - Series004.tif:0227-0621	34.139	164.991	176.512	64.262	0	255	Results4(dense).csv	WTWT
278	748	127	6MCT8 WTWT DAPI.lif - Series003.tif:0804-0193	56.576	131.16	55.143	228.173	0	255	Results3.csv	WTWT
279	916	295	6MCT8 WTWT DAPI.lif - Series003.tif:0476-0529	53.428	130.616	150.903	135.062	0	255	Results3.csv	WTWT
280	1095	138	6MCT8 WTWT DAPI.lif - Series004.tif:0434-0863	82.725	97.605	245.069	123.312	0	255	Results4(dense).csv	WTWT
281	930	309	6MCT8 WTWT DAPI.lif - Series003.tif:0677-0357	64.889	109.468	101.535	192.035	0	255	Results3.csv	WTWT
282	1297	340	6MCT8 WTWT DAPI.lif - Series004.tif:0456-0176	111.538	191.478	49.696	129.458	0	255	Results4(dense).csv	WTWT
283	1244	287	6MCT8 WTWT DAPI.lif - Series004.tif:0346-0135	70.619	197.15	38.283	97.89	0	255	Results4(dense).csv	WTWT
284	39	39	6MCT8 WTWT DAPI.lif - Series001.tif:0770-0502	60.208	183.458	142.647	218.772	0	255	Results1.csv	WTWT
285	1060	103	6MCT8 WTWT DAPI.lif - Series004.tif:0192-0976	51.653	155.211	277.35	54.87	0	255	Results4(dense).csv	WTWT
286	1561	225	6MCT8 WTWT DAPI.lif - Series005.tif:0365-0817	109.117	164.773	232.74	103.208	0	255	Results5.csv	WTWT
287	61	61	6MCT8 WTWT DAPI.lif - Series001.tif:0626-0685	44.47	176.495	194.598	177.883	0	255	Results1.csv	WTWT
288	632	11	6MCT8 WTWT DAPI.lif - Series003.tif:0195-0805	66.987	102.588	228.841	55.237	0	255	Results3.csv	WTWT
289	650	29	6MCT8 WTWT DAPI.lif - Series003.tif:0517-0918	82.725	86.394	260.584	147.178	0	255	Results3.csv	WTWT
290	991	34	6MCT8 WTWT DAPI.lif - Series004.tif:0586-0485	51.572	151.501	137.814	166.511	0	255	Results4(dense).csv	WTWT
291	726	105	6MCT8 WTWT DAPI.lif - Series003.tif:0516-0241	60.208	134.985	68.483	146.556	0	255	Results3.csv	WTWT
292	1331	374	6MCT8 WTWT DAPI.lif - Series004.tif:0243-0934	99.19	191.644	264.993	69.199	0	255	Results4(dense).csv	WTWT
293	958	1	6MCT8 WTWT DAPI.lif - Series004.tif:0676-0031	51.249	145.038	8.73	191.985	0	255	Results4(dense).csv	WTWT
294	957	336	6MCT8 WTWT DAPI.lif - Series003.tif:0516-0812	63.517	101.227	230.883	146.789	0	255	Results3.csv	WTWT
295	374	41	6MCT8 WTWT DAPI.lif - Series002.tif:0480-0981	102.983	122.372	278.626	136.428	0	255	Results2.csv	WTWT
296	680	59	6MCT8 WTWT DAPI.lif - Series003.tif:0818-0234	62.71	119.96	66.942	232.592	0	255	Results3.csv	WTWT
297	1343	7	6MCT8 WTWT DAPI.lif - Series005.tif:0572-0853	83.371	195.017	242.561	162.792	0	255	Results5.csv	WTWT
298	1264	307	6MCT8 WTWT DAPI.lif - Series004.tif:0057-0662	45.438	156.65	188.163	16.344	0	255	Results4(dense).csv	WTWT
299	1132	175	6MCT8 WTWT DAPI.lif - Series004.tif:0861-0506	38.982	187.634	143.806	244.454	0	255	Results4(dense).csv	WTWT
300	804	183	6MCT8 WTWT DAPI.lif - Series003.tif:0874-0656	67.391	112.205	186.273	248.595	0	255	Results3.csv	WTWT
301	488	155	6MCT8 WTWT DAPI.lif - Series002.tif:0582-0209	49.877	152.123	59.235	165.463	0	255	Results2.csv	WTWT
302	262	262	6MCT8 WTWT DAPI.lif - Series001.tif:0144-0128	55.446	155.362	36.411	40.914	0	255	Results1.csv	WTWT
303	684	63	6MCT8 WTWT DAPI.lif - Series003.tif:0160-0115	66.1	198.121	32.796	45.501	0	255	Results3.csv	WTWT
304	1317	360	6MCT8 WTWT DAPI.lif - Series004.tif:0194-0698	48.667	205.629	198.498	54.864	0	255	Results4(dense).csv	WTWT
305	115	115	6MCT8 WTWT DAPI.lif - Series001.tif:0866-0318	65.05	187.924	90.572	245.929	0	255	Results1.csv	WTWT
306	519	186	6MCT8 WTWT DAPI.lif - Series002.tif:0946-0610	81.838	110.49	173.276	268.408	0	255	Results2.csv	WTWT
307	1562	226	6MCT8 WTWT DAPI.lif - Series005.tif:0606-0897	24.777	95.7	256.469	173.041	0	255	Results5.csv	WTWT
308	1601	265	6MCT8 WTWT DAPI.lif - Series005.tif:0898-0386	218.718	85.284	109.78	255.105	0	255	Results5.csv	WTWT
309	549	216	6MCT8 WTWT DAPI.lif - Series002.tif:0895-0560	46.972	151.663	158.225	255.288	0	255	Results2.csv	WTWT
310	234	234	6MCT8 WTWT DAPI.lif - Series001.tif:0484-0835	66.342	144.005	237.224	137.427	0	255	Results1.csv	WTWT
311	1505	169	6MCT8 WTWT DAPI.lif - Series005.tif:0948-0342	26.714	156.991	97.124	269.185	0	255	Results5.csv	WTWT
312	1255	298	6MCT8 WTWT DAPI.lif - Series004.tif:0380-0271	34.624	150.186	76.831	108.236	0	255	Results4(dense).csv	WTWT
313	1599	263	6MCT8 WTWT DAPI.lif - Series005.tif:0524-0831	44.389	176.831	236.102	148.923	0	255	Results5.csv	WTWT
314	476	143	6MCT8 WTWT DAPI.lif - Series002.tif:0205-0391	51.734	145.534	111.548	58.657	0	255	Results2.csv	WTWT
315	1250	293	6MCT8 WTWT DAPI.lif - Series004.tif:0671-0923	33.413	55.249	262.379	190.582	0	255	Results4(dense).csv	WTWT
316	1435	99	6MCT8 WTWT DAPI.lif - Series005.tif:0324-0141	49.151	218.31	40.35	92.12	0	255	Results5.csv	WTWT
317	1603	267	6MCT8 WTWT DAPI.lif - Series005.tif:0896-0196	217.184	70.758	54.845	255.021	0	255	Results5.csv	WTWT
318	1021	64	6MCT8 WTWT DAPI.lif - Series004.tif:0609-0889	38.901	171.222	252.342	172.941	0	255	Results4(dense).csv	WTWT
319	613	280	6MCT8 WTWT DAPI.lif - Series002.tif:0326-0754	162.626	110.863	215.467	92.82	0	255	Results2.csv	WTWT
320	662	41	6MCT8 WTWT DAPI.lif - Series003.tif:0647-0212	36.803	171.991	60.411	183.966	0	255	Results3.csv	WTWT
321	943	322	6MCT8 WTWT DAPI.lif - Series003.tif:0612-0288	59.885	76.9	82.188	173.668	0	255	Results3.csv	WTWT
322	485	152	6MCT8 WTWT DAPI.lif - Series002.tif:0248-0639	70.377	81.264	181.27	70.715	0	255	Results2.csv	WTWT
323	108	108	6MCT8 WTWT DAPI.lif - Series001.tif:0758-0262	43.582	168.002	74.535	215.594	0	255	Results1.csv	WTWT
324	981	24	6MCT8 WTWT DAPI.lif - Series004.tif:0940-0086	50.442	164.818	24.414	266.969	0	255	Results4(dense).csv	WTWT
325	647	26	6MCT8 WTWT DAPI.lif - Series003.tif:0178-0570	39.143	163.588	161.948	50.583	0	255	Results3.csv	WTWT
326	856	235	6MCT8 WTWT DAPI.lif - Series003.tif:0157-0259	25.665	109.381	73.692	44.931	0	255	Results3.csv	WTWT
327	1284	327	6MCT8 WTWT DAPI.lif - Series004.tif:0104-0813	48.425	155.363	231.101	30.137	0	255	Results4(dense).csv	WTWT
328	1563	227	6MCT8 WTWT DAPI.lif - Series005.tif:0471-0325	100.481	112.945	92.564	133.963	0	255	Results5.csv	WTWT
329	1193	236	6MCT8 WTWT DAPI.lif - Series004.tif:0635-0163	62.629	110.723	46.617	180.215	0	255	Results4(dense).csv	WTWT
330	994	37	6MCT8 WTWT DAPI.lif - Series004.tif:0362-0310	25.423	214.537	88.2	103.005	0	255	Results4(dense).csv	WTWT
331	252	252	6MCT8 WTWT DAPI.lif - Series001.tif:0636-0380	107.987	157.666	108.244	180.605	0	255	Results1.csv	WTWT
332	422	89	6MCT8 WTWT DAPI.lif - Series002.tif:0464-0572	44.308	180.576	162.466	132.194	0	255	Results2.csv	WTWT
333	884	263	6MCT8 WTWT DAPI.lif - Series003.tif:0899-0169	30.992	118.901	48.104	255.276	0	255	Results3.csv	WTWT
334	1034	77	6MCT8 WTWT DAPI.lif - Series004.tif:0678-0472	41.807	140.909	134.001	192.512	0	255	Results4(dense).csv	WTWT
335	1045	88	6MCT8 WTWT DAPI.lif - Series004.tif:0176-0440	55.123	192.507	125.209	50.098	0	255	Results4(dense).csv	WTWT
336	630	9	6MCT8 WTWT DAPI.lif - Series003.tif:0475-0683	54.316	114.061	192.538	135.638	0	255	Results3.csv	WTWT
337	469	136	6MCT8 WTWT DAPI.lif - Series002.tif:0687-0205	45.681	154.03	58.126	195.137	0	255	Results2.csv	WTWT
338	660	39	6MCT8 WTWT DAPI.lif - Series003.tif:0707-0257	33.332	176.903	73.056	200.785	0	255	Results3.csv	WTWT
339	656	35	6MCT8 WTWT DAPI.lif - Series003.tif:0339-0265	56.576	170.728	75.137	96.092	0	255	Results3.csv	WTWT
340	1553	217	6MCT8 WTWT DAPI.lif - Series005.tif:0741-0444	43.744	164.212	125.461	210.924	0	255	Results5.csv	WTWT
341	382	49	6MCT8 WTWT DAPI.lif - Series002.tif:0843-0308	45.842	179.35	87.342	239.477	0	255	Results2.csv	WTWT
342	157	157	6MCT8 WTWT DAPI.lif - Series001.tif:0881-0357	64.243	144.173	101.327	250.547	0	255	Results1.csv	WTWT
343	861	240	6MCT8 WTWT DAPI.lif - Series003.tif:0084-0092	62.548	151.773	26.228	23.976	0	255	Results3.csv	WTWT
344	787	166	6MCT8 WTWT DAPI.lif - Series003.tif:0144-0336	41.807	125.301	95.593	41.105	0	255	Results3.csv	WTWT
345	1121	164	6MCT8 WTWT DAPI.lif - Series004.tif:0509-0681	59.401	207.257	193.638	144.644	0	255	Results4(dense).csv	WTWT
346	1320	363	6MCT8 WTWT DAPI.lif - Series004.tif:0663-0678	65.857	86.06	193.006	188.531	0	255	Results4(dense).csv	WTWT
347	689	68	6MCT8 WTWT DAPI.lif - Series003.tif:0608-0686	64.082	119.895	195.782	172.89	0	255	Results3.csv	WTWT
348	473	140	6MCT8 WTWT DAPI.lif - Series002.tif:0532-0423	64.405	134.634	120.02	151.058	0	255	Results2.csv	WTWT
349	18	18	6MCT8 WTWT DAPI.lif - Series001.tif:0956-0804	70.296	133.226	228.517	271.556	0	255	Results1.csv	WTWT
350	451	118	6MCT8 WTWT DAPI.lif - Series002.tif:0312-0438	44.873	151.736	124.488	88.752	0	255	Results2.csv	WTWT
351	1197	240	6MCT8 WTWT DAPI.lif - Series004.tif:0493-0848	46.084	167.214	240.511	140.515	0	255	Results4(dense).csv	WTWT
352	477	144	6MCT8 WTWT DAPI.lif - Series002.tif:0793-0859	79.174	175.575	244.227	225.655	0	255	Results2.csv	WTWT
353	1007	50	6MCT8 WTWT DAPI.lif - Series004.tif:0278-0082	56.98	100.269	23.411	78.945	0	255	Results4(dense).csv	WTWT
354	952	331	6MCT8 WTWT DAPI.lif - Series003.tif:0076-0718	54.478	107.769	203.961	21.569	0	255	Results3.csv	WTWT
355	424	91	6MCT8 WTWT DAPI.lif - Series002.tif:0899-0344	80.062	109.355	97.61	255.602	0	255	Results2.csv	WTWT
356	1321	364	6MCT8 WTWT DAPI.lif - Series004.tif:0639-0679	72.395	150.682	193.077	181.844	0	255	Results4(dense).csv	WTWT
357	366	33	6MCT8 WTWT DAPI.lif - Series002.tif:0794-0294	61.015	134.295	83.649	225.691	0	255	Results2.csv	WTWT
358	751	130	6MCT8 WTWT DAPI.lif - Series003.tif:0264-0247	40.999	184.443	70.4	75.316	0	255	Results3.csv	WTWT
359	1577	241	6MCT8 WTWT DAPI.lif - Series005.tif:0922-1009	45.6	121.398	286.649	262.319	0	255	Results5.csv	WTWT
360	546	213	6MCT8 WTWT DAPI.lif - Series002.tif:0801-0211	64.728	127.869	60.285	227.43	0	255	Results2.csv	WTWT
361	269	269	6MCT8 WTWT DAPI.lif - Series001.tif:0242-0215	61.822	132.379	60.77	69.236	0	255	Results1.csv	WTWT
362	1101	144	6MCT8 WTWT DAPI.lif - Series004.tif:0710-0447	44.066	156.967	127.129	201.681	0	255	Results4(dense).csv	WTWT
363	1404	68	6MCT8 WTWT DAPI.lif - Series005.tif:0266-0144	62.548	188.575	41.042	75.403	0	255	Results5.csv	WTWT
364	1304	347	6MCT8 WTWT DAPI.lif - Series004.tif:0814-0196	76.188	103.133	55.449	231.156	0	255	Results4(dense).csv	WTWT
365	431	98	6MCT8 WTWT DAPI.lif - Series002.tif:0744-0702	49.07	150.197	199.636	211.411	0	255	Results2.csv	WTWT
366	603	270	6MCT8 WTWT DAPI.lif - Series002.tif:0200-0440	111.377	119.862	126.307	57.222	0	255	Results2.csv	WTWT
367	730	109	6MCT8 WTWT DAPI.lif - Series003.tif:0427-0109	27.037	95.29	31.172	121.334	0	255	Results3.csv	WTWT
368	218	218	6MCT8 WTWT DAPI.lif - Series001.tif:0186-0962	99.19	133.475	273.179	53.817	0	255	Results1.csv	WTWT
369	1154	197	6MCT8 WTWT DAPI.lif - Series004.tif:0410-0468	70.619	137.079	132.995	116.42	0	255	Results4(dense).csv	WTWT
370	655	34	6MCT8 WTWT DAPI.lif - Series003.tif:0643-0574	57.141	149.37	163.168	182.483	0	255	Results3.csv	WTWT
371	1369	33	6MCT8 WTWT DAPI.lif - Series005.tif:0987-0102	61.661	144.471	29.072	280.391	0	255	Results5.csv	WTWT
372	67	67	6MCT8 WTWT DAPI.lif - Series001.tif:0724-0913	53.348	183.073	259.472	205.627	0	255	Results1.csv	WTWT
373	1396	60	6MCT8 WTWT DAPI.lif - Series005.tif:0787-0602	49.958	159.661	170.81	223.739	0	255	Results5.csv	WTWT
374	895	274	6MCT8 WTWT DAPI.lif - Series003.tif:0095-0022	23.002	66.867	6.669	26.888	0	255	Results3.csv	WTWT
375	634	13	6MCT8 WTWT DAPI.lif - Series003.tif:0440-0428	74.009	111.893	121.743	125.04	0	255	Results3.csv	WTWT
376	1334	377	6MCT8 WTWT DAPI.lif - Series004.tif:0152-0988	71.023	102.572	281.042	43.341	0	255	Results4(dense).csv	WTWT
377	671	50	6MCT8 WTWT DAPI.lif - Series003.tif:0352-0338	57.787	133.898	95.952	100.117	0	255	Results3.csv	WTWT
378	1495	159	6MCT8 WTWT DAPI.lif - Series005.tif:0174-0786	107.099	163.639	223.08	49.539	0	255	Results5.csv	WTWT
379	210	210	6MCT8 WTWT DAPI.lif - Series001.tif:0038-0300	57.787	161.957	85.124	11.113	0	255	Results1.csv	WTWT
380	329	329	6MCT8 WTWT DAPI.lif - Series001.tif:0475-0646	57.222	150.347	183.579	135.11	0	255	Results1.csv	WTWT
381	370	37	6MCT8 WTWT DAPI.lif - Series002.tif:0359-0893	77.641	120.595	253.809	101.92	0	255	Results2.csv	WTWT
382	1246	289	6MCT8 WTWT DAPI.lif - Series004.tif:0406-0123	63.759	1.458	15.208	123.842	0	255	Results4(dense).csv	WTWT
383	569	236	6MCT8 WTWT DAPI.lif - Series002.tif:0364-0220	50.927	91.818	62.477	103.262	0	255	Results2.csv	WTWT
384	275	275	6MCT8 WTWT DAPI.lif - Series001.tif:0285-0872	91.522	151.279	251.291	80.717	0	255	Results1.csv	WTWT
385	1341	5	6MCT8 WTWT DAPI.lif - Series005.tif:0737-0591	76.672	154.26	168.125	209.267	0	255	Results5.csv	WTWT
386	1473	137	6MCT8 WTWT DAPI.lif - Series005.tif:0139-0764	80.546	144.65	216.662	39.862	0	255	Results5.csv	WTWT
387	293	293	6MCT8 WTWT DAPI.lif - Series001.tif:0260-0090	55.043	164.031	23.074	73.738	0	255	Results1.csv	WTWT
388	797	176	6MCT8 WTWT DAPI.lif - Series003.tif:0090-0493	41.726	154.222	140.221	25.774	0	255	Results3.csv	WTWT
389	937	316	6MCT8 WTWT DAPI.lif - Series003.tif:0102-0387	26.069	38.969	110.289	29.27	0	255	Results3.csv	WTWT
390	1106	149	6MCT8 WTWT DAPI.lif - Series004.tif:0373-0237	56.173	199.593	67.193	105.848	0	255	Results4(dense).csv	WTWT
391	755	134	6MCT8 WTWT DAPI.lif - Series003.tif:0314-0868	47.456	118.558	246.501	89.262	0	255	Results3.csv	WTWT
392	359	26	6MCT8 WTWT DAPI.lif - Series002.tif:0550-0628	51.653	167.764	178.378	156.338	0	255	Results2.csv	WTWT
393	1385	49	6MCT8 WTWT DAPI.lif - Series005.tif:0541-0606	75.22	152.598	172.357	153.84	0	255	Results5.csv	WTWT
394	1039	82	6MCT8 WTWT DAPI.lif - Series004.tif:0722-0507	54.639	152.973	143.867	205.092	0	255	Results4(dense).csv	WTWT
395	498	165	6MCT8 WTWT DAPI.lif - Series002.tif:0555-0483	75.704	125.931	137.3	157.769	0	255	Results2.csv	WTWT
396	1403	67	6MCT8 WTWT DAPI.lif - Series005.tif:0316-0035	42.372	200.202	10.142	89.895	0	255	Results5.csv	WTWT
397	116	116	6MCT8 WTWT DAPI.lif - Series001.tif:0441-0730	27.925	191.451	207.567	125.149	0	255	Results1.csv	WTWT
398	762	141	6MCT8 WTWT DAPI.lif - Series003.tif:0177-0710	51.33	128.476	201.663	50.323	0	255	Results3.csv	WTWT
399	1613	277	6MCT8 WTWT DAPI.lif - Series005.tif:0276-0394	70.216	135.517	112.02	78.569	0	255	Results5.csv	WTWT
400	70	70	6MCT8 WTWT DAPI.lif - Series001.tif:0061-0253	41.161	156.761	71.717	17.619	0	255	Results1.csv	WTWT
401	866	245	6MCT8 WTWT DAPI.lif - Series003.tif:0199-0979	80.143	109.287	278.301	56.413	0	255	Results3.csv	WTWT
402	598	265	6MCT8 WTWT DAPI.lif - Series002.tif:0299-0308	76.269	166.685	87.546	83.774	0	255	Results2.csv	WTWT
403	1084	127	6MCT8 WTWT DAPI.lif - Series004.tif:0574-0683	67.472	143.103	194.266	163.164	0	255	Results4(dense).csv	WTWT
404	1104	147	6MCT8 WTWT DAPI.lif - Series004.tif:0312-0647	51.33	202.033	183.822	88.695	0	255	Results4(dense).csv	WTWT
405	106	106	6MCT8 WTWT DAPI.lif - Series001.tif:0603-0816	66.503	155.237	231.987	171.427	0	255	Results1.csv	WTWT
406	763	142	6MCT8 WTWT DAPI.lif - Series003.tif:0647-0532	49.312	163.686	151.055	184.184	0	255	Results3.csv	WTWT
407	1595	259	6MCT8 WTWT DAPI.lif - Series005.tif:0790-0957	50.927	159.67	271.886	224.627	0	255	Results5.csv	WTWT
408	326	326	6MCT8 WTWT DAPI.lif - Series001.tif:0258-0389	110.892	183.459	110.102	74.476	0	255	Results1.csv	WTWT
409	690	69	6MCT8 WTWT DAPI.lif - Series003.tif:0980-0634	49.393	127.025	179.999	278.141	0	255	Results3.csv	WTWT
410	112	112	6MCT8 WTWT DAPI.lif - Series001.tif:0726-0886	68.763	149.56	251.701	206.251	0	255	Results1.csv	WTWT
411	139	139	6MCT8 WTWT DAPI.lif - Series001.tif:0911-0956	34.624	196.928	271.737	258.958	0	255	Results1.csv	WTWT
412	1059	102	6MCT8 WTWT DAPI.lif - Series004.tif:0562-0800	99.432	133.908	227.1	160.006	0	255	Results4(dense).csv	WTWT
413	1165	208	6MCT8 WTWT DAPI.lif - Series004.tif:0979-0076	20.58	178.765	21.493	278.28	0	255	Results4(dense).csv	WTWT
414	244	244	6MCT8 WTWT DAPI.lif - Series001.tif:0838-0344	78.851	122.497	97.71	238.165	0	255	Results1.csv	WTWT
415	667	46	6MCT8 WTWT DAPI.lif - Series003.tif:0755-0174	42.614	142.557	49.673	214.859	0	255	Results3.csv	WTWT
416	1523	187	6MCT8 WTWT DAPI.lif - Series005.tif:0648-0975	32.606	92.53	276.883	184.182	0	255	Results5.csv	WTWT
417	1269	312	6MCT8 WTWT DAPI.lif - Series004.tif:0327-1006	46.81	151.403	286.236	93.254	0	255	Results4(dense).csv	WTWT
418	1378	42	6MCT8 WTWT DAPI.lif - Series005.tif:0071-0334	45.277	189.643	95.147	20.152	0	255	Results5.csv	WTWT
419	497	164	6MCT8 WTWT DAPI.lif - Series002.tif:0118-0098	61.176	177.029	27.793	33.228	0	255	Results2.csv	WTWT
420	310	310	6MCT8 WTWT DAPI.lif - Series001.tif:0728-0255	7.102	80.364	72.362	206.905	0	255	Results1.csv	WTWT
421	320	320	6MCT8 WTWT DAPI.lif - Series001.tif:0826-0183	11.622	153.229	52.048	234.791	0	255	Results1.csv	WTWT
422	901	280	6MCT8 WTWT DAPI.lif - Series003.tif:0812-0054	35.027	159.332	15.154	230.934	0	255	Results3.csv	WTWT
423	277	277	6MCT8 WTWT DAPI.lif - Series001.tif:0094-0464	75.704	190.854	131.015	26.347	0	255	Results1.csv	WTWT
424	460	127	6MCT8 WTWT DAPI.lif - Series002.tif:0512-0701	63.436	158.463	199.247	145.515	0	255	Results2.csv	WTWT
425	1125	168	6MCT8 WTWT DAPI.lif - Series004.tif:0983-0647	48.505	133.293	183.925	279.932	0	255	Results4(dense).csv	WTWT
426	1107	150	6MCT8 WTWT DAPI.lif - Series004.tif:0600-0744	74.009	149.375	211.284	170.679	0	255	Results4(dense).csv	WTWT
427	155	155	6MCT8 WTWT DAPI.lif - Series001.tif:0344-0549	67.068	193.677	156.544	97.528	0	255	Results1.csv	WTWT
428	93	93	6MCT8 WTWT DAPI.lif - Series001.tif:0868-0180	78.771	130.584	51.076	246.845	0	255	Results1.csv	WTWT
429	1057	100	6MCT8 WTWT DAPI.lif - Series004.tif:0320-0203	70.781	208.626	57.951	91.003	0	255	Results4(dense).csv	WTWT
430	1442	106	6MCT8 WTWT DAPI.lif - Series005.tif:0998-0980	55.688	117.948	278.584	283.433	0	255	Results5.csv	WTWT
431	314	314	6MCT8 WTWT DAPI.lif - Series001.tif:0689-0990	31.718	159.845	281.24	195.44	0	255	Results1.csv	WTWT
432	1418	82	6MCT8 WTWT DAPI.lif - Series005.tif:0355-0909	28.006	181.398	257.744	100.534	0	255	Results5.csv	WTWT
433	1180	223	6MCT8 WTWT DAPI.lif - Series004.tif:0578-0076	73.363	174.342	21.705	164.327	0	255	Results4(dense).csv	WTWT
434	1406	70	6MCT8 WTWT DAPI.lif - Series005.tif:0607-0593	60.692	198.957	168.623	172.555	0	255	Results5.csv	WTWT
435	577	244	6MCT8 WTWT DAPI.lif - Series002.tif:0209-0317	4.762	144.576	90.059	59.469	0	255	Results2.csv	WTWT
436	688	67	6MCT8 WTWT DAPI.lif - Series003.tif:0288-0055	32.202	200.409	15.714	81.562	0	255	Results3.csv	WTWT
437	1431	95	6MCT8 WTWT DAPI.lif - Series005.tif:0370-0051	35.35	180.128	14.537	105.132	0	255	Results5.csv	WTWT
438	681	60	6MCT8 WTWT DAPI.lif - Series003.tif:0447-0588	49.958	127.546	167.23	126.857	0	255	Results3.csv	WTWT
439	1	1	6MCT8 WTWT DAPI.lif - Series001.tif:0729-0687	61.499	189.815	195.066	206.922	0	255	Results1.csv	WTWT
440	1460	124	6MCT8 WTWT DAPI.lif - Series005.tif:0584-0982	27.683	136.924	279.335	165.73	0	255	Results5.csv	WTWT
441	438	105	6MCT8 WTWT DAPI.lif - Series002.tif:0338-0429	20.338	146.603	122.173	96.123	0	255	Results2.csv	WTWT
442	274	274	6MCT8 WTWT DAPI.lif - Series001.tif:0179-0991	52.299	120.645	281.457	50.504	0	255	Results1.csv	WTWT
443	1083	126	6MCT8 WTWT DAPI.lif - Series004.tif:0086-0439	51.895	128.347	124.917	24.531	0	255	Results4(dense).csv	WTWT
444	60	60	6MCT8 WTWT DAPI.lif - Series001.tif:0197-0595	24.132	222.221	169.082	56.014	0	255	Results1.csv	WTWT
445	291	291	6MCT8 WTWT DAPI.lif - Series001.tif:0613-0341	77.964	138.395	96.963	173.927	0	255	Results1.csv	WTWT
446	962	5	6MCT8 WTWT DAPI.lif - Series004.tif:0025-0638	66.18	117.948	181.29	7.417	0	255	Results4(dense).csv	WTWT
447	1210	253	6MCT8 WTWT DAPI.lif - Series004.tif:0358-0438	5.569	137.29	124.397	101.867	0	255	Results4(dense).csv	WTWT
448	117	117	6MCT8 WTWT DAPI.lif - Series001.tif:0383-0345	73.847	148.311	97.904	108.904	0	255	Results1.csv	WTWT
449	760	139	6MCT8 WTWT DAPI.lif - Series003.tif:0474-0998	70.538	142.666	283.692	134.966	0	255	Results3.csv	WTWT
450	414	81	6MCT8 WTWT DAPI.lif - Series002.tif:0652-0503	68.037	126.979	142.874	185.34	0	255	Results2.csv	WTWT
451	790	169	6MCT8 WTWT DAPI.lif - Series003.tif:0932-0216	79.416	156.06	61.722	264.564	0	255	Results3.csv	WTWT
452	1597	261	6MCT8 WTWT DAPI.lif - Series005.tif:0281-0098	66.342	170.327	28.099	79.792	0	255	Results5.csv	WTWT
453	98	98	6MCT8 WTWT DAPI.lif - Series001.tif:0558-0729	53.59	164.827	207.822	158.83	0	255	Results1.csv	WTWT
454	1309	352	6MCT8 WTWT DAPI.lif - Series004.tif:0452-0372	15.496	78.042	105.901	128.319	0	255	Results4(dense).csv	WTWT
455	170	170	6MCT8 WTWT DAPI.lif - Series001.tif:0687-0849	92.249	126.404	240.968	194.993	0	255	Results1.csv	WTWT
456	399	66	6MCT8 WTWT DAPI.lif - Series002.tif:0403-0618	72.556	113.23	177.043	113.843	0	255	Results2.csv	WTWT
457	131	131	6MCT8 WTWT DAPI.lif - Series001.tif:0269-0823	64.808	154.564	233.189	75.641	0	255	Results1.csv	WTWT
458	1262	305	6MCT8 WTWT DAPI.lif - Series004.tif:0265-0622	43.663	168.168	176.742	75.359	0	255	Results4(dense).csv	WTWT
459	72	72	6MCT8 WTWT DAPI.lif - Series001.tif:0311-0091	44.389	199.967	26.08	88.319	0	255	Results1.csv	WTWT
460	697	76	6MCT8 WTWT DAPI.lif - Series003.tif:0831-0496	83.129	138.039	140.952	236.294	0	255	Results3.csv	WTWT
461	58	58	6MCT8 WTWT DAPI.lif - Series001.tif:0940-0178	77.721	127.185	50.498	267.028	0	255	Results1.csv	WTWT
462	175	175	6MCT8 WTWT DAPI.lif - Series001.tif:0497-0737	13.72	115.059	209.554	141.28	0	255	Results1.csv	WTWT
463	1558	222	6MCT8 WTWT DAPI.lif - Series005.tif:0340-0369	74.735	154.837	105.073	96.691	0	255	Results5.csv	WTWT
464	26	26	6MCT8 WTWT DAPI.lif - Series001.tif:0716-0644	108.875	203.749	183.07	203.6	0	255	Results1.csv	WTWT
465	103	103	6MCT8 WTWT DAPI.lif - Series001.tif:0412-0936	75.139	143.337	265.679	117.27	0	255	Results1.csv	WTWT
466	610	277	6MCT8 WTWT DAPI.lif - Series002.tif:0298-0603	52.137	101.901	171.211	84.798	0	255	Results2.csv	WTWT
467	190	190	6MCT8 WTWT DAPI.lif - Series001.tif:0550-0684	67.391	159.401	194.4	156.343	0	255	Results1.csv	WTWT
468	1273	316	6MCT8 WTWT DAPI.lif - Series004.tif:0362-0352	31.96	77.462	99.94	102.977	0	255	Results4(dense).csv	WTWT
469	43	43	6MCT8 WTWT DAPI.lif - Series001.tif:0747-0712	66.1	145.747	202.359	212.384	0	255	Results1.csv	WTWT
470	457	124	6MCT8 WTWT DAPI.lif - Series002.tif:0238-0542	64.163	109.257	154.109	67.524	0	255	Results2.csv	WTWT
471	928	307	6MCT8 WTWT DAPI.lif - Series003.tif:0443-0695	15.012	96.914	197.315	125.828	0	255	Results3.csv	WTWT
472	263	263	6MCT8 WTWT DAPI.lif - Series001.tif:0329-0575	51.653	168.586	163.444	93.267	0	255	Results1.csv	WTWT
473	620	287	6MCT8 WTWT DAPI.lif - Series002.tif:0341-0539	56.899	98.332	153.106	97.148	0	255	Results2.csv	WTWT
474	1417	81	6MCT8 WTWT DAPI.lif - Series005.tif:0368-0098	45.519	220.865	28.079	104.659	0	255	Results5.csv	WTWT
475	412	79	6MCT8 WTWT DAPI.lif - Series002.tif:0305-0708	49.07	124.785	201.386	86.61	0	255	Results2.csv	WTWT
476	1379	43	6MCT8 WTWT DAPI.lif - Series005.tif:0760-0509	48.263	187.087	144.522	216.044	0	255	Results5.csv	WTWT
477	782	161	6MCT8 WTWT DAPI.lif - Series003.tif:0123-0057	31.234	140.385	16.549	34.84	0	255	Results3.csv	WTWT
478	1576	240	6MCT8 WTWT DAPI.lif - Series005.tif:0942-0921	73.767	172.132	261.676	267.623	0	255	Results5.csv	WTWT
479	1090	133	6MCT8 WTWT DAPI.lif - Series004.tif:0476-0333	36.238	174.532	95.099	135.388	0	255	Results4(dense).csv	WTWT
480	1002	45	6MCT8 WTWT DAPI.lif - Series004.tif:0744-0320	70.781	113.033	90.994	211.184	0	255	Results4(dense).csv	WTWT
481	388	55	6MCT8 WTWT DAPI.lif - Series002.tif:0537-0689	62.226	165.158	196.17	152.881	0	255	Results2.csv	WTWT
482	137	137	6MCT8 WTWT DAPI.lif - Series001.tif:0699-0253	66.987	148.718	72.124	198.58	0	255	Results1.csv	WTWT
483	1476	140	6MCT8 WTWT DAPI.lif - Series005.tif:0447-0120	27.441	122.897	34.147	127.015	0	255	Results5.csv	WTWT
484	711	90	6MCT8 WTWT DAPI.lif - Series003.tif:0631-0464	67.472	109.731	131.593	179.385	0	255	Results3.csv	WTWT
485	798	177	6MCT8 WTWT DAPI.lif - Series003.tif:0423-0226	42.856	123.194	64.26	120.413	0	255	Results3.csv	WTWT
486	96	96	6MCT8 WTWT DAPI.lif - Series001.tif:0014-0983	54.397	146.386	279.403	4.034	0	255	Results1.csv	WTWT
487	57	57	6MCT8 WTWT DAPI.lif - Series001.tif:0019-0232	55.688	138.942	65.984	5.356	0	255	Results1.csv	WTWT
488	1373	37	6MCT8 WTWT DAPI.lif - Series005.tif:0808-0300	73.525	165.986	85.56	229.985	0	255	Results5.csv	WTWT
489	1450	114	6MCT8 WTWT DAPI.lif - Series005.tif:0751-0108	79.658	140.348	30.816	213.488	0	255	Results5.csv	WTWT
490	463	130	6MCT8 WTWT DAPI.lif - Series002.tif:0234-0374	44.47	171.305	106.322	66.33	0	255	Results2.csv	WTWT
491	935	314	6MCT8 WTWT DAPI.lif - Series003.tif:0774-0559	41.645	157.39	158.842	220.02	0	255	Results3.csv	WTWT
492	303	303	6MCT8 WTWT DAPI.lif - Series001.tif:0039-1014	27.602	84.175	288.128	11.361	0	255	Results1.csv	WTWT
493	1042	85	6MCT8 WTWT DAPI.lif - Series004.tif:0575-0842	34.139	160.723	239.215	163.264	0	255	Results4(dense).csv	WTWT
494	1433	97	6MCT8 WTWT DAPI.lif - Series005.tif:0458-0971	80.304	148.779	276.083	129.741	0	255	Results5.csv	WTWT
495	678	57	6MCT8 WTWT DAPI.lif - Series003.tif:0227-0188	63.194	200.564	53.755	64.726	0	255	Results3.csv	WTWT
496	1268	311	6MCT8 WTWT DAPI.lif - Series004.tif:0521-0599	52.621	100.676	168.226	147.499	0	255	Results4(dense).csv	WTWT
497	985	28	6MCT8 WTWT DAPI.lif - Series004.tif:0792-0636	86.196	128.243	180.547	224.911	0	255	Results4(dense).csv	WTWT
498	1169	212	6MCT8 WTWT DAPI.lif - Series004.tif:0609-0610	54.397	90.326	173.481	173.027	0	255	Results4(dense).csv	WTWT
499	1266	309	6MCT8 WTWT DAPI.lif - Series004.tif:0126-0882	52.783	150.647	250.48	35.878	0	255	Results4(dense).csv	WTWT
500	503	170	6MCT8 WTWT DAPI.lif - Series002.tif:0473-0340	65.454	117.962	96.449	134.334	0	255	Results2.csv	WTWT
501	140	140	6MCT8 WTWT DAPI.lif - Series001.tif:0823-0091	55.608	143.383	25.859	234.107	0	255	Results1.csv	WTWT
502	616	283	6MCT8 WTWT DAPI.lif - Series002.tif:0261-0916	51.411	131.505	260.448	74.148	0	255	Results2.csv	WTWT
503	1036	79	6MCT8 WTWT DAPI.lif - Series004.tif:0969-0305	39.062	145.595	87.164	275.206	0	255	Results4(dense).csv	WTWT
504	3	3	6MCT8 WTWT DAPI.lif - Series001.tif:0562-0879	66.342	146.108	249.499	159.812	0	255	Results1.csv	WTWT
505	1195	238	6MCT8 WTWT DAPI.lif - Series004.tif:0326-0444	49.393	62.389	126.2	92.764	0	255	Results4(dense).csv	WTWT
506	677	56	6MCT8 WTWT DAPI.lif - Series003.tif:0254-0903	67.229	86.854	256.686	72.149	0	255	Results3.csv	WTWT
507	462	129	6MCT8 WTWT DAPI.lif - Series002.tif:0285-0420	55.608	112.209	119.762	80.849	0	255	Results2.csv	WTWT
508	180	180	6MCT8 WTWT DAPI.lif - Series001.tif:0110-0304	52.137	160.895	86.498	31.39	0	255	Results1.csv	WTWT
509	1254	297	6MCT8 WTWT DAPI.lif - Series004.tif:0346-0186	38.74	160.194	52.891	98.341	0	255	Results4(dense).csv	WTWT
510	739	118	6MCT8 WTWT DAPI.lif - Series003.tif:0515-0197	47.053	95.477	56.167	146.61	0	255	Results3.csv	WTWT
511	572	239	6MCT8 WTWT DAPI.lif - Series002.tif:0683-0977	115.331	125.133	277.033	193.631	0	255	Results2.csv	WTWT
512	1145	188	6MCT8 WTWT DAPI.lif - Series004.tif:0604-0656	64.405	135.832	186.362	171.669	0	255	Results4(dense).csv	WTWT
513	413	80	6MCT8 WTWT DAPI.lif - Series002.tif:0544-0532	89.182	113.823	151.247	154.661	0	255	Results2.csv	WTWT
514	1347	11	6MCT8 WTWT DAPI.lif - Series005.tif:0689-0270	65.212	157.585	76.638	195.656	0	255	Results5.csv	WTWT
515	729	108	6MCT8 WTWT DAPI.lif - Series003.tif:0240-0210	41.887	197.674	60.006	68.576	0	255	Results3.csv	WTWT
516	544	211	6MCT8 WTWT DAPI.lif - Series002.tif:0399-0524	5.569	163.899	148.857	113.235	0	255	Results2.csv	WTWT
517	1152	195	6MCT8 WTWT DAPI.lif - Series004.tif:0397-0941	43.905	149.627	267.16	112.78	0	255	Results4(dense).csv	WTWT
518	911	290	6MCT8 WTWT DAPI.lif - Series003.tif:0283-0681	87.245	144.721	193.334	80.803	0	255	Results3.csv	WTWT
519	1479	143	6MCT8 WTWT DAPI.lif - Series005.tif:0445-0085	46.326	191.984	23.874	126.316	0	255	Results5.csv	WTWT
520	313	313	6MCT8 WTWT DAPI.lif - Series001.tif:0187-0532	61.499	131.949	151.507	52.423	0	255	Results1.csv	WTWT
521	346	13	6MCT8 WTWT DAPI.lif - Series002.tif:0358-0549	17.271	207.486	155.933	101.772	0	255	Results2.csv	WTWT
522	1102	145	6MCT8 WTWT DAPI.lif - Series004.tif:0690-0905	38.417	146.42	257.195	196.118	0	255	Results4(dense).csv	WTWT
523	306	306	6MCT8 WTWT DAPI.lif - Series001.tif:0893-0777	84.662	140.592	221.003	251.985	0	255	Results1.csv	WTWT
524	367	34	6MCT8 WTWT DAPI.lif - Series002.tif:0927-0346	16.706	176.826	98.398	263.515	0	255	Results2.csv	WTWT
525	800	179	6MCT8 WTWT DAPI.lif - Series003.tif:0413-0948	53.509	105.173	269.209	117.399	0	255	Results3.csv	WTWT
526	913	292	6MCT8 WTWT DAPI.lif - Series003.tif:0640-0792	83.532	85.092	224.852	181.874	0	255	Results3.csv	WTWT
527	1139	182	6MCT8 WTWT DAPI.lif - Series004.tif:0678-0796	52.621	163.456	226.025	192.837	0	255	Results4(dense).csv	WTWT
528	556	223	6MCT8 WTWT DAPI.lif - Series002.tif:0603-0285	5.488	129.544	81.154	171.311	0	255	Results2.csv	WTWT
529	1434	98	6MCT8 WTWT DAPI.lif - Series005.tif:1002-0953	46.81	142.2	270.889	284.837	0	255	Results5.csv	WTWT
530	1295	338	6MCT8 WTWT DAPI.lif - Series004.tif:0365-0127	31.234	196.579	36.038	104.022	0	255	Results4(dense).csv	WTWT
531	194	194	6MCT8 WTWT DAPI.lif - Series001.tif:0682-0494	58.594	145.395	140.561	193.867	0	255	Results1.csv	WTWT
532	969	12	6MCT8 WTWT DAPI.lif - Series004.tif:0821-0596	40.112	155.463	169.647	233.529	0	255	Results4(dense).csv	WTWT
533	769	148	6MCT8 WTWT DAPI.lif - Series003.tif:0233-0351	56.98	147.97	99.691	66.26	0	255	Results3.csv	WTWT
534	120	120	6MCT8 WTWT DAPI.lif - Series001.tif:0338-0368	42.614	147.29	105.214	95.449	0	255	Results1.csv	WTWT
535	1001	44	6MCT8 WTWT DAPI.lif - Series004.tif:0633-0097	84.904	117.84	27.525	179.972	0	255	Results4(dense).csv	WTWT
536	904	283	6MCT8 WTWT DAPI.lif - Series003.tif:0917-0066	70.054	157.058	18.614	260.145	0	255	Results3.csv	WTWT
537	1487	151	6MCT8 WTWT DAPI.lif - Series005.tif:0330-0580	76.107	147.387	164.939	93.591	0	255	Results5.csv	WTWT
538	840	219	6MCT8 WTWT DAPI.lif - Series003.tif:0016-0474	30.588	161.554	134.861	4.317	0	255	Results3.csv	WTWT
539	259	259	6MCT8 WTWT DAPI.lif - Series001.tif:0502-0890	42.291	149.813	252.925	142.312	0	255	Results1.csv	WTWT
540	297	297	6MCT8 WTWT DAPI.lif - Series001.tif:0740-0196	51.814	171.213	56.422	209.782	0	255	Results1.csv	WTWT
541	1126	169	6MCT8 WTWT DAPI.lif - Series004.tif:0101-0848	79.901	196.188	240.36	28.34	0	255	Results4(dense).csv	WTWT
542	1285	328	6MCT8 WTWT DAPI.lif - Series004.tif:0701-0845	39.062	122.983	239.915	199.181	0	255	Results4(dense).csv	WTWT
543	1208	251	6MCT8 WTWT DAPI.lif - Series004.tif:0483-0805	91.038	125.287	228.833	137.222	0	255	Results4(dense).csv	WTWT
544	607	274	6MCT8 WTWT DAPI.lif - Series002.tif:0380-0469	74.655	118.765	133.73	108.118	0	255	Results2.csv	WTWT
545	608	275	6MCT8 WTWT DAPI.lif - Series002.tif:0417-0471	52.702	157.844	133.894	118.696	0	255	Results2.csv	WTWT
546	35	35	6MCT8 WTWT DAPI.lif - Series001.tif:0761-0414	43.905	186.619	117.292	216.466	0	255	Results1.csv	WTWT
547	209	209	6MCT8 WTWT DAPI.lif - Series001.tif:0231-0032	50.442	166.179	9.011	65.72	0	255	Results1.csv	WTWT
548	409	76	6MCT8 WTWT DAPI.lif - Series002.tif:0398-0852	33.332	85.361	242.011	113.152	0	255	Results2.csv	WTWT
549	165	165	6MCT8 WTWT DAPI.lif - Series001.tif:0218-0786	69.974	173.183	223.074	60.878	0	255	Results1.csv	WTWT
550	7	7	6MCT8 WTWT DAPI.lif - Series001.tif:0698-0689	71.588	178.707	195.82	198.508	0	255	Results1.csv	WTWT
551	1502	166	6MCT8 WTWT DAPI.lif - Series005.tif:0922-0300	21.71	135.528	85.435	261.893	0	255	Results5.csv	WTWT
552	539	206	6MCT8 WTWT DAPI.lif - Series002.tif:0787-0514	90.231	160.471	146.88	223.832	0	255	Results2.csv	WTWT
553	454	121	6MCT8 WTWT DAPI.lif - Series002.tif:0647-0945	58.836	135.568	268.963	183.827	0	255	Results2.csv	WTWT
554	894	273	6MCT8 WTWT DAPI.lif - Series003.tif:0776-0588	45.6	134.933	166.879	220.721	0	255	Results3.csv	WTWT
555	1598	262	6MCT8 WTWT DAPI.lif - Series005.tif:0692-0850	35.511	112.534	241.553	196.7	0	255	Results5.csv	WTWT
556	9	9	6MCT8 WTWT DAPI.lif - Series001.tif:0155-0446	61.822	144.728	126.661	44.119	0	255	Results1.csv	WTWT
557	1621	285	6MCT8 WTWT DAPI.lif - Series005.tif:0067-0883	72.395	91.105	251.013	19.34	0	255	Results5.csv	WTWT
558	200	200	6MCT8 WTWT DAPI.lif - Series001.tif:0670-0109	71.023	136.051	30.976	190.362	0	255	Results1.csv	WTWT
559	295	295	6MCT8 WTWT DAPI.lif - Series001.tif:0551-0246	67.956	161.961	69.91	156.685	0	255	Results1.csv	WTWT
560	143	143	6MCT8 WTWT DAPI.lif - Series001.tif:0483-0604	68.198	134.854	171.752	137.318	0	255	Results1.csv	WTWT
561	1345	9	6MCT8 WTWT DAPI.lif - Series005.tif:0891-0973	55.688	167.039	276.369	252.927	0	255	Results5.csv	WTWT
562	225	225	6MCT8 WTWT DAPI.lif - Series001.tif:0334-0597	19.451	171.523	169.276	94.84	0	255	Results1.csv	WTWT
563	1574	238	6MCT8 WTWT DAPI.lif - Series005.tif:0222-0139	38.74	126.704	39.447	63.207	0	255	Results5.csv	WTWT
564	373	40	6MCT8 WTWT DAPI.lif - Series002.tif:0250-0360	34.866	162.662	102.389	70.749	0	255	Results2.csv	WTWT
565	1556	220	6MCT8 WTWT DAPI.lif - Series005.tif:0154-0338	77.883	130.854	94.988	43.953	0	255	Results5.csv	WTWT
566	19	19	6MCT8 WTWT DAPI.lif - Series001.tif:0366-0177	110.489	164.678	50.397	103.954	0	255	Results1.csv	WTWT
567	354	21	6MCT8 WTWT DAPI.lif - Series002.tif:0196-0816	74.332	68.619	231.931	55.847	0	255	Results2.csv	WTWT
568	973	16	6MCT8 WTWT DAPI.lif - Series004.tif:0253-0600	11.703	143.386	170.342	71.849	0	255	Results4(dense).csv	WTWT
569	836	215	6MCT8 WTWT DAPI.lif - Series003.tif:0889-0238	38.175	118.571	67.763	252.708	0	255	Results3.csv	WTWT
570	1096	139	6MCT8 WTWT DAPI.lif - Series004.tif:0595-0779	44.954	172.007	221.234	169.5	0	255	Results4(dense).csv	WTWT
571	893	272	6MCT8 WTWT DAPI.lif - Series003.tif:0604-0590	46.326	94.686	167.525	171.534	0	255	Results3.csv	WTWT
572	775	154	6MCT8 WTWT DAPI.lif - Series003.tif:0327-0181	32.041	184.743	51.638	92.932	0	255	Results3.csv	WTWT
573	405	72	6MCT8 WTWT DAPI.lif - Series002.tif:0468-0761	43.582	176.463	216.456	132.971	0	255	Results2.csv	WTWT
574	321	321	6MCT8 WTWT DAPI.lif - Series001.tif:0812-0167	22.114	122.168	47.64	230.557	0	255	Results1.csv	WTWT
575	1278	321	6MCT8 WTWT DAPI.lif - Series004.tif:0890-0083	38.74	183.579	23.664	252.827	0	255	Results4(dense).csv	WTWT
576	1474	138	6MCT8 WTWT DAPI.lif - Series005.tif:0732-0543	60.854	139.542	154.744	206.996	0	255	Results5.csv	WTWT
577	496	163	6MCT8 WTWT DAPI.lif - Series002.tif:0038-0076	60.773	114.938	21.665	10.606	0	255	Results2.csv	WTWT
578	348	15	6MCT8 WTWT DAPI.lif - Series002.tif:0814-0623	20.903	200.749	177.252	231.337	0	255	Results2.csv	WTWT
579	1028	71	6MCT8 WTWT DAPI.lif - Series004.tif:0313-0163	25.261	171.84	46.231	88.87	0	255	Results4(dense).csv	WTWT
580	1607	271	6MCT8 WTWT DAPI.lif - Series005.tif:0402-0972	33.817	158.888	276.858	113.441	0	255	Results5.csv	WTWT
581	119	119	6MCT8 WTWT DAPI.lif - Series001.tif:0076-0059	56.253	138.779	16.919	21.649	0	255	Results1.csv	WTWT
582	4	4	6MCT8 WTWT DAPI.lif - Series001.tif:0640-0310	86.68	185.736	88.054	181.718	0	255	Results1.csv	WTWT
583	1131	174	6MCT8 WTWT DAPI.lif - Series004.tif:0317-0502	65.615	143.38	142.71	89.933	0	255	Results4(dense).csv	WTWT
584	1103	146	6MCT8 WTWT DAPI.lif - Series004.tif:0202-0927	65.292	195.054	263.615	56.977	0	255	Results4(dense).csv	WTWT
585	429	96	6MCT8 WTWT DAPI.lif - Series002.tif:0856-0160	67.149	114.026	45.248	243.421	0	255	Results2.csv	WTWT
586	887	266	6MCT8 WTWT DAPI.lif - Series003.tif:0949-0287	54.478	126.662	81.592	269.751	0	255	Results3.csv	WTWT
587	129	129	6MCT8 WTWT DAPI.lif - Series001.tif:0250-0016	25.907	154.576	4.629	71.242	0	255	Results1.csv	WTWT
588	182	182	6MCT8 WTWT DAPI.lif - Series001.tif:0143-0104	33.655	117.523	29.782	40.566	0	255	Results1.csv	WTWT
589	1516	180	6MCT8 WTWT DAPI.lif - Series005.tif:0883-0288	46.326	63.855	81.794	251.255	0	255	Results5.csv	WTWT
590	1310	353	6MCT8 WTWT DAPI.lif - Series004.tif:0566-0519	48.586	100.658	147.332	160.999	0	255	Results4(dense).csv	WTWT
591	1486	150	6MCT8 WTWT DAPI.lif - Series005.tif:0593-0714	65.615	150.627	202.843	168.624	0	255	Results5.csv	WTWT
592	923	302	6MCT8 WTWT DAPI.lif - Series003.tif:0689-0189	12.59	137.391	53.881	195.775	0	255	Results3.csv	WTWT
593	1614	278	6MCT8 WTWT DAPI.lif - Series005.tif:0515-0387	43.421	208.29	110.405	146.498	0	255	Results5.csv	WTWT
594	820	199	6MCT8 WTWT DAPI.lif - Series003.tif:0516-0709	73.444	91.385	201.89	146.5	0	255	Results3.csv	WTWT
595	628	7	6MCT8 WTWT DAPI.lif - Series003.tif:0452-0876	9.12	166.593	249.101	128.491	0	255	Results3.csv	WTWT
596	533	200	6MCT8 WTWT DAPI.lif - Series002.tif:0335-0265	6.376	119.709	75.304	95.33	0	255	Results2.csv	WTWT
597	338	5	6MCT8 WTWT DAPI.lif - Series002.tif:0217-0487	11.703	176.338	138.202	61.647	0	255	Results2.csv	WTWT
598	1026	69	6MCT8 WTWT DAPI.lif - Series004.tif:0591-0830	41.968	148.098	235.823	168.051	0	255	Results4(dense).csv	WTWT
599	203	203	6MCT8 WTWT DAPI.lif - Series001.tif:0769-0562	23.082	146.469	159.462	218.676	0	255	Results1.csv	WTWT
600	1232	275	6MCT8 WTWT DAPI.lif - Series004.tif:0336-0573	39.789	88.004	162.849	95.65	0	255	Results4(dense).csv	WTWT
601	1355	19	6MCT8 WTWT DAPI.lif - Series005.tif:0437-0935	50.927	149.044	265.858	124.108	0	255	Results5.csv	WTWT
602	246	246	6MCT8 WTWT DAPI.lif - Series001.tif:0217-0225	67.794	132.795	64.293	61.71	0	255	Results1.csv	WTWT
603	644	23	6MCT8 WTWT DAPI.lif - Series003.tif:0247-0667	56.173	150.187	189.464	70.289	0	255	Results3.csv	WTWT
604	1093	136	6MCT8 WTWT DAPI.lif - Series004.tif:0380-0172	70.054	219.861	48.437	107.975	0	255	Results4(dense).csv	WTWT
605	404	71	6MCT8 WTWT DAPI.lif - Series002.tif:0614-0442	45.842	178.326	125.982	174.129	0	255	Results2.csv	WTWT
606	1004	47	6MCT8 WTWT DAPI.lif - Series004.tif:0571-0381	43.34	119.717	108.212	162.398	0	255	Results4(dense).csv	WTWT
607	853	232	6MCT8 WTWT DAPI.lif - Series003.tif:0605-0103	47.94	96.258	29.428	172.148	0	255	Results3.csv	WTWT
608	167	167	6MCT8 WTWT DAPI.lif - Series001.tif:0322-0791	61.257	158.48	224.835	91.542	0	255	Results1.csv	WTWT
609	982	25	6MCT8 WTWT DAPI.lif - Series004.tif:0403-0546	43.501	145.709	155.232	114.775	0	255	Results4(dense).csv	WTWT
610	1199	242	6MCT8 WTWT DAPI.lif - Series004.tif:0540-0717	35.027	165.392	203.654	153.522	0	255	Results4(dense).csv	WTWT
611	172	172	6MCT8 WTWT DAPI.lif - Series001.tif:0767-0457	21.388	210.355	129.814	217.841	0	255	Results1.csv	WTWT
612	1111	154	6MCT8 WTWT DAPI.lif - Series004.tif:0566-0180	59.562	126.772	51.366	161.011	0	255	Results4(dense).csv	WTWT
613	1064	107	6MCT8 WTWT DAPI.lif - Series004.tif:0408-0099	35.35	172.087	28.015	115.759	0	255	Results4(dense).csv	WTWT
614	1401	65	6MCT8 WTWT DAPI.lif - Series005.tif:0715-0882	38.659	168.441	250.478	203.172	0	255	Results5.csv	WTWT
615	1080	123	6MCT8 WTWT DAPI.lif - Series004.tif:0573-0563	43.744	182.972	160.176	162.949	0	255	Results4(dense).csv	WTWT
616	1272	315	6MCT8 WTWT DAPI.lif - Series004.tif:0597-0564	27.521	64.768	160.287	169.697	0	255	Results4(dense).csv	WTWT
617	1606	270	6MCT8 WTWT DAPI.lif - Series005.tif:0306-0089	5.488	130.676	25.46	87.111	0	255	Results5.csv	WTWT
618	254	254	6MCT8 WTWT DAPI.lif - Series001.tif:0666-0607	68.601	114.907	172.266	189.8	0	255	Results1.csv	WTWT
619	394	61	6MCT8 WTWT DAPI.lif - Series002.tif:0580-0604	48.344	152.888	171.533	164.964	0	255	Results2.csv	WTWT
620	1124	167	6MCT8 WTWT DAPI.lif - Series004.tif:0351-0994	55.204	158.719	282.324	99.435	0	255	Results4(dense).csv	WTWT
621	517	184	6MCT8 WTWT DAPI.lif - Series002.tif:0390-0740	59.159	119.393	210.212	110.868	0	255	Results2.csv	WTWT
622	1085	128	6MCT8 WTWT DAPI.lif - Series004.tif:0066-0596	54.155	56.854	169.439	18.544	0	255	Results4(dense).csv	WTWT
623	6	6	6MCT8 WTWT DAPI.lif - Series001.tif:0894-0323	78.609	181.301	92.168	254.265	0	255	Results1.csv	WTWT
624	149	149	6MCT8 WTWT DAPI.lif - Series001.tif:0363-0026	47.456	183.049	7.683	103.512	0	255	Results1.csv	WTWT
625	1082	125	6MCT8 WTWT DAPI.lif - Series004.tif:0653-0495	32.041	142.403	140.798	185.443	0	255	Results4(dense).csv	WTWT
626	124	124	6MCT8 WTWT DAPI.lif - Series001.tif:0445-0965	70.7	132.65	274.245	126.433	0	255	Results1.csv	WTWT
627	1186	229	6MCT8 WTWT DAPI.lif - Series004.tif:0395-0838	98.14	97.6	237.727	112.514	0	255	Results4(dense).csv	WTWT
628	702	81	6MCT8 WTWT DAPI.lif - Series003.tif:0733-0447	55.043	148.979	127.108	208.493	0	255	Results3.csv	WTWT
629	1394	58	6MCT8 WTWT DAPI.lif - Series005.tif:0740-0492	48.344	176.209	139.51	210.515	0	255	Results5.csv	WTWT
630	1507	171	6MCT8 WTWT DAPI.lif - Series005.tif:0823-0958	58.432	145.489	272.066	233.843	0	255	Results5.csv	WTWT
631	1617	281	6MCT8 WTWT DAPI.lif - Series005.tif:0344-0681	25.907	205.215	193.519	98.448	0	255	Results5.csv	WTWT
632	1099	142	6MCT8 WTWT DAPI.lif - Series004.tif:0784-0252	67.714	113.712	71.581	223.075	0	255	Results4(dense).csv	WTWT
633	1582	246	6MCT8 WTWT DAPI.lif - Series005.tif:0167-0154	76.753	138.223	43.94	47.613	0	255	Results5.csv	WTWT
634	68	68	6MCT8 WTWT DAPI.lif - Series001.tif:0559-0788	53.993	193.625	223.537	158.942	0	255	Results1.csv	WTWT
635	510	177	6MCT8 WTWT DAPI.lif - Series002.tif:0322-0812	47.779	110.492	231.461	91.639	0	255	Results2.csv	WTWT
636	565	232	6MCT8 WTWT DAPI.lif - Series002.tif:0221-0760	76.188	113.451	215.47	62.629	0	255	Results2.csv	WTWT
637	392	59	6MCT8 WTWT DAPI.lif - Series002.tif:0606-0243	107.825	165.615	68.423	173.858	0	255	Results2.csv	WTWT
638	229	229	6MCT8 WTWT DAPI.lif - Series001.tif:0864-0082	67.633	138.094	23.005	245.824	0	255	Results1.csv	WTWT
639	501	168	6MCT8 WTWT DAPI.lif - Series002.tif:0541-0246	52.46	150.051	70.066	153.322	0	255	Results2.csv	WTWT
640	92	92	6MCT8 WTWT DAPI.lif - Series001.tif:0586-0097	73.121	148.464	27.889	166.63	0	255	Results1.csv	WTWT
641	600	267	6MCT8 WTWT DAPI.lif - Series002.tif:0262-0382	54.397	152.613	108.796	74.751	0	255	Results2.csv	WTWT
642	1330	373	6MCT8 WTWT DAPI.lif - Series004.tif:0212-0950	39.143	155.658	270.191	60.38	0	255	Results4(dense).csv	WTWT
643	1492	156	6MCT8 WTWT DAPI.lif - Series005.tif:0448-0635	88.94	121.398	180.066	126.948	0	255	Results5.csv	WTWT
644	1432	96	6MCT8 WTWT DAPI.lif - Series005.tif:0531-0147	57.625	216.286	41.637	150.859	0	255	Results5.csv	WTWT
645	1100	143	6MCT8 WTWT DAPI.lif - Series004.tif:0212-0887	48.747	207.349	252.352	60.282	0	255	Results4(dense).csv	WTWT
646	783	162	6MCT8 WTWT DAPI.lif - Series003.tif:0894-0350	44.308	110.337	99.718	254.083	0	255	Results3.csv	WTWT
647	214	214	6MCT8 WTWT DAPI.lif - Series001.tif:0677-0654	70.781	209.657	186.346	192.063	0	255	Results1.csv	WTWT
648	891	270	6MCT8 WTWT DAPI.lif - Series003.tif:0449-0930	14.366	165.764	264.56	127.801	0	255	Results3.csv	WTWT
649	401	68	6MCT8 WTWT DAPI.lif - Series002.tif:0168-0249	16.061	187.372	70.841	47.607	0	255	Results2.csv	WTWT
650	897	276	6MCT8 WTWT DAPI.lif - Series003.tif:0588-0991	79.336	121.914	281.465	166.943	0	255	Results3.csv	WTWT
651	322	322	6MCT8 WTWT DAPI.lif - Series001.tif:0506-0261	113.394	188.634	74.872	142.963	0	255	Results1.csv	WTWT
652	144	144	6MCT8 WTWT DAPI.lif - Series001.tif:0550-0436	107.583	178.686	124.224	156.722	0	255	Results1.csv	WTWT
653	163	163	6MCT8 WTWT DAPI.lif - Series001.tif:0606-0586	72.96	148.282	166.523	172.558	0	255	Results1.csv	WTWT
654	942	321	6MCT8 WTWT DAPI.lif - Series003.tif:0857-0175	62.468	98.473	49.929	243.306	0	255	Results3.csv	WTWT
655	239	239	6MCT8 WTWT DAPI.lif - Series001.tif:0299-0613	48.747	193.695	174.264	84.898	0	255	Results1.csv	WTWT
656	1344	8	6MCT8 WTWT DAPI.lif - Series005.tif:0053-0294	62.791	173.004	83.653	15.247	0	255	Results5.csv	WTWT
657	204	204	6MCT8 WTWT DAPI.lif - Series001.tif:0107-0436	35.592	141.859	124.155	30.475	0	255	Results1.csv	WTWT
658	1422	86	6MCT8 WTWT DAPI.lif - Series005.tif:0075-0153	56.253	155.989	43.595	21.909	0	255	Results5.csv	WTWT
659	466	133	6MCT8 WTWT DAPI.lif - Series002.tif:0933-0970	72.233	120.181	275.642	265.223	0	255	Results2.csv	WTWT
660	623	2	6MCT8 WTWT DAPI.lif - Series003.tif:0694-0906	7.587	146.277	257.492	197.283	0	255	Results3.csv	WTWT
661	1565	229	6MCT8 WTWT DAPI.lif - Series005.tif:0457-0546	59.885	166.492	155.356	130.062	0	255	Results5.csv	WTWT
662	922	301	6MCT8 WTWT DAPI.lif - Series003.tif:0377-0942	55.446	132.635	267.697	107.05	0	255	Results3.csv	WTWT
663	845	224	6MCT8 WTWT DAPI.lif - Series003.tif:0752-0934	68.279	126.579	264.993	213.667	0	255	Results3.csv	WTWT
664	1215	258	6MCT8 WTWT DAPI.lif - Series004.tif:0620-0384	43.098	140.659	109.075	176.025	0	255	Results4(dense).csv	WTWT
665	812	191	6MCT8 WTWT DAPI.lif - Series003.tif:0263-0180	70.619	209.035	51.018	74.996	0	255	Results3.csv	WTWT
666	974	17	6MCT8 WTWT DAPI.lif - Series004.tif:0409-0776	76.914	125.946	220.551	116.609	0	255	Results4(dense).csv	WTWT
667	712	91	6MCT8 WTWT DAPI.lif - Series003.tif:0534-0666	43.905	164.438	189.512	151.709	0	255	Results3.csv	WTWT
668	198	198	6MCT8 WTWT DAPI.lif - Series001.tif:0631-0730	90.635	145.598	207.973	178.842	0	255	Results1.csv	WTWT
669	715	94	6MCT8 WTWT DAPI.lif - Series003.tif:0163-0886	45.761	108.67	252.135	46.014	0	255	Results3.csv	WTWT
670	550	217	6MCT8 WTWT DAPI.lif - Series002.tif:0542-0821	64.082	130.549	233.369	153.956	0	255	Results2.csv	WTWT
671	492	159	6MCT8 WTWT DAPI.lif - Series002.tif:0356-0785	68.037	86.851	223.213	101.023	0	255	Results2.csv	WTWT
672	483	150	6MCT8 WTWT DAPI.lif - Series002.tif:0870-0556	53.348	147.331	157.306	246.762	0	255	Results2.csv	WTWT
673	308	308	6MCT8 WTWT DAPI.lif - Series001.tif:0516-0358	41.887	151.79	102.041	146.893	0	255	Results1.csv	WTWT
674	1219	262	6MCT8 WTWT DAPI.lif - Series004.tif:0132-0861	63.598	136.858	244.762	37.878	0	255	Results4(dense).csv	WTWT
675	918	297	6MCT8 WTWT DAPI.lif - Series003.tif:0183-0282	41.161	125.165	80.203	51.944	0	255	Results3.csv	WTWT
676	592	259	6MCT8 WTWT DAPI.lif - Series002.tif:0401-0297	64.647	121.83	84.269	114.26	0	255	Results2.csv	WTWT
677	1161	204	6MCT8 WTWT DAPI.lif - Series004.tif:0615-0851	43.179	105.271	241.831	175.054	0	255	Results4(dense).csv	WTWT
678	439	106	6MCT8 WTWT DAPI.lif - Series002.tif:0153-0784	51.734	115.735	222.725	43.557	0	255	Results2.csv	WTWT
679	735	114	6MCT8 WTWT DAPI.lif - Series003.tif:0220-0451	57.06	152.796	128.112	62.718	0	255	Results3.csv	WTWT
680	585	252	6MCT8 WTWT DAPI.lif - Series002.tif:0130-0285	106.211	128.592	80.243	36.869	0	255	Results2.csv	WTWT
681	1511	175	6MCT8 WTWT DAPI.lif - Series005.tif:0848-0920	86.519	158.701	261.511	241.267	0	255	Results5.csv	WTWT
682	591	258	6MCT8 WTWT DAPI.lif - Series002.tif:0376-0288	52.702	131.297	81.692	106.982	0	255	Results2.csv	WTWT
683	847	226	6MCT8 WTWT DAPI.lif - Series003.tif:0263-0938	58.352	110.963	266.251	74.951	0	255	Results3.csv	WTWT
684	949	328	6MCT8 WTWT DAPI.lif - Series003.tif:0380-0646	91.119	126.487	183.71	107.967	0	255	Results3.csv	WTWT
685	1451	115	6MCT8 WTWT DAPI.lif - Series005.tif:0655-0951	65.777	159.069	270.667	186.155	0	255	Results5.csv	WTWT
686	230	230	6MCT8 WTWT DAPI.lif - Series001.tif:0223-0995	96.607	160.326	283.888	65.373	0	255	Results1.csv	WTWT
687	863	242	6MCT8 WTWT DAPI.lif - Series003.tif:0951-0041	26.311	95.58	11.548	270.137	0	255	Results3.csv	WTWT
688	988	31	6MCT8 WTWT DAPI.lif - Series004.tif:0561-0996	45.6	112.522	283.316	159.401	0	255	Results4(dense).csv	WTWT
689	618	285	6MCT8 WTWT DAPI.lif - Series002.tif:0806-0976	10.088	102.8	277.449	228.742	0	255	Results2.csv	WTWT
690	720	99	6MCT8 WTWT DAPI.lif - Series003.tif:0705-0903	5.569	150.986	256.47	200.578	0	255	Results3.csv	WTWT
691	148	148	6MCT8 WTWT DAPI.lif - Series001.tif:0165-0281	58.997	136.85	79.904	47.017	0	255	Results1.csv	WTWT
692	1367	31	6MCT8 WTWT DAPI.lif - Series005.tif:0442-0738	66.826	169.187	209.823	125.623	0	255	Results5.csv	WTWT
693	547	214	6MCT8 WTWT DAPI.lif - Series002.tif:0749-0247	41.968	127.079	70.23	212.717	0	255	Results2.csv	WTWT
694	946	325	6MCT8 WTWT DAPI.lif - Series003.tif:0313-0511	14.527	118.078	145.245	89.119	0	255	Results3.csv	WTWT
695	21	21	6MCT8 WTWT DAPI.lif - Series001.tif:0016-0069	13.72	162.835	19.639	4.614	0	255	Results1.csv	WTWT
696	1048	91	6MCT8 WTWT DAPI.lif - Series004.tif:0773-0584	40.838	172.449	165.888	219.614	0	255	Results4(dense).csv	WTWT
697	315	315	6MCT8 WTWT DAPI.lif - Series001.tif:0563-0326	57.625	135.503	92.645	160.151	0	255	Results1.csv	WTWT
698	530	197	6MCT8 WTWT DAPI.lif - Series002.tif:0402-0154	110.569	105.504	43.775	114.399	0	255	Results2.csv	WTWT
699	1292	335	6MCT8 WTWT DAPI.lif - Series004.tif:0339-0659	37.206	177.479	187.126	96.387	0	255	Results4(dense).csv	WTWT
700	1238	281	6MCT8 WTWT DAPI.lif - Series004.tif:0490-0249	48.828	191.757	70.804	139.331	0	255	Results4(dense).csv	WTWT
701	1608	272	6MCT8 WTWT DAPI.lif - Series005.tif:0190-0091	18.886	98.679	25.951	53.941	0	255	Results5.csv	WTWT
702	1389	53	6MCT8 WTWT DAPI.lif - Series005.tif:0117-0133	82.403	193.555	37.656	33.064	0	255	Results5.csv	WTWT
703	883	262	6MCT8 WTWT DAPI.lif - Series003.tif:0730-0790	66.584	121.407	224.502	207.359	0	255	Results3.csv	WTWT
704	142	142	6MCT8 WTWT DAPI.lif - Series001.tif:0167-0015	57.383	148.564	4.113	47.598	0	255	Results1.csv	WTWT
705	169	169	6MCT8 WTWT DAPI.lif - Series001.tif:0220-0268	56.576	158.919	75.942	62.518	0	255	Results1.csv	WTWT
706	1088	251	6MCT5 WTKO DAPI.lif - Series004.tif:0616-0496	96.526	106.289	140.721	175.173	0	255	Results4.csv	WTKO
707	1228	87	6MCT5 WTKO DAPI.lif - Series005.tif:0397-0463	47.537	109.17	131.707	112.958	0	255	Results5.csv	WTKO
708	5	5	6MCT5 WTKO DAPI.lif - Series001.tif:0278-0876	88.94	93.743	248.776	79.207	0	255	Results1.csv	WTKO
709	1405	264	6MCT5 WTKO DAPI.lif - Series005.tif:0637-0994	54.074	94.349	282.354	180.922	0	255	Results5.csv	WTKO
710	908	71	6MCT5 WTKO DAPI.lif - Series004.tif:0325-0936	63.356	96.085	266.292	92.288	0	255	Results4.csv	WTKO
711	4	4	6MCT5 WTKO DAPI.lif - Series001.tif:0374-0458	98.383	118.116	130.085	106.192	0	255	Results1.csv	WTKO
712	1380	239	6MCT5 WTKO DAPI.lif - Series005.tif:0392-0274	48.586	119.198	77.914	111.389	0	255	Results5.csv	WTKO
713	140	13	6MCT5 WTKO DAPI.lif - Series002.tif:0557-0693	11.46	184.394	196.919	158.301	0	255	Results2.csv	WTKO
714	1343	202	6MCT5 WTKO DAPI.lif - Series005.tif:0483-0797	14.931	79.811	226.41	137.326	0	255	Results5.csv	WTKO
715	612	293	6MCT5 WTKO DAPI.lif - Series003.tif:0324-0203	49.635	138.86	58.031	92.353	0	255	Results3.csv	WTKO
716	1262	121	6MCT5 WTKO DAPI.lif - Series005.tif:0643-0158	56.737	110.575	44.733	182.899	0	255	Results5.csv	WTKO
717	263	136	6MCT5 WTKO DAPI.lif - Series002.tif:0279-0208	16.949	91.419	59.192	79.236	0	255	Results2.csv	WTKO
718	1047	210	6MCT5 WTKO DAPI.lif - Series004.tif:0915-0160	36.883	71.595	45.263	260.109	0	255	Results4.csv	WTKO
719	865	28	6MCT5 WTKO DAPI.lif - Series004.tif:0381-0212	89.747	111.955	59.908	108.759	0	255	Results4.csv	WTKO
720	486	167	6MCT5 WTKO DAPI.lif - Series003.tif:0046-0445	58.755	127.624	126.513	13.039	0	255	Results3.csv	WTKO
721	683	364	6MCT5 WTKO DAPI.lif - Series003.tif:0465-0406	57.383	177.444	115.452	132.114	0	255	Results3.csv	WTKO
722	92	92	6MCT5 WTKO DAPI.lif - Series001.tif:0953-0523	138.656	148.17	148.336	270.701	0	255	Results1.csv	WTKO
723	1354	213	6MCT5 WTKO DAPI.lif - Series005.tif:0242-0348	13.317	80.539	98.947	68.651	0	255	Results5.csv	WTKO
724	1603	462	6MCT5 WTKO DAPI.lif - Series005.tif:0786-0894	27.602	130.719	254.204	223.396	0	255	Results5.csv	WTKO
725	1607	466	6MCT5 WTKO DAPI.lif - Series005.tif:0841-0805	57.706	87.757	228.578	238.936	0	255	Results5.csv	WTKO
726	202	75	6MCT5 WTKO DAPI.lif - Series002.tif:0813-0409	5.004	126.565	116.289	230.874	0	255	Results2.csv	WTKO
727	1050	213	6MCT5 WTKO DAPI.lif - Series004.tif:0986-0796	69.328	109.2	226.926	279.502	0	255	Results4.csv	WTKO
728	1338	197	6MCT5 WTKO DAPI.lif - Series005.tif:0377-0699	54.478	121.64	198.424	107.225	0	255	Results5.csv	WTKO
729	1391	250	6MCT5 WTKO DAPI.lif - Series005.tif:0735-0260	40.112	116.05	74.311	209.859	0	255	Results5.csv	WTKO
730	1446	305	6MCT5 WTKO DAPI.lif - Series005.tif:0619-0494	43.098	129.388	140.361	175.981	0	255	Results5.csv	WTKO
731	1426	285	6MCT5 WTKO DAPI.lif - Series005.tif:0715-0692	4.681	148.259	196.562	203.066	0	255	Results5.csv	WTKO
732	1156	15	6MCT5 WTKO DAPI.lif - Series005.tif:0799-0374	59.966	115.376	106.478	226.982	0	255	Results5.csv	WTKO
733	1167	26	6MCT5 WTKO DAPI.lif - Series005.tif:0515-0369	58.271	102.827	104.662	146.179	0	255	Results5.csv	WTKO
734	119	119	6MCT5 WTKO DAPI.lif - Series001.tif:0291-0976	120.577	73.261	277.325	82.747	0	255	Results1.csv	WTKO
735	505	186	6MCT5 WTKO DAPI.lif - Series003.tif:0604-0539	66.503	162.515	153.183	171.457	0	255	Results3.csv	WTKO
736	82	82	6MCT5 WTKO DAPI.lif - Series001.tif:0263-0025	76.592	111.269	6.187	74.98	0	255	Results1.csv	WTKO
737	1424	283	6MCT5 WTKO DAPI.lif - Series005.tif:0410-0778	21.63	72.265	221.134	116.689	0	255	Results5.csv	WTKO
738	1153	12	6MCT5 WTKO DAPI.lif - Series005.tif:0284-0564	30.185	112.444	160.293	80.846	0	255	Results5.csv	WTKO
739	1434	293	6MCT5 WTKO DAPI.lif - Series005.tif:0605-0767	44.47	105.541	217.767	171.706	0	255	Results5.csv	WTKO
740	1255	114	6MCT5 WTKO DAPI.lif - Series005.tif:0325-0351	58.11	114.601	99.869	92.249	0	255	Results5.csv	WTKO
741	1506	365	6MCT5 WTKO DAPI.lif - Series005.tif:0853-0511	7.183	126.315	145.303	242.5	0	255	Results5.csv	WTKO
742	342	23	6MCT5 WTKO DAPI.lif - Series003.tif:0420-0991	57.302	146.1	281.807	119.565	0	255	Results3.csv	WTKO
743	1409	268	6MCT5 WTKO DAPI.lif - Series005.tif:0614-0791	10.815	51.627	224.89	174.423	0	255	Results5.csv	WTKO
744	400	81	6MCT5 WTKO DAPI.lif - Series003.tif:0615-0787	58.997	155.111	223.807	174.695	0	255	Results3.csv	WTKO
745	921	84	6MCT5 WTKO DAPI.lif - Series004.tif:0805-0637	64.485	127.104	181.012	229.071	0	255	Results4.csv	WTKO
746	937	100	6MCT5 WTKO DAPI.lif - Series004.tif:0461-0165	91.603	118.736	46.894	130.907	0	255	Results4.csv	WTKO
747	1528	387	6MCT5 WTKO DAPI.lif - Series005.tif:0521-0612	30.104	54.834	174.172	148.105	0	255	Results5.csv	WTKO
748	782	463	6MCT5 WTKO DAPI.lif - Series003.tif:0084-0990	23.647	129.727	281.33	23.949	0	255	Results3.csv	WTKO
749	389	70	6MCT5 WTKO DAPI.lif - Series003.tif:0311-0511	64.163	147.848	145.444	88.777	0	255	Results3.csv	WTKO
750	443	124	6MCT5 WTKO DAPI.lif - Series003.tif:0707-0557	37.287	138.455	158.179	200.834	0	255	Results3.csv	WTKO
751	481	162	6MCT5 WTKO DAPI.lif - Series003.tif:0330-0442	54.962	124.628	124.798	93.806	0	255	Results3.csv	WTKO
752	651	332	6MCT5 WTKO DAPI.lif - Series003.tif:0385-0521	105.081	146.761	148.513	109.784	0	255	Results3.csv	WTKO
753	1106	269	6MCT5 WTKO DAPI.lif - Series004.tif:0139-0350	58.836	108.698	99.492	39.358	0	255	Results4.csv	WTKO
754	1462	321	6MCT5 WTKO DAPI.lif - Series005.tif:0764-0783	56.011	112.039	222.674	217.255	0	255	Results5.csv	WTKO
755	778	459	6MCT5 WTKO DAPI.lif - Series003.tif:0014-0597	25.826	116.463	169.775	3.758	0	255	Results3.csv	WTKO
756	1126	289	6MCT5 WTKO DAPI.lif - Series004.tif:0407-0613	98.302	106.896	175.043	116.231	0	255	Results4.csv	WTKO
757	1457	316	6MCT5 WTKO DAPI.lif - Series005.tif:0185-0377	28.167	103.736	107.373	52.823	0	255	Results5.csv	WTKO
758	1217	76	6MCT5 WTKO DAPI.lif - Series005.tif:0686-0086	52.783	98.599	24.117	195.005	0	255	Results5.csv	WTKO
759	940	103	6MCT5 WTKO DAPI.lif - Series004.tif:0482-0733	80.143	103.805	208.394	137.127	0	255	Results4.csv	WTKO
760	19	19	6MCT5 WTKO DAPI.lif - Series001.tif:0170-0076	120.981	106.838	21.456	48.193	0	255	Results1.csv	WTKO
761	1226	85	6MCT5 WTKO DAPI.lif - Series005.tif:0574-0036	60.289	93.351	10.427	163.095	0	255	Results5.csv	WTKO
762	293	166	6MCT5 WTKO DAPI.lif - Series002.tif:0824-0879	67.956	97.588	249.878	233.792	0	255	Results2.csv	WTKO
763	1314	173	6MCT5 WTKO DAPI.lif - Series005.tif:0288-0536	31.88	109.658	152.249	81.866	0	255	Results5.csv	WTKO
764	1312	171	6MCT5 WTKO DAPI.lif - Series005.tif:0749-0508	34.381	128.911	144.328	212.734	0	255	Results5.csv	WTKO
765	1274	133	6MCT5 WTKO DAPI.lif - Series005.tif:0435-0489	54.478	133.15	139.141	123.369	0	255	Results5.csv	WTKO
766	351	32	6MCT5 WTKO DAPI.lif - Series003.tif:0725-0512	55.608	154.273	145.363	205.638	0	255	Results3.csv	WTKO
767	784	465	6MCT5 WTKO DAPI.lif - Series003.tif:0900-0055	78.771	115.12	15.71	256.207	0	255	Results3.csv	WTKO
768	950	113	6MCT5 WTKO DAPI.lif - Series004.tif:0748-1002	66.826	97.826	284.759	212.602	0	255	Results4.csv	WTKO
769	874	37	6MCT5 WTKO DAPI.lif - Series004.tif:0857-0727	81.273	85.582	206.232	243.852	0	255	Results4.csv	WTKO
770	546	227	6MCT5 WTKO DAPI.lif - Series003.tif:0448-0234	65.535	146.851	66.483	127.277	0	255	Results3.csv	WTKO
771	1015	178	6MCT5 WTKO DAPI.lif - Series004.tif:0430-0844	59.643	112.432	239.713	122.22	0	255	Results4.csv	WTKO
772	1011	174	6MCT5 WTKO DAPI.lif - Series004.tif:0346-0231	101.692	128.519	65.326	98.489	0	255	Results4.csv	WTKO
773	1003	166	6MCT5 WTKO DAPI.lif - Series004.tif:0772-0284	65.615	131.192	80.836	220.144	0	255	Results4.csv	WTKO
774	699	380	6MCT5 WTKO DAPI.lif - Series003.tif:0992-0673	23.002	134.653	191.24	281.794	0	255	Results3.csv	WTKO
775	193	66	6MCT5 WTKO DAPI.lif - Series002.tif:0870-0296	84.904	96.275	83.844	247.326	0	255	Results2.csv	WTKO
776	549	230	6MCT5 WTKO DAPI.lif - Series003.tif:0238-0110	87.568	169.341	30.802	67.524	0	255	Results3.csv	WTKO
777	1608	467	6MCT5 WTKO DAPI.lif - Series005.tif:0815-0871	50.281	67.043	247.737	231.368	0	255	Results5.csv	WTKO
778	957	120	6MCT5 WTKO DAPI.lif - Series004.tif:0870-0278	88.536	121.912	79.071	247.249	0	255	Results4.csv	WTKO
779	1444	303	6MCT5 WTKO DAPI.lif - Series005.tif:0043-0687	52.137	119.133	195.434	12.444	0	255	Results5.csv	WTKO
780	1398	257	6MCT5 WTKO DAPI.lif - Series005.tif:0197-0760	47.698	101.64	215.853	55.761	0	255	Results5.csv	WTKO
781	739	420	6MCT5 WTKO DAPI.lif - Series003.tif:0947-0129	45.438	101.247	36.314	268.765	0	255	Results3.csv	WTKO
782	1116	279	6MCT5 WTKO DAPI.lif - Series004.tif:0836-0499	56.011	101.896	141.829	237.461	0	255	Results4.csv	WTKO
783	1102	265	6MCT5 WTKO DAPI.lif - Series004.tif:0671-0128	76.511	108.823	36.267	190.031	0	255	Results4.csv	WTKO
784	14	14	6MCT5 WTKO DAPI.lif - Series001.tif:0319-0529	94.105	125.556	150.271	90.785	0	255	Results1.csv	WTKO
785	859	22	6MCT5 WTKO DAPI.lif - Series004.tif:0311-0445	222.834	122.107	125.788	88.623	0	255	Results4.csv	WTKO
786	1209	68	6MCT5 WTKO DAPI.lif - Series005.tif:0832-0657	54.074	105.091	186.739	236.749	0	255	Results5.csv	WTKO
787	493	174	6MCT5 WTKO DAPI.lif - Series003.tif:0840-0187	67.391	130.048	53.207	238.856	0	255	Results3.csv	WTKO
788	1436	295	6MCT5 WTKO DAPI.lif - Series005.tif:0196-0455	44.793	111.897	129.459	55.818	0	255	Results5.csv	WTKO
789	379	60	6MCT5 WTKO DAPI.lif - Series003.tif:0506-0476	66.503	164.638	135.664	143.863	0	255	Results3.csv	WTKO
790	1222	81	6MCT5 WTKO DAPI.lif - Series005.tif:0734-0207	46.568	116.511	58.685	208.618	0	255	Results5.csv	WTKO
791	299	172	6MCT5 WTKO DAPI.lif - Series002.tif:0707-0825	66.745	109.588	233.975	201.151	0	255	Results2.csv	WTKO
792	1201	60	6MCT5 WTKO DAPI.lif - Series005.tif:0843-0465	71.588	121.865	132.224	239.682	0	255	Results5.csv	WTKO
793	1224	83	6MCT5 WTKO DAPI.lif - Series005.tif:0498-0295	51.169	90.819	83.99	141.691	0	255	Results5.csv	WTKO
794	1407	266	6MCT5 WTKO DAPI.lif - Series005.tif:0503-0042	43.744	83.221	11.626	143.463	0	255	Results5.csv	WTKO
795	1072	235	6MCT5 WTKO DAPI.lif - Series004.tif:0537-0862	60.208	115.346	244.571	152.814	0	255	Results4.csv	WTKO
796	1336	195	6MCT5 WTKO DAPI.lif - Series005.tif:0022-0641	47.456	84.745	182.25	6.255	0	255	Results5.csv	WTKO
797	893	56	6MCT5 WTKO DAPI.lif - Series004.tif:0314-0257	87.891	104.635	73.024	89.537	0	255	Results4.csv	WTKO
798	571	252	6MCT5 WTKO DAPI.lif - Series003.tif:0960-0774	49.554	133.272	220.002	272.772	0	255	Results3.csv	WTKO
799	1173	32	6MCT5 WTKO DAPI.lif - Series005.tif:0892-0375	19.128	221.173	106.565	253.448	0	255	Results5.csv	WTKO
800	1166	25	6MCT5 WTKO DAPI.lif - Series005.tif:0072-0615	47.698	89.112	174.671	20.484	0	255	Results5.csv	WTKO
801	24	24	6MCT5 WTKO DAPI.lif - Series001.tif:0098-0867	80.062	46.029	246.25	27.48	0	255	Results1.csv	WTKO
802	1379	238	6MCT5 WTKO DAPI.lif - Series005.tif:0029-0864	47.456	68.354	245.587	8.185	0	255	Results5.csv	WTKO
803	819	500	6MCT5 WTKO DAPI.lif - Series003.tif:0206-0636	59.562	167.005	180.856	59.162	0	255	Results3.csv	WTKO
804	463	144	6MCT5 WTKO DAPI.lif - Series003.tif:0338-0330	54.639	131.256	93.962	96.129	0	255	Results3.csv	WTKO
805	1512	371	6MCT5 WTKO DAPI.lif - Series005.tif:0344-0431	6.779	58.536	122.653	97.751	0	255	Results5.csv	WTKO
806	285	158	6MCT5 WTKO DAPI.lif - Series002.tif:0350-0734	154.474	87.15	208.715	100.246	0	255	Results2.csv	WTKO
807	1279	138	6MCT5 WTKO DAPI.lif - Series005.tif:0462-0673	45.6	127.558	191.415	131.359	0	255	Results5.csv	WTKO
808	559	240	6MCT5 WTKO DAPI.lif - Series003.tif:0194-0569	67.31	158.496	161.611	55.119	0	255	Results3.csv	WTKO
809	1547	406	6MCT5 WTKO DAPI.lif - Series005.tif:0884-0287	54.8	121.505	81.69	250.732	0	255	Results5.csv	WTKO
810	210	83	6MCT5 WTKO DAPI.lif - Series002.tif:0387-0490	70.216	113.369	138.985	110.463	0	255	Results2.csv	WTKO
811	654	335	6MCT5 WTKO DAPI.lif - Series003.tif:0257-1004	11.299	111.557	285.422	73.141	0	255	Results3.csv	WTKO
812	545	226	6MCT5 WTKO DAPI.lif - Series003.tif:0450-0844	38.094	146.769	239.851	128.029	0	255	Results3.csv	WTKO
813	1355	214	6MCT5 WTKO DAPI.lif - Series005.tif:0766-0605	33.494	111.607	172.042	217.71	0	255	Results5.csv	WTKO
814	1288	147	6MCT5 WTKO DAPI.lif - Series005.tif:0449-0709	6.134	179.303	201.596	127.8	0	255	Results5.csv	WTKO
815	611	292	6MCT5 WTKO DAPI.lif - Series003.tif:0985-0262	43.986	47.741	74.601	279.926	0	255	Results3.csv	WTKO
816	1140	303	6MCT5 WTKO DAPI.lif - Series004.tif:0725-0935	81.918	99.563	265.299	206.286	0	255	Results4.csv	WTKO
817	1066	229	6MCT5 WTKO DAPI.lif - Series004.tif:0548-0914	64.405	95.687	259.305	155.859	0	255	Results4.csv	WTKO
818	186	59	6MCT5 WTKO DAPI.lif - Series002.tif:0537-0510	10.653	112.311	144.916	152.802	0	255	Results2.csv	WTKO
819	1507	366	6MCT5 WTKO DAPI.lif - Series005.tif:0651-0965	20.5	103.012	274.151	185.021	0	255	Results5.csv	WTKO
820	1034	197	6MCT5 WTKO DAPI.lif - Series004.tif:0381-0169	91.28	141.312	48.185	107.967	0	255	Results4.csv	WTKO
821	627	308	6MCT5 WTKO DAPI.lif - Series003.tif:0993-0308	69.328	133.414	87.514	282.117	0	255	Results3.csv	WTKO
822	355	36	6MCT5 WTKO DAPI.lif - Series003.tif:0411-0143	60.773	152.218	40.496	117.065	0	255	Results3.csv	WTKO
823	1259	118	6MCT5 WTKO DAPI.lif - Series005.tif:0483-0709	8.151	206.614	201.571	137.282	0	255	Results5.csv	WTKO
824	132	5	6MCT5 WTKO DAPI.lif - Series002.tif:0660-0511	11.46	196.866	145.441	187.518	0	255	Results2.csv	WTKO
825	1449	308	6MCT5 WTKO DAPI.lif - Series005.tif:0391-0947	14.85	73.859	269.036	111.202	0	255	Results5.csv	WTKO
826	569	250	6MCT5 WTKO DAPI.lif - Series003.tif:0084-0758	54.236	122.918	215.426	23.955	0	255	Results3.csv	WTKO
827	61	61	6MCT5 WTKO DAPI.lif - Series001.tif:0116-0066	38.498	104.853	18.925	32.926	0	255	Results1.csv	WTKO
828	147	20	6MCT5 WTKO DAPI.lif - Series002.tif:0692-0756	66.261	112.413	214.751	196.478	0	255	Results2.csv	WTKO
829	1406	265	6MCT5 WTKO DAPI.lif - Series005.tif:0557-0073	50.039	105.102	21.097	157.819	0	255	Results5.csv	WTKO
830	32	32	6MCT5 WTKO DAPI.lif - Series001.tif:0376-0812	74.816	112.9	230.807	106.7	0	255	Results1.csv	WTKO
831	1362	221	6MCT5 WTKO DAPI.lif - Series005.tif:0226-0845	29.135	52.18	240.206	64.288	0	255	Results5.csv	WTKO
832	765	446	6MCT5 WTKO DAPI.lif - Series003.tif:0014-0363	67.229	122.655	103.174	3.964	0	255	Results3.csv	WTKO
833	751	432	6MCT5 WTKO DAPI.lif - Series003.tif:0881-0435	3.793	142.447	123.558	250.499	0	255	Results3.csv	WTKO
834	356	37	6MCT5 WTKO DAPI.lif - Series003.tif:0717-0345	62.387	149.442	98.124	203.657	0	255	Results3.csv	WTKO
835	808	489	6MCT5 WTKO DAPI.lif - Series003.tif:0295-0379	31.395	84.594	107.697	84.021	0	255	Results3.csv	WTKO
836	572	253	6MCT5 WTKO DAPI.lif - Series003.tif:0560-0182	55.204	142.874	51.784	159.527	0	255	Results3.csv	WTKO
837	509	190	6MCT5 WTKO DAPI.lif - Series003.tif:1011-0840	27.925	85.474	238.741	287.08	0	255	Results3.csv	WTKO
838	1100	263	6MCT5 WTKO DAPI.lif - Series004.tif:0702-0200	53.025	113.339	56.999	199.659	0	255	Results4.csv	WTKO
839	102	102	6MCT5 WTKO DAPI.lif - Series001.tif:0136-0553	81.03	69.686	156.964	39.021	0	255	Results1.csv	WTKO
840	516	197	6MCT5 WTKO DAPI.lif - Series003.tif:0086-0456	53.106	131.008	129.626	24.564	0	255	Results3.csv	WTKO
841	769	450	6MCT5 WTKO DAPI.lif - Series003.tif:0869-0825	35.915	141.362	234.446	247.161	0	255	Results3.csv	WTKO
842	1295	154	6MCT5 WTKO DAPI.lif - Series005.tif:0485-0990	34.785	80.968	281.501	138.339	0	255	Results5.csv	WTKO
843	1059	222	6MCT5 WTKO DAPI.lif - Series004.tif:0838-0150	30.911	106.859	42.7	238.161	0	255	Results4.csv	WTKO
844	130	3	6MCT5 WTKO DAPI.lif - Series002.tif:0543-0841	68.601	85.913	238.928	154.038	0	255	Results2.csv	WTKO
845	551	232	6MCT5 WTKO DAPI.lif - Series003.tif:0654-0075	34.059	101.289	21.267	185.924	0	255	Results3.csv	WTKO
846	562	243	6MCT5 WTKO DAPI.lif - Series003.tif:0132-0828	61.661	126.36	235.473	37.786	0	255	Results3.csv	WTKO
847	199	72	6MCT5 WTKO DAPI.lif - Series002.tif:0171-0571	68.763	96.523	162.249	48.535	0	255	Results2.csv	WTKO
848	638	319	6MCT5 WTKO DAPI.lif - Series003.tif:0252-0402	53.59	136.75	114.262	71.604	0	255	Results3.csv	WTKO
849	511	192	6MCT5 WTKO DAPI.lif - Series003.tif:0718-0161	56.818	136.419	45.819	203.945	0	255	Results3.csv	WTKO
850	912	75	6MCT5 WTKO DAPI.lif - Series004.tif:0898-0110	56.576	93.143	31.248	255.25	0	255	Results4.csv	WTKO
851	1121	284	6MCT5 WTKO DAPI.lif - Series004.tif:0526-0468	105.323	120.739	133.034	149.436	0	255	Results4.csv	WTKO
852	252	125	6MCT5 WTKO DAPI.lif - Series002.tif:0694-0705	58.997	121.746	200.627	197.293	0	255	Results2.csv	WTKO
853	1142	1	6MCT5 WTKO DAPI.lif - Series005.tif:0141-0906	76.511	78.962	257.266	40.091	0	255	Results5.csv	WTKO
854	1120	283	6MCT5 WTKO DAPI.lif - Series004.tif:0656-0629	78.69	119.754	178.028	185.629	0	255	Results4.csv	WTKO
855	1341	200	6MCT5 WTKO DAPI.lif - Series005.tif:0266-0642	75.139	107.989	182.095	75.756	0	255	Results5.csv	WTKO
856	879	42	6MCT5 WTKO DAPI.lif - Series004.tif:0455-0247	61.983	106.07	70.382	129.228	0	255	Results4.csv	WTKO
857	1599	458	6MCT5 WTKO DAPI.lif - Series005.tif:0537-0772	44.066	103.919	219.001	152.402	0	255	Results5.csv	WTKO
858	1461	320	6MCT5 WTKO DAPI.lif - Series005.tif:0234-0439	4.439	123.273	124.708	66.599	0	255	Results5.csv	WTKO
859	1227	86	6MCT5 WTKO DAPI.lif - Series005.tif:0284-0426	45.681	103.438	120.907	80.66	0	255	Results5.csv	WTKO
860	1105	268	6MCT5 WTKO DAPI.lif - Series004.tif:0318-0312	44.954	147.005	88.042	90.224	0	255	Results4.csv	WTKO
861	531	212	6MCT5 WTKO DAPI.lif - Series003.tif:0145-0374	49.554	158.55	106.261	41.412	0	255	Results3.csv	WTKO
862	907	70	6MCT5 WTKO DAPI.lif - Series004.tif:0238-0454	8.394	172.769	128.972	67.819	0	255	Results4.csv	WTKO
863	244	117	6MCT5 WTKO DAPI.lif - Series002.tif:0707-0373	67.794	116.944	106.029	200.76	0	255	Results2.csv	WTKO
864	445	126	6MCT5 WTKO DAPI.lif - Series003.tif:0929-0753	57.867	157.025	214.145	263.845	0	255	Results3.csv	WTKO
865	126	126	6MCT5 WTKO DAPI.lif - Series001.tif:0520-1007	65.535	117.924	285.879	148.213	0	255	Results1.csv	WTKO
866	1411	270	6MCT5 WTKO DAPI.lif - Series005.tif:0764-0923	29.62	99.94	262.346	217.023	0	255	Results5.csv	WTKO
867	1051	214	6MCT5 WTKO DAPI.lif - Series004.tif:0525-0191	58.997	139.554	54.618	149.098	0	255	Results4.csv	WTKO
868	707	388	6MCT5 WTKO DAPI.lif - Series003.tif:0173-0255	9.846	90.828	72.646	49.46	0	255	Results3.csv	WTKO
869	496	177	6MCT5 WTKO DAPI.lif - Series003.tif:0303-0730	17.917	194.261	207.426	86.138	0	255	Results3.csv	WTKO
870	1594	453	6MCT5 WTKO DAPI.lif - Series005.tif:0353-0863	80.143	97.85	245.308	100.352	0	255	Results5.csv	WTKO
871	788	469	6MCT5 WTKO DAPI.lif - Series003.tif:0546-0376	39.466	126.425	106.547	155.282	0	255	Results3.csv	WTKO
872	1495	354	6MCT5 WTKO DAPI.lif - Series005.tif:0641-1014	30.185	77.778	288.552	181.766	0	255	Results5.csv	WTKO
873	124	124	6MCT5 WTKO DAPI.lif - Series001.tif:0561-0917	162.949	112.542	261.385	159.742	0	255	Results1.csv	WTKO
874	164	37	6MCT5 WTKO DAPI.lif - Series002.tif:0459-0854	96.365	91.075	242.946	130.925	0	255	Results2.csv	WTKO
875	69	69	6MCT5 WTKO DAPI.lif - Series001.tif:0359-0651	69.005	99.007	185.123	102.108	0	255	Results1.csv	WTKO
876	1537	396	6MCT5 WTKO DAPI.lif - Series005.tif:0509-0235	52.702	108.436	66.979	145.106	0	255	Results5.csv	WTKO
877	136	9	6MCT5 WTKO DAPI.lif - Series002.tif:0592-0704	78.044	114.812	199.854	168.219	0	255	Results2.csv	WTKO
878	1284	143	6MCT5 WTKO DAPI.lif - Series005.tif:0815-0800	37.448	109.72	227.362	231.723	0	255	Results5.csv	WTKO
879	434	115	6MCT5 WTKO DAPI.lif - Series003.tif:0398-0688	56.011	185.775	195.354	113.268	0	255	Results3.csv	WTKO
880	310	183	6MCT5 WTKO DAPI.lif - Series002.tif:0660-0588	67.633	108.265	166.905	187.43	0	255	Results2.csv	WTKO
881	81	81	6MCT5 WTKO DAPI.lif - Series001.tif:0435-0631	70.781	115.782	178.873	124.457	0	255	Results1.csv	WTKO
882	577	258	6MCT5 WTKO DAPI.lif - Series003.tif:0877-0088	28.409	107.719	24.768	249.396	0	255	Results3.csv	WTKO
883	682	363	6MCT5 WTKO DAPI.lif - Series003.tif:0493-0528	60.854	167.523	149.945	140.254	0	255	Results3.csv	WTKO
884	1387	246	6MCT5 WTKO DAPI.lif - Series005.tif:0805-0301	61.257	114.524	85.62	228.892	0	255	Results5.csv	WTKO
885	1425	284	6MCT5 WTKO DAPI.lif - Series005.tif:0574-0173	54.155	70.034	49.092	163.196	0	255	Results5.csv	WTKO
886	973	136	6MCT5 WTKO DAPI.lif - Series004.tif:0733-0206	42.775	147.087	58.528	208.386	0	255	Results4.csv	WTKO
887	1427	286	6MCT5 WTKO DAPI.lif - Series005.tif:0537-0389	7.102	143.375	110.534	152.747	0	255	Results5.csv	WTKO
888	292	165	6MCT5 WTKO DAPI.lif - Series002.tif:0693-0597	43.905	127.392	169.423	197.283	0	255	Results2.csv	WTKO
889	134	7	6MCT5 WTKO DAPI.lif - Series002.tif:0398-0627	17.756	187.291	178.128	113.137	0	255	Results2.csv	WTKO
890	994	157	6MCT5 WTKO DAPI.lif - Series004.tif:0566-0512	90.958	130.571	146.11	160.547	0	255	Results4.csv	WTKO
891	854	17	6MCT5 WTKO DAPI.lif - Series004.tif:0170-0453	12.268	208.526	128.736	48.301	0	255	Results4.csv	WTKO
892	753	434	6MCT5 WTKO DAPI.lif - Series003.tif:0301-0880	38.013	127.217	250.016	85.571	0	255	Results3.csv	WTKO
893	700	381	6MCT5 WTKO DAPI.lif - Series003.tif:0010-0407	44.873	107.968	115.754	2.722	0	255	Results3.csv	WTKO
894	1296	155	6MCT5 WTKO DAPI.lif - Series005.tif:0338-0478	51.33	110.681	136.004	96.074	0	255	Results5.csv	WTKO
895	290	163	6MCT5 WTKO DAPI.lif - Series002.tif:0610-0633	83.371	84.826	180.187	173.047	0	255	Results2.csv	WTKO
896	374	55	6MCT5 WTKO DAPI.lif - Series003.tif:0857-0440	8.797	134.193	125.142	243.412	0	255	Results3.csv	WTKO
897	492	173	6MCT5 WTKO DAPI.lif - Series003.tif:0709-0697	56.657	155.494	198.454	201.673	0	255	Results3.csv	WTKO
898	1109	272	6MCT5 WTKO DAPI.lif - Series004.tif:0994-0127	55.527	108.02	36.163	282.996	0	255	Results4.csv	WTKO
899	268	141	6MCT5 WTKO DAPI.lif - Series002.tif:0845-0337	99.109	93.317	95.539	239.945	0	255	Results2.csv	WTKO
900	1307	166	6MCT5 WTKO DAPI.lif - Series005.tif:0315-0540	40.273	88.776	154.018	89.162	0	255	Results5.csv	WTKO
901	131	4	6MCT5 WTKO DAPI.lif - Series002.tif:0847-0249	104.516	90.815	71.635	240.553	0	255	Results2.csv	WTKO
902	243	116	6MCT5 WTKO DAPI.lif - Series002.tif:0659-0726	50.119	132.171	206.495	187.193	0	255	Results2.csv	WTKO
903	787	468	6MCT5 WTKO DAPI.lif - Series003.tif:0747-0016	3.228	103.475	4.659	212.159	0	255	Results3.csv	WTKO
904	1342	201	6MCT5 WTKO DAPI.lif - Series005.tif:0010-0706	31.072	97.735	200.559	2.576	0	255	Results5.csv	WTKO
905	953	116	6MCT5 WTKO DAPI.lif - Series004.tif:0545-0177	80.062	121.22	50.123	155.372	0	255	Results4.csv	WTKO
906	324	5	6MCT5 WTKO DAPI.lif - Series003.tif:0282-0958	52.379	137.871	271.98	79.955	0	255	Results3.csv	WTKO
907	439	120	6MCT5 WTKO DAPI.lif - Series003.tif:0341-0955	57.141	131.794	271.528	97.057	0	255	Results3.csv	WTKO
908	8	8	6MCT5 WTKO DAPI.lif - Series001.tif:0446-0835	62.791	153.558	236.943	126.458	0	255	Results1.csv	WTKO
909	1012	175	6MCT5 WTKO DAPI.lif - Series004.tif:0805-0331	78.851	127.518	94.069	229.7	0	255	Results4.csv	WTKO
910	628	309	6MCT5 WTKO DAPI.lif - Series003.tif:0577-0431	124.29	167.446	121.925	164.753	0	255	Results3.csv	WTKO
911	720	401	6MCT5 WTKO DAPI.lif - Series003.tif:0419-0626	42.694	89.514	177.756	118.741	0	255	Results3.csv	WTKO
912	472	153	6MCT5 WTKO DAPI.lif - Series003.tif:0528-0166	67.31	136.363	47.207	149.945	0	255	Results3.csv	WTKO
913	657	338	6MCT5 WTKO DAPI.lif - Series003.tif:0826-0689	30.911	130.418	195.616	234.956	0	255	Results3.csv	WTKO
914	942	105	6MCT5 WTKO DAPI.lif - Series004.tif:0375-0458	84.985	115.146	130.9	106.955	0	255	Results4.csv	WTKO
915	1502	361	6MCT5 WTKO DAPI.lif - Series005.tif:0839-0523	26.956	104.383	148.329	238.519	0	255	Results5.csv	WTKO
916	1494	353	6MCT5 WTKO DAPI.lif - Series005.tif:0807-0468	57.302	99.842	133.007	229.984	0	255	Results5.csv	WTKO
917	975	138	6MCT5 WTKO DAPI.lif - Series004.tif:0738-0168	75.623	112.159	47.747	209.813	0	255	Results4.csv	WTKO
918	554	235	6MCT5 WTKO DAPI.lif - Series003.tif:1010-1003	6.295	133.91	285.056	287.052	0	255	Results3.csv	WTKO
919	1301	160	6MCT5 WTKO DAPI.lif - Series005.tif:0016-0101	57.787	88.091	28.939	4.658	0	255	Results5.csv	WTKO
920	1303	162	6MCT5 WTKO DAPI.lif - Series005.tif:0392-0347	47.053	94.485	98.925	111.486	0	255	Results5.csv	WTKO
921	143	16	6MCT5 WTKO DAPI.lif - Series002.tif:0292-0234	72.153	92.006	66.522	83.138	0	255	Results2.csv	WTKO
922	1480	339	6MCT5 WTKO DAPI.lif - Series005.tif:0634-0440	15.98	146.076	125.306	180.365	0	255	Results5.csv	WTKO
923	1310	169	6MCT5 WTKO DAPI.lif - Series005.tif:0756-0468	62.064	115.32	132.986	214.794	0	255	Results5.csv	WTKO
924	1204	63	6MCT5 WTKO DAPI.lif - Series005.tif:0983-0155	14.931	175.686	44.093	279.259	0	255	Results5.csv	WTKO
925	1445	304	6MCT5 WTKO DAPI.lif - Series005.tif:0501-0267	6.699	111.663	75.796	142.276	0	255	Results5.csv	WTKO
926	1450	309	6MCT5 WTKO DAPI.lif - Series005.tif:0165-0944	77.479	81.064	268.236	46.962	0	255	Results5.csv	WTKO
927	1585	444	6MCT5 WTKO DAPI.lif - Series005.tif:0081-0752	65.292	101.735	213.898	22.811	0	255	Results5.csv	WTKO
928	726	407	6MCT5 WTKO DAPI.lif - Series003.tif:0848-0818	3.713	151.87	232.528	241.026	0	255	Results3.csv	WTKO
929	1174	33	6MCT5 WTKO DAPI.lif - Series005.tif:0675-0920	35.592	118.671	261.453	191.824	0	255	Results5.csv	WTKO
930	1283	142	6MCT5 WTKO DAPI.lif - Series005.tif:0582-0480	35.027	119.028	136.423	165.431	0	255	Results5.csv	WTKO
931	933	96	6MCT5 WTKO DAPI.lif - Series004.tif:0231-0507	23.567	161.099	143.968	65.571	0	255	Results4.csv	WTKO
932	1199	58	6MCT5 WTKO DAPI.lif - Series005.tif:0818-0544	66.503	109.467	154.624	232.857	0	255	Results5.csv	WTKO
933	971	134	6MCT5 WTKO DAPI.lif - Series004.tif:0852-0805	5.65	187.614	228.669	242.033	0	255	Results4.csv	WTKO
934	615	296	6MCT5 WTKO DAPI.lif - Series003.tif:0503-0847	55.769	146.156	240.057	142.897	0	255	Results3.csv	WTKO
935	952	115	6MCT5 WTKO DAPI.lif - Series004.tif:0610-0596	104.194	128.603	169.239	173.296	0	255	Results4.csv	WTKO
936	758	439	6MCT5 WTKO DAPI.lif - Series003.tif:0935-0957	5.327	98.106	271.996	265.603	0	255	Results3.csv	WTKO
937	1339	198	6MCT5 WTKO DAPI.lif - Series005.tif:0419-0553	141.642	107.801	157.11	119.106	0	255	Results5.csv	WTKO
938	1273	132	6MCT5 WTKO DAPI.lif - Series005.tif:0153-0681	67.31	93.046	193.812	43.52	0	255	Results5.csv	WTKO
939	107	107	6MCT5 WTKO DAPI.lif - Series001.tif:0272-0722	84.904	126.881	205.07	77.432	0	255	Results1.csv	WTKO
940	1552	411	6MCT5 WTKO DAPI.lif - Series005.tif:0085-0533	55.365	98.485	151.881	24.382	0	255	Results5.csv	WTKO
941	105	105	6MCT5 WTKO DAPI.lif - Series001.tif:0308-0683	87.971	137.102	194.481	86.905	0	255	Results1.csv	WTKO
942	764	445	6MCT5 WTKO DAPI.lif - Series003.tif:0833-0631	59.401	144.905	179.229	236.606	0	255	Results3.csv	WTKO
943	718	399	6MCT5 WTKO DAPI.lif - Series003.tif:0216-0136	77.076	127.291	38.934	61.222	0	255	Results3.csv	WTKO
944	625	306	6MCT5 WTKO DAPI.lif - Series003.tif:0891-0728	48.102	131.924	206.473	253.191	0	255	Results3.csv	WTKO
945	936	99	6MCT5 WTKO DAPI.lif - Series004.tif:0775-0737	69.651	107.694	209.011	220.168	0	255	Results4.csv	WTKO
946	727	408	6MCT5 WTKO DAPI.lif - Series003.tif:0684-0105	49.232	121.259	29.932	194.286	0	255	Results3.csv	WTKO
947	265	138	6MCT5 WTKO DAPI.lif - Series002.tif:0735-0278	143.175	104.096	79.232	209.316	0	255	Results2.csv	WTKO
948	220	93	6MCT5 WTKO DAPI.lif - Series002.tif:0575-0466	6.699	141.193	132.289	163.631	0	255	Results2.csv	WTKO
949	1475	334	6MCT5 WTKO DAPI.lif - Series005.tif:0602-0840	17.271	53.785	238.533	171.076	0	255	Results5.csv	WTKO
950	1005	168	6MCT5 WTKO DAPI.lif - Series004.tif:0529-0042	77.157	77.567	12.106	150.568	0	255	Results4.csv	WTKO
951	156	29	6MCT5 WTKO DAPI.lif - Series002.tif:0488-0642	62.468	117.401	182.489	138.669	0	255	Results2.csv	WTKO
952	447	128	6MCT5 WTKO DAPI.lif - Series003.tif:0618-0700	58.836	157.361	199.238	175.62	0	255	Results3.csv	WTKO
953	987	150	6MCT5 WTKO DAPI.lif - Series004.tif:0686-0852	77.802	55.539	241.884	194.973	0	255	Results4.csv	WTKO
954	1090	253	6MCT5 WTKO DAPI.lif - Series004.tif:0531-0616	75.784	137.685	175.371	151.4	0	255	Results4.csv	WTKO
955	161	34	6MCT5 WTKO DAPI.lif - Series002.tif:0424-0638	7.506	88.763	181.41	120.456	0	255	Results2.csv	WTKO
956	821	502	6MCT5 WTKO DAPI.lif - Series003.tif:0017-0957	57.545	117.07	272.356	4.47	0	255	Results3.csv	WTKO
957	741	422	6MCT5 WTKO DAPI.lif - Series003.tif:0861-0157	38.82	98.977	44.649	244.591	0	255	Results3.csv	WTKO
958	838	1	6MCT5 WTKO DAPI.lif - Series004.tif:0558-0420	131.876	125.539	119.303	158.386	0	255	Results4.csv	WTKO
959	892	55	6MCT5 WTKO DAPI.lif - Series004.tif:0361-0412	79.497	116.52	116.939	102.541	0	255	Results4.csv	WTKO
960	1188	47	6MCT5 WTKO DAPI.lif - Series005.tif:0707-0043	17.271	123.206	12.246	200.863	0	255	Results5.csv	WTKO
961	2	2	6MCT5 WTKO DAPI.lif - Series001.tif:0874-0129	93.217	156.419	36.758	247.372	0	255	Results1.csv	WTKO
962	706	387	6MCT5 WTKO DAPI.lif - Series003.tif:0443-0467	138.898	180.874	132.982	127.786	0	255	Results3.csv	WTKO
963	21	21	6MCT5 WTKO DAPI.lif - Series001.tif:0869-0058	63.356	151.297	16.546	246.813	0	255	Results1.csv	WTKO
964	473	154	6MCT5 WTKO DAPI.lif - Series003.tif:0556-0639	76.188	163.716	181.652	158.01	0	255	Results3.csv	WTKO
965	449	130	6MCT5 WTKO DAPI.lif - Series003.tif:0370-0171	64.647	114.336	48.567	105.321	0	255	Results3.csv	WTKO
966	1602	461	6MCT5 WTKO DAPI.lif - Series005.tif:0609-0932	38.175	110.939	264.674	173.354	0	255	Results5.csv	WTKO
967	1370	229	6MCT5 WTKO DAPI.lif - Series005.tif:0129-0997	46.972	88.933	283.326	36.602	0	255	Results5.csv	WTKO
968	1112	275	6MCT5 WTKO DAPI.lif - Series004.tif:0917-0236	81.192	99.247	67.247	260.995	0	255	Results4.csv	WTKO
969	373	54	6MCT5 WTKO DAPI.lif - Series003.tif:0921-0802	13.317	122.715	227.971	261.659	0	255	Results3.csv	WTKO
970	1476	335	6MCT5 WTKO DAPI.lif - Series005.tif:0410-0506	6.134	159.868	143.978	116.612	0	255	Results5.csv	WTKO
971	1597	456	6MCT5 WTKO DAPI.lif - Series005.tif:0465-0767	45.923	118.45	218.13	132.015	0	255	Results5.csv	WTKO
972	648	329	6MCT5 WTKO DAPI.lif - Series003.tif:0738-0307	31.072	132.226	87.249	209.794	0	255	Results3.csv	WTKO
973	1564	423	6MCT5 WTKO DAPI.lif - Series005.tif:0907-0673	58.11	101.535	191.394	257.823	0	255	Results5.csv	WTKO
974	271	144	6MCT5 WTKO DAPI.lif - Series002.tif:0790-0394	74.251	95.678	112.302	224.478	0	255	Results2.csv	WTKO
975	223	96	6MCT5 WTKO DAPI.lif - Series002.tif:0425-0790	73.928	102.545	224.197	120.684	0	255	Results2.csv	WTKO
976	442	123	6MCT5 WTKO DAPI.lif - Series003.tif:0181-0195	71.668	121.008	55.399	51.407	0	255	Results3.csv	WTKO
977	750	431	6MCT5 WTKO DAPI.lif - Series003.tif:0892-0886	51.249	124.302	252.093	253.348	0	255	Results3.csv	WTKO
978	772	453	6MCT5 WTKO DAPI.lif - Series003.tif:0228-0500	60.854	134.761	142.079	65.139	0	255	Results3.csv	WTKO
979	203	76	6MCT5 WTKO DAPI.lif - Series002.tif:0808-0250	103.144	116.399	69.056	230.007	0	255	Results2.csv	WTKO
980	970	133	6MCT5 WTKO DAPI.lif - Series004.tif:0558-0606	81.353	112.983	172.845	158.362	0	255	Results4.csv	WTKO
981	567	248	6MCT5 WTKO DAPI.lif - Series003.tif:0591-0596	9.201	157.149	169.503	167.948	0	255	Results3.csv	WTKO
982	1276	135	6MCT5 WTKO DAPI.lif - Series005.tif:0732-0649	49.07	108.564	184.295	207.862	0	255	Results5.csv	WTKO
983	556	237	6MCT5 WTKO DAPI.lif - Series003.tif:0070-0493	51.572	152.933	139.658	19.947	0	255	Results3.csv	WTKO
984	1601	460	6MCT5 WTKO DAPI.lif - Series005.tif:0557-0905	47.295	114.099	256.921	158.712	0	255	Results5.csv	WTKO
985	1400	259	6MCT5 WTKO DAPI.lif - Series005.tif:0602-0629	23.728	101.054	178.817	171.391	0	255	Results5.csv	WTKO
986	745	426	6MCT5 WTKO DAPI.lif - Series003.tif:0810-0896	4.52	112.161	254.677	230.063	0	255	Results3.csv	WTKO
987	337	18	6MCT5 WTKO DAPI.lif - Series003.tif:0867-0233	14.689	184.28	66.221	246.427	0	255	Results3.csv	WTKO
988	76	76	6MCT5 WTKO DAPI.lif - Series001.tif:0312-0773	59.804	138.922	219.561	88.564	0	255	Results1.csv	WTKO
989	20	20	6MCT5 WTKO DAPI.lif - Series001.tif:0341-0472	65.535	117.564	134.128	96.774	0	255	Results1.csv	WTKO
990	325	6	6MCT5 WTKO DAPI.lif - Series003.tif:0843-0531	53.267	154.018	151.004	239.456	0	255	Results3.csv	WTKO
991	1264	123	6MCT5 WTKO DAPI.lif - Series005.tif:0315-0269	5.246	178.415	76.278	89.596	0	255	Results5.csv	WTKO
992	17	17	6MCT5 WTKO DAPI.lif - Series001.tif:0442-0441	37.448	212.619	125.506	125.768	0	255	Results1.csv	WTKO
993	522	203	6MCT5 WTKO DAPI.lif - Series003.tif:0167-0231	54.397	128.487	65.668	47.827	0	255	Results3.csv	WTKO
994	580	261	6MCT5 WTKO DAPI.lif - Series003.tif:0538-0822	67.391	121.72	233.718	152.824	0	255	Results3.csv	WTKO
995	278	151	6MCT5 WTKO DAPI.lif - Series002.tif:0297-0540	108.875	87.27	154.391	83.653	0	255	Results2.csv	WTKO
996	575	256	6MCT5 WTKO DAPI.lif - Series003.tif:0038-0952	24.535	61.046	270.422	10.809	0	255	Results3.csv	WTKO
997	114	114	6MCT5 WTKO DAPI.lif - Series001.tif:0445-0800	101.207	114.482	227.375	125.77	0	255	Results1.csv	WTKO
998	1124	287	6MCT5 WTKO DAPI.lif - Series004.tif:0506-0500	84.017	124.321	142.433	143.89	0	255	Results4.csv	WTKO
999	23	23	6MCT5 WTKO DAPI.lif - Series001.tif:0122-0731	122.756	98.598	207.57	35.283	0	255	Results1.csv	WTKO
1000	120	120	6MCT5 WTKO DAPI.lif - Series001.tif:0327-0975	89.828	70.577	277.008	92.81	0	255	Results1.csv	WTKO
1001	730	411	6MCT5 WTKO DAPI.lif - Series003.tif:0716-0650	4.197	128.423	184.807	203.497	0	255	Results3.csv	WTKO
1002	1134	297	6MCT5 WTKO DAPI.lif - Series004.tif:0713-0756	56.173	121.2	214.593	202.142	0	255	Results4.csv	WTKO
1003	983	146	6MCT5 WTKO DAPI.lif - Series004.tif:0339-0731	87.891	97.94	206.946	95.389	0	255	Results4.csv	WTKO
1004	966	129	6MCT5 WTKO DAPI.lif - Series004.tif:0430-0437	93.863	117.678	124.005	122.041	0	255	Results4.csv	WTKO
1005	1367	226	6MCT5 WTKO DAPI.lif - Series005.tif:0647-0418	17.11	105.396	118.746	183.529	0	255	Results5.csv	WTKO
1006	1220	79	6MCT5 WTKO DAPI.lif - Series005.tif:0802-0211	52.702	105.096	59.928	227.798	0	255	Results5.csv	WTKO
1007	461	142	6MCT5 WTKO DAPI.lif - Series003.tif:0743-0734	46.488	134.774	208.907	211.262	0	255	Results3.csv	WTKO
1008	1510	369	6MCT5 WTKO DAPI.lif - Series005.tif:0688-0392	29.62	41.038	111.18	195.587	0	255	Results5.csv	WTKO
1009	97	97	6MCT5 WTKO DAPI.lif - Series001.tif:0493-0501	89.182	99.35	142.577	140.66	0	255	Results1.csv	WTKO
1010	39	39	6MCT5 WTKO DAPI.lif - Series001.tif:0155-0866	76.269	63.705	245.89	44.312	0	255	Results1.csv	WTKO
1011	475	156	6MCT5 WTKO DAPI.lif - Series003.tif:0109-0250	79.497	97.289	71.037	31.081	0	255	Results3.csv	WTKO
1012	652	333	6MCT5 WTKO DAPI.lif - Series003.tif:0068-0277	68.44	117.154	79.07	19.072	0	255	Results3.csv	WTKO
1013	560	241	6MCT5 WTKO DAPI.lif - Series003.tif:0756-0858	54.881	141.356	243.506	214.645	0	255	Results3.csv	WTKO
1014	317	190	6MCT5 WTKO DAPI.lif - Series002.tif:0855-0546	75.623	67.996	155.888	243.227	0	255	Results2.csv	WTKO
1015	1369	228	6MCT5 WTKO DAPI.lif - Series005.tif:0259-0491	39.062	113.531	139.599	73.609	0	255	Results5.csv	WTKO
1016	1432	291	6MCT5 WTKO DAPI.lif - Series005.tif:0795-0570	54.962	105.784	161.911	226.293	0	255	Results5.csv	WTKO
1017	1234	93	6MCT5 WTKO DAPI.lif - Series005.tif:0210-0975	51.169	71.136	277.125	59.99	0	255	Results5.csv	WTKO
1018	619	300	6MCT5 WTKO DAPI.lif - Series003.tif:0252-0835	62.71	138.641	237.264	71.722	0	255	Results3.csv	WTKO
1019	976	139	6MCT5 WTKO DAPI.lif - Series004.tif:0855-0475	106.776	101.41	134.828	243.066	0	255	Results4.csv	WTKO
1020	230	103	6MCT5 WTKO DAPI.lif - Series002.tif:0719-0703	52.541	118.88	199.954	203.996	0	255	Results2.csv	WTKO
1021	1247	106	6MCT5 WTKO DAPI.lif - Series005.tif:0646-0195	64.889	114.442	55.544	183.647	0	255	Results5.csv	WTKO
1022	579	260	6MCT5 WTKO DAPI.lif - Series003.tif:0917-0999	55.93	91.681	284.046	260.688	0	255	Results3.csv	WTKO
1023	608	289	6MCT5 WTKO DAPI.lif - Series003.tif:0488-0591	50.765	169.719	168.146	138.529	0	255	Results3.csv	WTKO
1024	260	133	6MCT5 WTKO DAPI.lif - Series002.tif:0435-0617	29.7	111.071	175.029	123.888	0	255	Results2.csv	WTKO
1025	708	389	6MCT5 WTKO DAPI.lif - Series003.tif:0605-0460	75.462	154.345	130.604	172.723	0	255	Results3.csv	WTKO
1026	978	141	6MCT5 WTKO DAPI.lif - Series004.tif:0489-0272	83.129	123.219	76.965	139.192	0	255	Results4.csv	WTKO
1027	694	375	6MCT5 WTKO DAPI.lif - Series003.tif:0813-0721	54.962	151.991	205.212	230.535	0	255	Results3.csv	WTKO
1028	1014	177	6MCT5 WTKO DAPI.lif - Series004.tif:0815-0950	64.082	94.29	269.966	231.528	0	255	Results4.csv	WTKO
1029	738	419	6MCT5 WTKO DAPI.lif - Series003.tif:0026-0729	41.403	127.339	207.347	7.266	0	255	Results3.csv	WTKO
1030	1523	382	6MCT5 WTKO DAPI.lif - Series005.tif:0956-0585	2.502	70.71	166.179	271.66	0	255	Results5.csv	WTKO
1031	1322	181	6MCT5 WTKO DAPI.lif - Series005.tif:0163-0600	51.895	103.37	170.865	46.56	0	255	Results5.csv	WTKO
1032	903	66	6MCT5 WTKO DAPI.lif - Series004.tif:0630-0083	78.448	117.079	23.281	178.636	0	255	Results4.csv	WTKO
1033	594	275	6MCT5 WTKO DAPI.lif - Series003.tif:0724-0255	72.879	137.893	72.545	205.569	0	255	Results3.csv	WTKO
1034	1321	180	6MCT5 WTKO DAPI.lif - Series005.tif:0359-0288	55.446	105.208	82.019	101.765	0	255	Results5.csv	WTKO
1035	10	10	6MCT5 WTKO DAPI.lif - Series001.tif:0444-0972	27.602	211.614	276.037	126.257	0	255	Results1.csv	WTKO
1036	799	480	6MCT5 WTKO DAPI.lif - Series003.tif:0689-0067	48.182	97.121	19.554	195.765	0	255	Results3.csv	WTKO
1037	1325	184	6MCT5 WTKO DAPI.lif - Series005.tif:0506-0475	7.425	170.848	134.996	143.753	0	255	Results5.csv	WTKO
1038	1144	3	6MCT5 WTKO DAPI.lif - Series005.tif:0366-0167	74.977	81.481	47.38	104.437	0	255	Results5.csv	WTKO
1039	705	386	6MCT5 WTKO DAPI.lif - Series003.tif:0436-0658	27.118	131.717	187.261	123.771	0	255	Results3.csv	WTKO
1040	1281	140	6MCT5 WTKO DAPI.lif - Series005.tif:0175-0864	50.362	86.748	245.33	49.578	0	255	Results5.csv	WTKO
1041	1041	204	6MCT5 WTKO DAPI.lif - Series004.tif:0650-0383	86.034	122.587	108.794	184.765	0	255	Results4.csv	WTKO
1042	1213	72	6MCT5 WTKO DAPI.lif - Series005.tif:0508-0094	63.194	94.599	26.806	144.827	0	255	Results5.csv	WTKO
1043	1490	349	6MCT5 WTKO DAPI.lif - Series005.tif:0015-0917	32.929	85.819	260.49	4.55	0	255	Results5.csv	WTKO
1044	1551	410	6MCT5 WTKO DAPI.lif - Series005.tif:0032-0512	47.86	108.663	145.721	9.497	0	255	Results5.csv	WTKO
1045	316	189	6MCT5 WTKO DAPI.lif - Series002.tif:0768-0583	60.934	101.71	166.143	218.188	0	255	Results2.csv	WTKO
1046	1037	200	6MCT5 WTKO DAPI.lif - Series004.tif:0884-0926	14.769	49.235	263.117	251.086	0	255	Results4.csv	WTKO
1047	1386	245	6MCT5 WTKO DAPI.lif - Series005.tif:0775-0913	16.464	118.868	259.478	220.37	0	255	Results5.csv	WTKO
1048	777	458	6MCT5 WTKO DAPI.lif - Series003.tif:0283-0755	22.033	164.143	214.215	80.355	0	255	Results3.csv	WTKO
1049	922	85	6MCT5 WTKO DAPI.lif - Series004.tif:0957-0811	89.585	88.811	227.38	270	0	255	Results4.csv	WTKO
1050	1119	282	6MCT5 WTKO DAPI.lif - Series004.tif:0645-0577	107.099	152.001	164.572	183.084	0	255	Results4.csv	WTKO
1051	1331	190	6MCT5 WTKO DAPI.lif - Series005.tif:0692-0316	52.299	108.4	89.616	196.793	0	255	Results5.csv	WTKO
1052	614	295	6MCT5 WTKO DAPI.lif - Series003.tif:0813-0536	15.738	129.169	152.317	230.968	0	255	Results3.csv	WTKO
1053	791	472	6MCT5 WTKO DAPI.lif - Series003.tif:0598-0727	35.35	166.178	206.199	170.207	0	255	Results3.csv	WTKO
1054	668	349	6MCT5 WTKO DAPI.lif - Series003.tif:0208-0414	56.173	125.01	117.641	59.06	0	255	Results3.csv	WTKO
1055	1229	88	6MCT5 WTKO DAPI.lif - Series005.tif:0062-0586	57.141	86.048	166.661	17.405	0	255	Results5.csv	WTKO
1056	256	129	6MCT5 WTKO DAPI.lif - Series002.tif:0379-0516	56.98	85.82	146.558	107.907	0	255	Results2.csv	WTKO
1057	1511	370	6MCT5 WTKO DAPI.lif - Series005.tif:0537-1011	33.494	77.882	287.127	152.484	0	255	Results5.csv	WTKO
1058	31	31	6MCT5 WTKO DAPI.lif - Series001.tif:0500-0575	75.381	125.774	162.905	142.624	0	255	Results1.csv	WTKO
1059	774	455	6MCT5 WTKO DAPI.lif - Series003.tif:0560-0293	55.527	125.661	83.435	159.315	0	255	Results3.csv	WTKO
1060	1428	287	6MCT5 WTKO DAPI.lif - Series005.tif:0657-0911	38.094	84.989	259.126	186.889	0	255	Results5.csv	WTKO
1061	163	36	6MCT5 WTKO DAPI.lif - Series002.tif:0208-0540	74.17	86.813	153.482	59.252	0	255	Results2.csv	WTKO
1062	1087	250	6MCT5 WTKO DAPI.lif - Series004.tif:0449-0771	166.5	116.948	219.347	130.364	0	255	Results4.csv	WTKO
1063	1576	435	6MCT5 WTKO DAPI.lif - Series005.tif:0414-0616	49.312	95.576	175.63	117.437	0	255	Results5.csv	WTKO
1064	383	64	6MCT5 WTKO DAPI.lif - Series003.tif:0735-0040	60.854	107.483	11.424	208.997	0	255	Results3.csv	WTKO
1065	1316	175	6MCT5 WTKO DAPI.lif - Series005.tif:0131-0965	67.229	96.406	274.276	37.397	0	255	Results5.csv	WTKO
1066	995	158	6MCT5 WTKO DAPI.lif - Series004.tif:0441-0884	72.153	97.601	251.848	124.774	0	255	Results4.csv	WTKO
1067	369	50	6MCT5 WTKO DAPI.lif - Series003.tif:0517-0930	43.421	131.677	264.356	147.055	0	255	Results3.csv	WTKO
1068	1035	198	6MCT5 WTKO DAPI.lif - Series004.tif:0501-0589	81.273	129.869	166.916	143.001	0	255	Results4.csv	WTKO
1069	537	218	6MCT5 WTKO DAPI.lif - Series003.tif:0135-0274	36.318	75.458	78.65	38.525	0	255	Results3.csv	WTKO
1070	1382	241	6MCT5 WTKO DAPI.lif - Series005.tif:0040-0741	45.519	76.156	210.515	11.634	0	255	Results5.csv	WTKO
1071	1351	210	6MCT5 WTKO DAPI.lif - Series005.tif:0657-0485	51.734	99.123	137.759	187.131	0	255	Results5.csv	WTKO
1072	890	53	6MCT5 WTKO DAPI.lif - Series004.tif:0635-0159	80.062	113.576	45.073	180.257	0	255	Results4.csv	WTKO
1073	982	145	6MCT5 WTKO DAPI.lif - Series004.tif:0555-0764	64.082	112.844	216.858	157.769	0	255	Results4.csv	WTKO
1074	910	73	6MCT5 WTKO DAPI.lif - Series004.tif:0398-0663	86.761	108.086	188.089	113.111	0	255	Results4.csv	WTKO
1075	1606	465	6MCT5 WTKO DAPI.lif - Series005.tif:0902-0788	56.253	60.129	223.714	256.811	0	255	Results5.csv	WTKO
1076	849	12	6MCT5 WTKO DAPI.lif - Series004.tif:0971-0685	73.04	101.28	194.864	276.041	0	255	Results4.csv	WTKO
1077	1491	350	6MCT5 WTKO DAPI.lif - Series005.tif:0535-0380	5.246	112.831	107.965	151.925	0	255	Results5.csv	WTKO
1078	91	91	6MCT5 WTKO DAPI.lif - Series001.tif:0887-0446	185.143	48.451	127.241	252.981	0	255	Results1.csv	WTKO
1079	698	379	6MCT5 WTKO DAPI.lif - Series003.tif:0978-0074	53.428	127.743	21.162	277.589	0	255	Results3.csv	WTKO
1080	1550	409	6MCT5 WTKO DAPI.lif - Series005.tif:0133-0486	63.92	90.986	138.185	38.046	0	255	Results5.csv	WTKO
1081	460	141	6MCT5 WTKO DAPI.lif - Series003.tif:0906-0301	62.871	101.476	85.716	257.403	0	255	Results3.csv	WTKO
1082	258	131	6MCT5 WTKO DAPI.lif - Series002.tif:0805-0285	76.188	106.017	81.01	228.672	0	255	Results2.csv	WTKO
1083	797	478	6MCT5 WTKO DAPI.lif - Series003.tif:0021-0306	99.916	135.207	87.394	5.218	0	255	Results3.csv	WTKO
1084	533	214	6MCT5 WTKO DAPI.lif - Series003.tif:0632-0243	78.044	141.83	69.232	179.683	0	255	Results3.csv	WTKO
1085	1085	248	6MCT5 WTKO DAPI.lif - Series004.tif:0409-0308	139.059	136.189	88.045	117.431	0	255	Results4.csv	WTKO
1086	275	148	6MCT5 WTKO DAPI.lif - Series002.tif:0658-0308	35.269	110.416	87.181	186.944	0	255	Results2.csv	WTKO
1087	1032	195	6MCT5 WTKO DAPI.lif - Series004.tif:0777-0255	89.989	130.98	73.062	221.566	0	255	Results4.csv	WTKO
1088	346	27	6MCT5 WTKO DAPI.lif - Series003.tif:0734-0963	48.182	149.672	273.565	208.708	0	255	Results3.csv	WTKO
1089	1200	59	6MCT5 WTKO DAPI.lif - Series005.tif:0495-0895	48.263	114.674	254.27	140.561	0	255	Results5.csv	WTKO
1090	1396	255	6MCT5 WTKO DAPI.lif - Series005.tif:0609-0362	57.222	117.176	102.68	173.066	0	255	Results5.csv	WTKO
1091	266	139	6MCT5 WTKO DAPI.lif - Series002.tif:0731-0314	48.747	129.795	89.245	207.427	0	255	Results2.csv	WTKO
1092	344	25	6MCT5 WTKO DAPI.lif - Series003.tif:0177-0709	62.871	135.395	201.757	50.523	0	255	Results3.csv	WTKO
1093	601	282	6MCT5 WTKO DAPI.lif - Series003.tif:0330-1001	41.242	132.618	284.261	93.532	0	255	Results3.csv	WTKO
1094	658	339	6MCT5 WTKO DAPI.lif - Series003.tif:0170-0376	32.122	129.678	106.951	48.146	0	255	Results3.csv	WTKO
1095	49	49	6MCT5 WTKO DAPI.lif - Series001.tif:0261-0593	106.938	97.647	168.755	74.551	0	255	Results1.csv	WTKO
1096	837	518	6MCT5 WTKO DAPI.lif - Series003.tif:0697-0956	46.73	165.352	271.742	198.033	0	255	Results3.csv	WTKO
1097	1540	399	6MCT5 WTKO DAPI.lif - Series005.tif:0731-0116	63.033	92.987	33.006	207.735	0	255	Results5.csv	WTKO
1098	262	135	6MCT5 WTKO DAPI.lif - Series002.tif:0257-0157	46.326	96.502	44.943	73.113	0	255	Results2.csv	WTKO
1099	454	135	6MCT5 WTKO DAPI.lif - Series003.tif:0963-0398	73.767	144.976	113.214	273.647	0	255	Results3.csv	WTKO
1100	574	255	6MCT5 WTKO DAPI.lif - Series003.tif:0961-0234	29.055	122.506	66.673	273.178	0	255	Results3.csv	WTKO
1101	1183	42	6MCT5 WTKO DAPI.lif - Series005.tif:0563-0844	63.84	89.057	239.644	159.8	0	255	Results5.csv	WTKO
1102	1497	356	6MCT5 WTKO DAPI.lif - Series005.tif:0934-0774	59.643	53.721	220.06	265.456	0	255	Results5.csv	WTKO
1103	75	75	6MCT5 WTKO DAPI.lif - Series001.tif:0180-0109	57.383	104.937	31.446	51.515	0	255	Results1.csv	WTKO
1104	274	147	6MCT5 WTKO DAPI.lif - Series002.tif:0801-0493	60.289	97.478	139.843	226.948	0	255	Results2.csv	WTKO
1105	155	28	6MCT5 WTKO DAPI.lif - Series002.tif:0461-0476	66.907	100.234	135.212	131.065	0	255	Results2.csv	WTKO
1106	998	161	6MCT5 WTKO DAPI.lif - Series004.tif:0171-0559	296.278	59.481	159.531	47.964	0	255	Results4.csv	WTKO
1107	328	9	6MCT5 WTKO DAPI.lif - Series003.tif:0924-0614	8.151	196.248	174.416	262.577	0	255	Results3.csv	WTKO
1108	450	131	6MCT5 WTKO DAPI.lif - Series003.tif:0791-0529	42.452	161.39	150.513	224.976	0	255	Results3.csv	WTKO
1109	1236	95	6MCT5 WTKO DAPI.lif - Series005.tif:0634-0016	58.674	92.235	4.174	180.247	0	255	Results5.csv	WTKO
1110	641	322	6MCT5 WTKO DAPI.lif - Series003.tif:0488-0089	10.088	142.696	25.419	138.506	0	255	Results3.csv	WTKO
1111	1278	137	6MCT5 WTKO DAPI.lif - Series005.tif:0259-0581	33.897	125.802	165.305	73.845	0	255	Results5.csv	WTKO
1112	1525	384	6MCT5 WTKO DAPI.lif - Series005.tif:0943-0521	3.47	134.512	148.061	267.994	0	255	Results5.csv	WTKO
1113	248	121	6MCT5 WTKO DAPI.lif - Series002.tif:0181-0634	68.037	93.233	180.159	51.195	0	255	Results2.csv	WTKO
1114	1107	270	6MCT5 WTKO DAPI.lif - Series004.tif:0108-0328	91.119	114.556	92.534	30.471	0	255	Results4.csv	WTKO
1115	30	30	6MCT5 WTKO DAPI.lif - Series001.tif:0162-0695	75.542	81.247	198.24	47.749	0	255	Results1.csv	WTKO
1116	1548	407	6MCT5 WTKO DAPI.lif - Series005.tif:0882-0314	60.611	94.731	88.976	250.539	0	255	Results5.csv	WTKO
1117	456	137	6MCT5 WTKO DAPI.lif - Series003.tif:0678-0994	62.71	130.058	282.513	192.698	0	255	Results3.csv	WTKO
1118	1189	48	6MCT5 WTKO DAPI.lif - Series005.tif:0244-0986	49.554	94.067	280.223	69.448	0	255	Results5.csv	WTKO
1119	253	126	6MCT5 WTKO DAPI.lif - Series002.tif:0646-0490	56.011	110.572	139.48	183.9	0	255	Results2.csv	WTKO
1120	988	151	6MCT5 WTKO DAPI.lif - Series004.tif:0523-0084	150.6	126.676	23.789	148.864	0	255	Results4.csv	WTKO
1121	474	155	6MCT5 WTKO DAPI.lif - Series003.tif:0435-0494	64.001	172.95	140.565	123.583	0	255	Results3.csv	WTKO
1122	113	113	6MCT5 WTKO DAPI.lif - Series001.tif:0507-0787	78.609	82.228	223.645	144.039	0	255	Results1.csv	WTKO
1123	359	40	6MCT5 WTKO DAPI.lif - Series003.tif:0346-0530	32.364	156.8	150.836	98.637	0	255	Results3.csv	WTKO
1124	635	316	6MCT5 WTKO DAPI.lif - Series003.tif:0720-0729	16.222	94.846	207.311	204.474	0	255	Results3.csv	WTKO
1125	38	38	6MCT5 WTKO DAPI.lif - Series001.tif:0365-0962	69.893	106.742	273.567	104.068	0	255	Results1.csv	WTKO
1126	1365	224	6MCT5 WTKO DAPI.lif - Series005.tif:0995-0508	67.068	82.181	144.767	282.689	0	255	Results5.csv	WTKO
1127	894	57	6MCT5 WTKO DAPI.lif - Series004.tif:0440-0951	70.216	87.413	270.177	125.006	0	255	Results4.csv	WTKO
1128	825	506	6MCT5 WTKO DAPI.lif - Series003.tif:0596-0826	49.474	138.245	234.763	169.434	0	255	Results3.csv	WTKO
1129	204	77	6MCT5 WTKO DAPI.lif - Series002.tif:0697-0317	67.633	99.204	90.152	198.215	0	255	Results2.csv	WTKO
1130	1064	227	6MCT5 WTKO DAPI.lif - Series004.tif:0945-0792	54.074	113.154	245.073	276.17	0	255	Results4.csv	WTKO
1131	311	184	6MCT5 WTKO DAPI.lif - Series002.tif:0671-0615	69.328	88.645	175.124	190.764	0	255	Results2.csv	WTKO
1132	674	355	6MCT5 WTKO DAPI.lif - Series003.tif:0389-0726	34.22	160.92	206.018	110.861	0	255	Results3.csv	WTKO
1133	836	517	6MCT5 WTKO DAPI.lif - Series003.tif:0679-0946	56.334	141.557	268.808	193.344	0	255	Results3.csv	WTKO
1134	341	22	6MCT5 WTKO DAPI.lif - Series003.tif:0821-0765	12.59	157.904	217.554	233.397	0	255	Results3.csv	WTKO
1135	1136	299	6MCT5 WTKO DAPI.lif - Series004.tif:0446-0707	77.399	110.774	200.476	127.346	0	255	Results4.csv	WTKO
1136	1007	170	6MCT5 WTKO DAPI.lif - Series004.tif:0298-0835	63.436	115.687	237.413	84.545	0	255	Results4.csv	WTKO
1137	573	254	6MCT5 WTKO DAPI.lif - Series003.tif:0334-0246	60.692	149.061	69.724	95.428	0	255	Results3.csv	WTKO
1138	1522	381	6MCT5 WTKO DAPI.lif - Series005.tif:0435-0319	5.165	140.969	90.527	123.637	0	255	Results5.csv	WTKO
1139	639	320	6MCT5 WTKO DAPI.lif - Series003.tif:0970-0638	54.074	166.543	181.488	276.014	0	255	Results3.csv	WTKO
1140	733	414	6MCT5 WTKO DAPI.lif - Series003.tif:0138-0561	10.088	90.016	159.347	39.431	0	255	Results3.csv	WTKO
1141	1187	46	6MCT5 WTKO DAPI.lif - Series005.tif:0869-0086	40.757	99.503	24.281	246.978	0	255	Results5.csv	WTKO
1142	732	413	6MCT5 WTKO DAPI.lif - Series003.tif:0464-0244	9.766	81.446	69.329	131.906	0	255	Results3.csv	WTKO
1143	951	114	6MCT5 WTKO DAPI.lif - Series004.tif:0698-0370	115.493	118.409	104.971	198.074	0	255	Results4.csv	WTKO
1144	586	267	6MCT5 WTKO DAPI.lif - Series003.tif:0094-0638	21.388	112.162	181.59	26.687	0	255	Results3.csv	WTKO
1145	1372	231	6MCT5 WTKO DAPI.lif - Series005.tif:0465-0155	47.295	113.369	44.131	132.211	0	255	Results5.csv	WTKO
1146	1070	233	6MCT5 WTKO DAPI.lif - Series004.tif:0509-0550	105.243	96.71	156.282	144.629	0	255	Results4.csv	WTKO
1147	1006	169	6MCT5 WTKO DAPI.lif - Series004.tif:0226-0948	84.178	97.341	269.402	64.043	0	255	Results4.csv	WTKO
1148	1536	395	6MCT5 WTKO DAPI.lif - Series005.tif:0567-0215	57.867	102.55	61.244	161.112	0	255	Results5.csv	WTKO
1149	1233	92	6MCT5 WTKO DAPI.lif - Series005.tif:0159-0444	42.129	98.123	126.423	45.384	0	255	Results5.csv	WTKO
1150	712	393	6MCT5 WTKO DAPI.lif - Series003.tif:0238-0333	27.925	126.682	94.692	67.531	0	255	Results3.csv	WTKO
1151	911	74	6MCT5 WTKO DAPI.lif - Series004.tif:0456-0084	92.33	108.453	23.699	129.322	0	255	Results4.csv	WTKO
1152	207	80	6MCT5 WTKO DAPI.lif - Series002.tif:0590-0661	49.958	116.593	187.92	167.391	0	255	Results2.csv	WTKO
1153	6	6	6MCT5 WTKO DAPI.lif - Series001.tif:0834-0073	100.32	145.119	20.955	237.029	0	255	Results1.csv	WTKO
1154	1517	376	6MCT5 WTKO DAPI.lif - Series005.tif:0178-0392	25.181	100.24	111.374	50.586	0	255	Results5.csv	WTKO
1155	1013	176	6MCT5 WTKO DAPI.lif - Series004.tif:0713-0253	59.401	141.019	72.055	202.504	0	255	Results4.csv	WTKO
1156	1056	219	6MCT5 WTKO DAPI.lif - Series004.tif:0129-0291	89.021	88.687	82.773	36.524	0	255	Results4.csv	WTKO
1157	1017	180	6MCT5 WTKO DAPI.lif - Series004.tif:0620-0723	76.188	113.546	205.688	176.28	0	255	Results4.csv	WTKO
1158	1231	90	6MCT5 WTKO DAPI.lif - Series005.tif:0835-0778	53.59	107.676	221.275	237.338	0	255	Results5.csv	WTKO
1159	320	1	6MCT5 WTKO DAPI.lif - Series003.tif:0465-0731	93.379	157.43	207.221	131.999	0	255	Results3.csv	WTKO
1160	798	479	6MCT5 WTKO DAPI.lif - Series003.tif:0040-0281	49.393	146.458	79.979	11.589	0	255	Results3.csv	WTKO
1161	884	47	6MCT5 WTKO DAPI.lif - Series004.tif:0562-0219	100.32	128.853	61.992	159.736	0	255	Results4.csv	WTKO
1162	902	65	6MCT5 WTKO DAPI.lif - Series004.tif:0460-0042	83.29	86.733	11.899	130.734	0	255	Results4.csv	WTKO
1163	339	20	6MCT5 WTKO DAPI.lif - Series003.tif:0227-0175	73.767	145.995	49.654	64.603	0	255	Results3.csv	WTKO
1164	429	110	6MCT5 WTKO DAPI.lif - Series003.tif:0875-0935	40.757	140.382	265.777	248.47	0	255	Results3.csv	WTKO
1165	287	160	6MCT5 WTKO DAPI.lif - Series002.tif:0383-0662	109.601	101.766	187.847	108.659	0	255	Results2.csv	WTKO
1166	1176	35	6MCT5 WTKO DAPI.lif - Series005.tif:0985-0180	81.676	88.193	51	279.4	0	255	Results5.csv	WTKO
1167	1326	185	6MCT5 WTKO DAPI.lif - Series005.tif:0714-0398	45.842	119.107	113.37	202.891	0	255	Results5.csv	WTKO
1168	408	89	6MCT5 WTKO DAPI.lif - Series003.tif:0995-0434	68.521	142.302	123.752	282.954	0	255	Results3.csv	WTKO
1169	22	22	6MCT5 WTKO DAPI.lif - Series001.tif:0253-0145	58.19	141.103	41.225	72.171	0	255	Results1.csv	WTKO
1170	378	59	6MCT5 WTKO DAPI.lif - Series003.tif:0684-0730	73.605	145.315	207.33	194.125	0	255	Results3.csv	WTKO
1171	723	404	6MCT5 WTKO DAPI.lif - Series003.tif:0826-1004	6.053	133.4	285.369	234.801	0	255	Results3.csv	WTKO
1172	1573	432	6MCT5 WTKO DAPI.lif - Series005.tif:0357-0596	87.084	100.443	169.455	101.45	0	255	Results5.csv	WTKO
1173	557	238	6MCT5 WTKO DAPI.lif - Series003.tif:0494-0428	52.783	176.222	121.812	140.459	0	255	Results3.csv	WTKO
1174	169	42	6MCT5 WTKO DAPI.lif - Series002.tif:0648-0381	91.603	133.204	108.703	183.745	0	255	Results2.csv	WTKO
1175	399	80	6MCT5 WTKO DAPI.lif - Series003.tif:0678-0876	31.637	148.028	249.069	192.622	0	255	Results3.csv	WTKO
1176	185	58	6MCT5 WTKO DAPI.lif - Series002.tif:0588-0749	74.251	102.303	212.977	166.639	0	255	Results2.csv	WTKO
1177	1429	288	6MCT5 WTKO DAPI.lif - Series005.tif:0516-0328	37.448	52.228	93.215	146.639	0	255	Results5.csv	WTKO
1178	1122	285	6MCT5 WTKO DAPI.lif - Series004.tif:0453-0513	118.802	129.817	145.882	128.56	0	255	Results4.csv	WTKO
1179	544	225	6MCT5 WTKO DAPI.lif - Series003.tif:0013-0634	34.059	134.389	180.081	3.787	0	255	Results3.csv	WTKO
1180	1033	196	6MCT5 WTKO DAPI.lif - Series004.tif:0597-0784	83.048	95.778	222.709	169.708	0	255	Results4.csv	WTKO
1181	1058	221	6MCT5 WTKO DAPI.lif - Series004.tif:0805-0126	71.83	115.513	35.794	228.782	0	255	Results4.csv	WTKO
1182	1149	8	6MCT5 WTKO DAPI.lif - Series005.tif:0266-0801	15.173	189.191	227.507	75.727	0	255	Results5.csv	WTKO
1183	104	104	6MCT5 WTKO DAPI.lif - Series001.tif:0211-0695	76.511	73.446	198.334	59.953	0	255	Results1.csv	WTKO
1184	306	179	6MCT5 WTKO DAPI.lif - Series002.tif:0220-0765	82.403	98.788	217.507	62.351	0	255	Results2.csv	WTKO
1185	595	276	6MCT5 WTKO DAPI.lif - Series003.tif:0119-0512	60.692	118.415	145.485	33.424	0	255	Results3.csv	WTKO
1186	916	79	6MCT5 WTKO DAPI.lif - Series004.tif:0808-0696	63.356	129.103	197.656	229.941	0	255	Results4.csv	WTKO
1187	318	191	6MCT5 WTKO DAPI.lif - Series002.tif:0814-0601	47.053	118.76	170.414	231.153	0	255	Results2.csv	WTKO
1188	1531	390	6MCT5 WTKO DAPI.lif - Series005.tif:0343-0204	69.731	89.161	57.477	98.183	0	255	Results5.csv	WTKO
1189	1254	113	6MCT5 WTKO DAPI.lif - Series005.tif:0386-0917	48.909	82.193	260.78	109.835	0	255	Results5.csv	WTKO
1190	566	247	6MCT5 WTKO DAPI.lif - Series003.tif:0903-0468	54.397	153.111	133.32	256.707	0	255	Results3.csv	WTKO
1191	411	92	6MCT5 WTKO DAPI.lif - Series003.tif:0297-0766	12.994	198.727	217.641	84.074	0	255	Results3.csv	WTKO
1192	77	77	6MCT5 WTKO DAPI.lif - Series001.tif:0241-0680	80.304	89.984	194.368	68.604	0	255	Results1.csv	WTKO
1193	370	51	6MCT5 WTKO DAPI.lif - Series003.tif:0802-0409	51.007	156.864	116.128	227.99	0	255	Results3.csv	WTKO
1194	499	180	6MCT5 WTKO DAPI.lif - Series003.tif:0124-0361	64.001	137.764	102.475	35.402	0	255	Results3.csv	WTKO
1195	100	100	6MCT5 WTKO DAPI.lif - Series001.tif:0391-0492	77.318	101.659	139.656	111.299	0	255	Results1.csv	WTKO
1196	1470	329	6MCT5 WTKO DAPI.lif - Series005.tif:0916-0360	43.744	108.153	102.374	260.584	0	255	Results5.csv	WTKO
1197	934	97	6MCT5 WTKO DAPI.lif - Series004.tif:0934-0828	24.454	175.657	234.982	265.383	0	255	Results4.csv	WTKO
1198	1519	378	6MCT5 WTKO DAPI.lif - Series005.tif:0412-0848	11.783	51.925	240.971	117.228	0	255	Results5.csv	WTKO
1199	276	149	6MCT5 WTKO DAPI.lif - Series002.tif:0559-0503	72.556	101.593	143.073	158.858	0	255	Results2.csv	WTKO
1200	1422	281	6MCT5 WTKO DAPI.lif - Series005.tif:0597-0899	18.724	71.694	255.134	169.806	0	255	Results5.csv	WTKO
1201	452	133	6MCT5 WTKO DAPI.lif - Series003.tif:0039-0412	10.008	90.548	117.24	11.206	0	255	Results3.csv	WTKO
1202	1420	279	6MCT5 WTKO DAPI.lif - Series005.tif:0149-1012	35.108	116.074	287.481	42.272	0	255	Results5.csv	WTKO
1203	1330	189	6MCT5 WTKO DAPI.lif - Series005.tif:0127-0517	51.169	81.423	146.996	36.244	0	255	Results5.csv	WTKO
1204	844	7	6MCT5 WTKO DAPI.lif - Series004.tif:0778-0824	7.909	175.204	234.137	221.107	0	255	Results4.csv	WTKO
1205	168	41	6MCT5 WTKO DAPI.lif - Series002.tif:0551-0589	99.997	115.37	167.132	156.943	0	255	Results2.csv	WTKO
1206	793	474	6MCT5 WTKO DAPI.lif - Series003.tif:0699-0626	25.826	30.519	178.024	198.892	0	255	Results3.csv	WTKO
1207	1039	202	6MCT5 WTKO DAPI.lif - Series004.tif:0381-0832	54.316	109.627	236.748	108.433	0	255	Results4.csv	WTKO
1208	1111	274	6MCT5 WTKO DAPI.lif - Series004.tif:0928-0213	25.1	89.498	60.089	263.492	0	255	Results4.csv	WTKO
1209	848	11	6MCT5 WTKO DAPI.lif - Series004.tif:0608-0316	82.887	111.591	89.679	172.968	0	255	Results4.csv	WTKO
1210	153	26	6MCT5 WTKO DAPI.lif - Series002.tif:0771-0434	62.791	115.009	123.325	218.952	0	255	Results2.csv	WTKO
1211	1500	359	6MCT5 WTKO DAPI.lif - Series005.tif:0411-0868	30.346	41.114	246.732	116.914	0	255	Results5.csv	WTKO
1212	1215	74	6MCT5 WTKO DAPI.lif - Series005.tif:0206-0707	38.74	104.26	200.993	58.828	0	255	Results5.csv	WTKO
1213	1082	245	6MCT5 WTKO DAPI.lif - Series004.tif:0258-0298	126.55	92.763	83.992	73.304	0	255	Results4.csv	WTKO
1214	238	111	6MCT5 WTKO DAPI.lif - Series002.tif:0567-0718	56.495	118.277	204.187	161.064	0	255	Results2.csv	WTKO
1215	1430	289	6MCT5 WTKO DAPI.lif - Series005.tif:0969-0280	55.446	92.323	79.506	275.267	0	255	Results5.csv	WTKO
1216	416	97	6MCT5 WTKO DAPI.lif - Series003.tif:0675-0675	60.611	143.561	191.897	191.719	0	255	Results3.csv	WTKO
1217	857	20	6MCT5 WTKO DAPI.lif - Series004.tif:0902-0470	15.173	171.84	133.621	256.327	0	255	Results4.csv	WTKO
1218	606	287	6MCT5 WTKO DAPI.lif - Series003.tif:0079-0962	51.572	115.527	273.33	22.623	0	255	Results3.csv	WTKO
1219	1464	323	6MCT5 WTKO DAPI.lif - Series005.tif:0587-0926	6.376	136.519	263.286	166.734	0	255	Results5.csv	WTKO
1220	1045	208	6MCT5 WTKO DAPI.lif - Series004.tif:0424-0126	72.395	127.603	35.499	120.44	0	255	Results4.csv	WTKO
1221	279	152	6MCT5 WTKO DAPI.lif - Series002.tif:0291-0600	126.065	115.176	170.462	82.453	0	255	Results2.csv	WTKO
1222	621	302	6MCT5 WTKO DAPI.lif - Series003.tif:0542-0331	48.505	146.033	94.01	154.116	0	255	Results3.csv	WTKO
1223	487	168	6MCT5 WTKO DAPI.lif - Series003.tif:0279-0784	46.891	134.756	222.6	79.311	0	255	Results3.csv	WTKO
1224	412	93	6MCT5 WTKO DAPI.lif - Series003.tif:0175-0823	9.039	99.857	233.944	49.716	0	255	Results3.csv	WTKO
1225	1514	373	6MCT5 WTKO DAPI.lif - Series005.tif:0192-0808	25.423	93.206	229.97	54.326	0	255	Results5.csv	WTKO
1226	1340	199	6MCT5 WTKO DAPI.lif - Series005.tif:0744-0722	38.013	102.72	205.299	211.448	0	255	Results5.csv	WTKO
1227	828	509	6MCT5 WTKO DAPI.lif - Series003.tif:0668-0836	48.99	155.99	237.361	190.065	0	255	Results3.csv	WTKO
1228	710	391	6MCT5 WTKO DAPI.lif - Series003.tif:0514-0899	21.307	167.564	255.317	145.952	0	255	Results3.csv	WTKO
1229	609	290	6MCT5 WTKO DAPI.lif - Series003.tif:0373-0457	46.81	82.655	129.997	105.825	0	255	Results3.csv	WTKO
1230	1538	397	6MCT5 WTKO DAPI.lif - Series005.tif:0538-0210	23.728	189.728	59.485	152.879	0	255	Results5.csv	WTKO
1231	444	125	6MCT5 WTKO DAPI.lif - Series003.tif:0464-0793	18.805	123.318	225.427	131.83	0	255	Results3.csv	WTKO
1232	977	140	6MCT5 WTKO DAPI.lif - Series004.tif:0480-0667	53.025	110.339	189.594	136.016	0	255	Results4.csv	WTKO
1233	656	337	6MCT5 WTKO DAPI.lif - Series003.tif:0566-0916	25.826	90.3	260.382	160.961	0	255	Results3.csv	WTKO
1234	632	313	6MCT5 WTKO DAPI.lif - Series003.tif:0824-0095	65.938	138.155	27.126	234.006	0	255	Results3.csv	WTKO
1235	347	28	6MCT5 WTKO DAPI.lif - Series003.tif:0387-0984	67.31	136.796	280.206	109.641	0	255	Results3.csv	WTKO
1236	1004	167	6MCT5 WTKO DAPI.lif - Series004.tif:0500-0798	72.314	109.436	226.841	141.601	0	255	Results4.csv	WTKO
1237	1094	257	6MCT5 WTKO DAPI.lif - Series004.tif:0771-0785	4.358	149.056	222.938	218.934	0	255	Results4.csv	WTKO
1238	676	357	6MCT5 WTKO DAPI.lif - Series003.tif:0493-0336	37.448	124.748	95.697	140.171	0	255	Results3.csv	WTKO
1239	70	70	6MCT5 WTKO DAPI.lif - Series001.tif:0878-0031	22.921	136.592	8.684	249.415	0	255	Results1.csv	WTKO
1240	581	262	6MCT5 WTKO DAPI.lif - Series003.tif:0374-0611	29.458	105.293	173.564	106.148	0	255	Results3.csv	WTKO
1241	489	170	6MCT5 WTKO DAPI.lif - Series003.tif:0774-0483	67.472	142.171	137.248	219.822	0	255	Results3.csv	WTKO
1242	1253	112	6MCT5 WTKO DAPI.lif - Series005.tif:0363-0236	54.236	104.628	66.8	102.87	0	255	Results5.csv	WTKO
1243	1114	277	6MCT5 WTKO DAPI.lif - Series004.tif:0531-0252	45.116	148.814	71.635	151.299	0	255	Results4.csv	WTKO
1244	437	118	6MCT5 WTKO DAPI.lif - Series003.tif:0818-0789	27.037	132.084	224.15	232.383	0	255	Results3.csv	WTKO
1245	1141	304	6MCT5 WTKO DAPI.lif - Series004.tif:0404-0865	62.71	102.573	245.404	114.819	0	255	Results4.csv	WTKO
1246	1346	205	6MCT5 WTKO DAPI.lif - Series005.tif:0998-0331	55.85	86.779	94.108	283.644	0	255	Results5.csv	WTKO
1247	430	111	6MCT5 WTKO DAPI.lif - Series003.tif:0258-0505	70.538	124.302	143.907	72.55	0	255	Results3.csv	WTKO
1248	1541	400	6MCT5 WTKO DAPI.lif - Series005.tif:0746-0023	78.206	73.987	6.592	212.08	0	255	Results5.csv	WTKO
1249	1214	73	6MCT5 WTKO DAPI.lif - Series005.tif:0327-0311	6.699	179.554	88.583	93.125	0	255	Results5.csv	WTKO
1250	1145	4	6MCT5 WTKO DAPI.lif - Series005.tif:0130-0874	57.706	79.738	248.548	37.136	0	255	Results5.csv	WTKO
1251	552	233	6MCT5 WTKO DAPI.lif - Series003.tif:0682-0185	51.411	137.421	52.754	193.574	0	255	Results3.csv	WTKO
1252	919	82	6MCT5 WTKO DAPI.lif - Series004.tif:0642-0308	60.046	117.086	87.392	182.365	0	255	Results4.csv	WTKO
1253	593	274	6MCT5 WTKO DAPI.lif - Series003.tif:0892-0209	6.053	110.96	59.483	253.335	0	255	Results3.csv	WTKO
1254	1040	203	6MCT5 WTKO DAPI.lif - Series004.tif:0968-0773	63.678	107.34	220.581	275.15	0	255	Results4.csv	WTKO
1255	1532	391	6MCT5 WTKO DAPI.lif - Series005.tif:0329-0241	70.7	120.739	67.999	94.341	0	255	Results5.csv	WTKO
1256	1148	7	6MCT5 WTKO DAPI.lif - Series005.tif:0613-0191	65.857	108.294	53.929	174.458	0	255	Results5.csv	WTKO
1257	51	51	6MCT5 WTKO DAPI.lif - Series001.tif:0285-0053	76.592	115.205	14.981	81.006	0	255	Results1.csv	WTKO
1258	1437	296	6MCT5 WTKO DAPI.lif - Series005.tif:0248-0603	59.885	130.128	171.468	70.18	0	255	Results5.csv	WTKO
1259	896	59	6MCT5 WTKO DAPI.lif - Series004.tif:0680-0256	68.924	134.319	72.743	193.41	0	255	Results4.csv	WTKO
1260	319	192	6MCT5 WTKO DAPI.lif - Series002.tif:0723-0603	65.212	106.559	171.567	205.354	0	255	Results2.csv	WTKO
1261	388	69	6MCT5 WTKO DAPI.lif - Series003.tif:0077-0619	64.97	131.183	175.616	21.748	0	255	Results3.csv	WTKO
1262	856	19	6MCT5 WTKO DAPI.lif - Series004.tif:0768-0408	18.563	172.252	115.977	218.349	0	255	Results4.csv	WTKO
1263	1161	20	6MCT5 WTKO DAPI.lif - Series005.tif:0303-0446	19.612	162.309	126.859	86.25	0	255	Results5.csv	WTKO
1264	125	125	6MCT5 WTKO DAPI.lif - Series001.tif:0525-0989	55.527	146.698	280.079	148.693	0	255	Results1.csv	WTKO
1265	9	9	6MCT5 WTKO DAPI.lif - Series001.tif:0453-0730	103.467	121.266	207.345	128.874	0	255	Results1.csv	WTKO
1266	88	88	6MCT5 WTKO DAPI.lif - Series001.tif:0085-0263	89.182	96.523	74.417	24.449	0	255	Results1.csv	WTKO
1267	1397	256	6MCT5 WTKO DAPI.lif - Series005.tif:0306-0649	33.655	90.712	184.367	87.06	0	255	Results5.csv	WTKO
1268	714	395	6MCT5 WTKO DAPI.lif - Series003.tif:0216-1007	65.212	126.869	285.963	61.576	0	255	Results3.csv	WTKO
1269	1125	288	6MCT5 WTKO DAPI.lif - Series004.tif:0533-0502	79.013	146.288	142.863	151.362	0	255	Results4.csv	WTKO
1270	1138	301	6MCT5 WTKO DAPI.lif - Series004.tif:0418-0927	71.426	97.703	263.096	118.502	0	255	Results4.csv	WTKO
1271	740	421	6MCT5 WTKO DAPI.lif - Series003.tif:0980-0488	61.338	145.714	138.304	278.338	0	255	Results3.csv	WTKO
1272	1038	201	6MCT5 WTKO DAPI.lif - Series004.tif:0517-0653	64.163	122.387	185.056	146.876	0	255	Results4.csv	WTKO
1273	524	205	6MCT5 WTKO DAPI.lif - Series003.tif:0632-0124	36.561	122.901	35.127	179.545	0	255	Results3.csv	WTKO
1274	1192	51	6MCT5 WTKO DAPI.lif - Series005.tif:0076-0717	25.342	180.592	203.682	21.686	0	255	Results5.csv	WTKO
1275	992	155	6MCT5 WTKO DAPI.lif - Series004.tif:0730-0623	6.134	131.368	177.071	207.663	0	255	Results4.csv	WTKO
1276	620	301	6MCT5 WTKO DAPI.lif - Series003.tif:0618-0759	42.129	152.736	215.653	175.664	0	255	Results3.csv	WTKO
1277	596	277	6MCT5 WTKO DAPI.lif - Series003.tif:0324-0837	4.842	165	237.831	92.23	0	255	Results3.csv	WTKO
1278	108	108	6MCT5 WTKO DAPI.lif - Series001.tif:0316-0745	83.775	92.421	211.922	90.201	0	255	Results1.csv	WTKO
1279	296	169	6MCT5 WTKO DAPI.lif - Series002.tif:0644-0832	155.685	92.643	236.513	182.448	0	255	Results2.csv	WTKO
1280	179	52	6MCT5 WTKO DAPI.lif - Series002.tif:0462-0666	82.564	95.918	189.368	131.353	0	255	Results2.csv	WTKO
1281	427	108	6MCT5 WTKO DAPI.lif - Series003.tif:0645-0147	53.428	131.431	41.844	183.436	0	255	Results3.csv	WTKO
1282	1061	224	6MCT5 WTKO DAPI.lif - Series004.tif:0688-0754	77.964	118.096	214.249	195.597	0	255	Results4.csv	WTKO
1283	1256	115	6MCT5 WTKO DAPI.lif - Series005.tif:0170-0560	42.936	113.932	158.816	48.564	0	255	Results5.csv	WTKO
1284	510	191	6MCT5 WTKO DAPI.lif - Series003.tif:0128-0461	61.176	147.6	130.713	36.456	0	255	Results3.csv	WTKO
1285	941	104	6MCT5 WTKO DAPI.lif - Series004.tif:0863-0973	74.897	82.932	277.066	245.45	0	255	Results4.csv	WTKO
1286	1482	341	6MCT5 WTKO DAPI.lif - Series005.tif:0215-0345	54.72	90.024	98.719	60.6	0	255	Results5.csv	WTKO
1287	313	186	6MCT5 WTKO DAPI.lif - Series002.tif:0830-0641	52.299	99.441	182.019	236.161	0	255	Results2.csv	WTKO
1288	804	485	6MCT5 WTKO DAPI.lif - Series003.tif:0646-0198	35.996	103.666	56.349	183.704	0	255	Results3.csv	WTKO
1289	1137	300	6MCT5 WTKO DAPI.lif - Series004.tif:0409-0746	59.885	106.942	211.871	116.143	0	255	Results4.csv	WTKO
1290	945	108	6MCT5 WTKO DAPI.lif - Series004.tif:0664-0092	136.477	121.478	26.281	188.726	0	255	Results4.csv	WTKO
1291	139	12	6MCT5 WTKO DAPI.lif - Series002.tif:0861-0676	43.663	127.904	192.19	244.555	0	255	Results2.csv	WTKO
1292	1417	276	6MCT5 WTKO DAPI.lif - Series005.tif:0749-0881	53.993	100.558	250.653	212.672	0	255	Results5.csv	WTKO
1293	920	83	6MCT5 WTKO DAPI.lif - Series004.tif:0928-0578	85.631	103.945	164.116	263.875	0	255	Results4.csv	WTKO
1294	438	119	6MCT5 WTKO DAPI.lif - Series003.tif:0615-0857	30.346	123.923	243.548	175.138	0	255	Results3.csv	WTKO
1295	73	73	6MCT5 WTKO DAPI.lif - Series001.tif:0347-0791	54.639	123.019	224.804	98.918	0	255	Results1.csv	WTKO
1296	520	201	6MCT5 WTKO DAPI.lif - Series003.tif:0307-0118	40.112	138.185	34.611	87.365	0	255	Results3.csv	WTKO
1297	465	146	6MCT5 WTKO DAPI.lif - Series003.tif:0360-0304	67.794	125.944	86.868	102.185	0	255	Results3.csv	WTKO
1298	386	67	6MCT5 WTKO DAPI.lif - Series003.tif:0435-0161	65.696	147.888	45.565	123.564	0	255	Results3.csv	WTKO
1299	146	19	6MCT5 WTKO DAPI.lif - Series002.tif:0749-0805	62.145	120.556	228.705	212.352	0	255	Results2.csv	WTKO
1300	909	72	6MCT5 WTKO DAPI.lif - Series004.tif:0371-0249	67.875	133.772	70.721	105.109	0	255	Results4.csv	WTKO
1301	294	167	6MCT5 WTKO DAPI.lif - Series002.tif:0626-0762	88.375	97.477	216.429	177.518	0	255	Results2.csv	WTKO
1302	1403	262	6MCT5 WTKO DAPI.lif - Series005.tif:0665-0653	53.993	92.158	185.574	189.09	0	255	Results5.csv	WTKO
1303	578	259	6MCT5 WTKO DAPI.lif - Series003.tif:0833-0051	47.537	117.209	14.497	236.621	0	255	Results3.csv	WTKO
1304	1381	240	6MCT5 WTKO DAPI.lif - Series005.tif:0441-0623	62.306	132.142	176.643	125.015	0	255	Results5.csv	WTKO
1305	1157	16	6MCT5 WTKO DAPI.lif - Series005.tif:0042-0946	69.974	66.945	268.934	11.979	0	255	Results5.csv	WTKO
1306	1128	291	6MCT5 WTKO DAPI.lif - Series004.tif:0136-0522	104.194	52.383	148.428	39.042	0	255	Results4.csv	WTKO
1307	26	26	6MCT5 WTKO DAPI.lif - Series001.tif:0207-0734	94.912	99.696	208.335	59.219	0	255	Results1.csv	WTKO
1308	1344	203	6MCT5 WTKO DAPI.lif - Series005.tif:0236-0449	8.394	152.529	127.639	66.903	0	255	Results5.csv	WTKO
1309	1103	266	6MCT5 WTKO DAPI.lif - Series004.tif:0641-0033	79.497	105.873	9.335	182.076	0	255	Results4.csv	WTKO
1310	512	193	6MCT5 WTKO DAPI.lif - Series003.tif:0445-0881	102.902	150.678	250.259	126.342	0	255	Results3.csv	WTKO
1311	855	18	6MCT5 WTKO DAPI.lif - Series004.tif:0380-0966	75.865	90.703	274.134	108.085	0	255	Results4.csv	WTKO
1312	1025	188	6MCT5 WTKO DAPI.lif - Series004.tif:0650-0873	68.924	105.991	247.835	184.471	0	255	Results4.csv	WTKO
1313	1423	282	6MCT5 WTKO DAPI.lif - Series005.tif:0587-1012	49.151	108.892	287.775	167.057	0	255	Results5.csv	WTKO
1314	1	1	6MCT5 WTKO DAPI.lif - Series001.tif:0829-0105	67.472	179.536	29.465	235.379	0	255	Results1.csv	WTKO
1315	985	148	6MCT5 WTKO DAPI.lif - Series004.tif:0678-0162	75.704	105.634	46.055	192.703	0	255	Results4.csv	WTKO
1316	766	447	6MCT5 WTKO DAPI.lif - Series003.tif:0566-0447	104.516	158.294	126.756	160.474	0	255	Results3.csv	WTKO
1317	956	119	6MCT5 WTKO DAPI.lif - Series004.tif:0597-0261	55.446	133.689	74.621	169.976	0	255	Results4.csv	WTKO
1318	564	245	6MCT5 WTKO DAPI.lif - Series003.tif:0166-0462	11.864	151.803	131.282	47.141	0	255	Results3.csv	WTKO
1319	448	129	6MCT5 WTKO DAPI.lif - Series003.tif:0771-0626	6.86	185.224	177.936	219.083	0	255	Results3.csv	WTKO
1320	1211	70	6MCT5 WTKO DAPI.lif - Series005.tif:0684-0711	31.153	73.155	202.073	194.613	0	255	Results5.csv	WTKO
1321	1193	52	6MCT5 WTKO DAPI.lif - Series005.tif:0725-0172	62.791	89.481	49.006	205.847	0	255	Results5.csv	WTKO
1322	749	430	6MCT5 WTKO DAPI.lif - Series003.tif:0948-0940	3.955	94.959	267.222	269.333	0	255	Results3.csv	WTKO
1323	1366	225	6MCT5 WTKO DAPI.lif - Series005.tif:0756-0069	62.387	89.948	19.945	215.271	0	255	Results5.csv	WTKO
1324	540	221	6MCT5 WTKO DAPI.lif - Series003.tif:0229-0707	53.59	141.462	201.034	65.137	0	255	Results3.csv	WTKO
1325	631	312	6MCT5 WTKO DAPI.lif - Series003.tif:0473-0560	21.791	127.963	159.105	134.461	0	255	Results3.csv	WTKO
1326	1441	300	6MCT5 WTKO DAPI.lif - Series005.tif:0719-0066	59.401	100.154	18.76	204.64	0	255	Results5.csv	WTKO
1327	1293	152	6MCT5 WTKO DAPI.lif - Series005.tif:0781-0812	64.97	85.294	230.475	221.897	0	255	Results5.csv	WTKO
1328	969	132	6MCT5 WTKO DAPI.lif - Series004.tif:0550-0660	87.568	101.76	187.491	156.187	0	255	Results4.csv	WTKO
1329	1277	136	6MCT5 WTKO DAPI.lif - Series005.tif:0268-0550	18.159	63.684	156.247	76.056	0	255	Results5.csv	WTKO
1330	939	102	6MCT5 WTKO DAPI.lif - Series004.tif:0286-0940	30.992	88.794	267.257	81.49	0	255	Results4.csv	WTKO
1331	409	90	6MCT5 WTKO DAPI.lif - Series003.tif:0781-0828	63.436	139.522	235.29	222.018	0	255	Results3.csv	WTKO
1332	1198	57	6MCT5 WTKO DAPI.lif - Series005.tif:0444-0258	15.738	134.569	73.389	126.571	0	255	Results5.csv	WTKO
1333	229	102	6MCT5 WTKO DAPI.lif - Series002.tif:0332-0604	65.131	115.643	171.52	94.329	0	255	Results2.csv	WTKO
1334	1223	82	6MCT5 WTKO DAPI.lif - Series005.tif:0366-0455	42.614	86.205	129.23	104.107	0	255	Results5.csv	WTKO
1335	402	83	6MCT5 WTKO DAPI.lif - Series003.tif:0518-0663	17.594	221.817	188.24	147.117	0	255	Results3.csv	WTKO
1336	570	251	6MCT5 WTKO DAPI.lif - Series003.tif:0305-0776	5.569	177.522	220.675	86.88	0	255	Results3.csv	WTKO
1337	197	70	6MCT5 WTKO DAPI.lif - Series002.tif:0608-0477	58.432	85.523	135.431	172.859	0	255	Results2.csv	WTKO
1338	881	44	6MCT5 WTKO DAPI.lif - Series004.tif:0423-0237	76.995	127.438	67.338	120.284	0	255	Results4.csv	WTKO
1339	56	56	6MCT5 WTKO DAPI.lif - Series001.tif:0129-0669	88.375	100.015	189.302	37.462	0	255	Results1.csv	WTKO
1340	1258	117	6MCT5 WTKO DAPI.lif - Series005.tif:0637-0526	47.618	111.559	149.601	180.976	0	255	Results5.csv	WTKO
1341	1392	251	6MCT5 WTKO DAPI.lif - Series005.tif:0386-0627	32.525	131.419	177.877	109.859	0	255	Results5.csv	WTKO
1342	415	96	6MCT5 WTKO DAPI.lif - Series003.tif:0578-0981	49.877	150.552	278.665	164.064	0	255	Results3.csv	WTKO
1343	1404	263	6MCT5 WTKO DAPI.lif - Series005.tif:0063-0486	49.797	139.605	137.963	18.108	0	255	Results5.csv	WTKO
1344	1447	306	6MCT5 WTKO DAPI.lif - Series005.tif:0306-0314	4.197	77.327	89.325	87.145	0	255	Results5.csv	WTKO
1345	221	94	6MCT5 WTKO DAPI.lif - Series002.tif:0774-0352	4.439	138.436	99.982	220.137	0	255	Results2.csv	WTKO
1346	1179	38	6MCT5 WTKO DAPI.lif - Series005.tif:0575-0750	55.365	108.348	213.678	163.262	0	255	Results5.csv	WTKO
1347	111	111	6MCT5 WTKO DAPI.lif - Series001.tif:0399-0682	98.786	69.246	193.869	113.325	0	255	Results1.csv	WTKO
1348	173	46	6MCT5 WTKO DAPI.lif - Series002.tif:0761-0702	130.101	115.486	198.831	216.32	0	255	Results2.csv	WTKO
1349	1270	129	6MCT5 WTKO DAPI.lif - Series005.tif:0549-0962	12.752	180.816	273.233	155.98	0	255	Results5.csv	WTKO
1350	914	77	6MCT5 WTKO DAPI.lif - Series004.tif:0581-0462	92.491	121.104	131.536	164.486	0	255	Results4.csv	WTKO
1351	1096	259	6MCT5 WTKO DAPI.lif - Series004.tif:0803-0562	84.017	103.315	159.693	227.848	0	255	Results4.csv	WTKO
1352	840	3	6MCT5 WTKO DAPI.lif - Series004.tif:0451-0141	94.347	121.315	39.812	128.069	0	255	Results4.csv	WTKO
1353	63	63	6MCT5 WTKO DAPI.lif - Series001.tif:0375-0534	156.976	139.921	152.255	107.649	0	255	Results1.csv	WTKO
1354	158	31	6MCT5 WTKO DAPI.lif - Series002.tif:0620-0568	65.05	112.586	161.471	176.18	0	255	Results2.csv	WTKO
1355	659	340	6MCT5 WTKO DAPI.lif - Series003.tif:0609-0641	56.899	148.243	182.019	172.941	0	255	Results3.csv	WTKO
1356	852	15	6MCT5 WTKO DAPI.lif - Series004.tif:0467-0322	88.536	195.077	91.755	132.496	0	255	Results4.csv	WTKO
1357	175	48	6MCT5 WTKO DAPI.lif - Series002.tif:0674-0370	56.576	143.668	104.299	191.296	0	255	Results2.csv	WTKO
1358	259	132	6MCT5 WTKO DAPI.lif - Series002.tif:0858-0228	69.328	100.851	63.352	244.301	0	255	Results2.csv	WTKO
1359	1570	429	6MCT5 WTKO DAPI.lif - Series005.tif:0586-0690	102.499	94.396	195.974	167.058	0	255	Results5.csv	WTKO
1360	192	65	6MCT5 WTKO DAPI.lif - Series002.tif:0647-0539	62.387	97.326	152.861	183.842	0	255	Results2.csv	WTKO
1361	999	162	6MCT5 WTKO DAPI.lif - Series004.tif:0891-0992	47.537	95.932	281.955	253.018	0	255	Results4.csv	WTKO
1362	1044	207	6MCT5 WTKO DAPI.lif - Series004.tif:0892-0749	4.439	148.564	212.9	253.448	0	255	Results4.csv	WTKO
1363	812	493	6MCT5 WTKO DAPI.lif - Series003.tif:0969-0722	72.153	126.346	205.041	275.521	0	255	Results3.csv	WTKO
1364	826	507	6MCT5 WTKO DAPI.lif - Series003.tif:0616-0821	28.974	122.758	233.3	175.156	0	255	Results3.csv	WTKO
1365	630	311	6MCT5 WTKO DAPI.lif - Series003.tif:0306-0467	61.741	150.863	133.082	86.807	0	255	Results3.csv	WTKO
1366	600	281	6MCT5 WTKO DAPI.lif - Series003.tif:0599-0964	9.524	80.381	273.825	170.3	0	255	Results3.csv	WTKO
1367	295	168	6MCT5 WTKO DAPI.lif - Series002.tif:0624-0800	92.33	93.202	227.094	177.55	0	255	Results2.csv	WTKO
1368	280	153	6MCT5 WTKO DAPI.lif - Series002.tif:0242-0577	87.729	98.816	163.437	69.05	0	255	Results2.csv	WTKO
1369	592	273	6MCT5 WTKO DAPI.lif - Series003.tif:0259-0305	8.232	192.892	86.845	73.627	0	255	Results3.csv	WTKO
1370	128	1	6MCT5 WTKO DAPI.lif - Series002.tif:0866-0879	40.031	217.875	249.608	246.179	0	255	Results2.csv	WTKO
1371	1542	401	6MCT5 WTKO DAPI.lif - Series005.tif:0827-0280	53.025	102.616	79.59	234.762	0	255	Results5.csv	WTKO
1372	958	121	6MCT5 WTKO DAPI.lif - Series004.tif:0220-0055	67.149	98.812	16.082	62.029	0	255	Results4.csv	WTKO
1373	547	228	6MCT5 WTKO DAPI.lif - Series003.tif:0877-0663	9.039	102.964	188.444	249.389	0	255	Results3.csv	WTKO
1374	1311	170	6MCT5 WTKO DAPI.lif - Series005.tif:0073-0667	44.228	112.737	189.334	20.736	0	255	Results5.csv	WTKO
1375	1159	18	6MCT5 WTKO DAPI.lif - Series005.tif:0409-0161	123.967	92.273	45.721	116.407	0	255	Results5.csv	WTKO
1376	786	467	6MCT5 WTKO DAPI.lif - Series003.tif:0384-0839	28.006	136.179	238.703	108.973	0	255	Results3.csv	WTKO
1377	1163	22	6MCT5 WTKO DAPI.lif - Series005.tif:0348-0744	9.846	205.352	211.529	98.826	0	255	Results5.csv	WTKO
1378	539	220	6MCT5 WTKO DAPI.lif - Series003.tif:0248-0355	49.797	154.091	101.012	71.176	0	255	Results3.csv	WTKO
1379	1588	447	6MCT5 WTKO DAPI.lif - Series005.tif:0171-0832	93.621	110.357	236.721	47.944	0	255	Results5.csv	WTKO
1380	361	42	6MCT5 WTKO DAPI.lif - Series003.tif:0739-0532	59.32	146.859	151.164	210.11	0	255	Results3.csv	WTKO
1381	1164	23	6MCT5 WTKO DAPI.lif - Series005.tif:0641-0266	60.531	99.727	75.724	182.195	0	255	Results5.csv	WTKO
1382	200	73	6MCT5 WTKO DAPI.lif - Series002.tif:0833-0799	75.784	115.39	227.319	236.041	0	255	Results2.csv	WTKO
1383	398	79	6MCT5 WTKO DAPI.lif - Series003.tif:0128-0628	10.008	110.5	178.661	36.295	0	255	Results3.csv	WTKO
1384	485	166	6MCT5 WTKO DAPI.lif - Series003.tif:0312-0583	31.799	135.83	165.738	88.995	0	255	Results3.csv	WTKO
1385	550	231	6MCT5 WTKO DAPI.lif - Series003.tif:0445-0682	65.292	155.841	193.987	125.844	0	255	Results3.csv	WTKO
1386	261	134	6MCT5 WTKO DAPI.lif - Series002.tif:0701-0523	4.439	58.455	148.639	199.29	0	255	Results2.csv	WTKO
1387	806	487	6MCT5 WTKO DAPI.lif - Series003.tif:0793-0376	51.976	115.686	106.808	225.03	0	255	Results3.csv	WTKO
1388	343	24	6MCT5 WTKO DAPI.lif - Series003.tif:0515-0576	15.173	210.048	163.695	146.499	0	255	Results3.csv	WTKO
1389	201	74	6MCT5 WTKO DAPI.lif - Series002.tif:0789-0865	79.578	94.584	245.257	224.156	0	255	Results2.csv	WTKO
1390	660	341	6MCT5 WTKO DAPI.lif - Series003.tif:0132-0655	64.728	138.666	185.771	38.127	0	255	Results3.csv	WTKO
1391	1559	418	6MCT5 WTKO DAPI.lif - Series005.tif:0863-0415	76.592	101.424	117.975	245.35	0	255	Results5.csv	WTKO
1392	680	361	6MCT5 WTKO DAPI.lif - Series003.tif:0502-0977	46.891	144.881	277.502	142.411	0	255	Results3.csv	WTKO
1393	178	51	6MCT5 WTKO DAPI.lif - Series002.tif:0425-0834	69.812	86.229	236.812	120.421	0	255	Results2.csv	WTKO
1394	403	84	6MCT5 WTKO DAPI.lif - Series003.tif:0172-0510	6.699	181.301	145.066	48.889	0	255	Results3.csv	WTKO
1395	236	109	6MCT5 WTKO DAPI.lif - Series002.tif:0588-0515	18.159	75.916	146.314	167.015	0	255	Results2.csv	WTKO
1396	1374	233	6MCT5 WTKO DAPI.lif - Series005.tif:0216-0432	48.263	115.667	122.84	61.604	0	255	Results5.csv	WTKO
1397	1335	194	6MCT5 WTKO DAPI.lif - Series005.tif:0394-0748	45.681	133.143	212.656	111.668	0	255	Results5.csv	WTKO
1398	1589	448	6MCT5 WTKO DAPI.lif - Series005.tif:0209-0933	50.604	114.029	265.107	59.368	0	255	Results5.csv	WTKO
1399	948	111	6MCT5 WTKO DAPI.lif - Series004.tif:0712-0981	62.548	95.839	278.669	202.135	0	255	Results4.csv	WTKO
1400	1471	330	6MCT5 WTKO DAPI.lif - Series005.tif:0533-0144	45.277	96.832	40.699	151.613	0	255	Results5.csv	WTKO
1401	1286	145	6MCT5 WTKO DAPI.lif - Series005.tif:0163-0774	33.655	57.173	219.975	46.673	0	255	Results5.csv	WTKO
1402	1465	324	6MCT5 WTKO DAPI.lif - Series005.tif:0841-0708	50.927	96.884	201.127	238.967	0	255	Results5.csv	WTKO
1403	613	294	6MCT5 WTKO DAPI.lif - Series003.tif:0216-0971	38.578	110.826	275.766	61.453	0	255	Results3.csv	WTKO
1404	880	43	6MCT5 WTKO DAPI.lif - Series004.tif:0627-0250	85.792	117.689	71.363	178.147	0	255	Results4.csv	WTKO
1405	423	104	6MCT5 WTKO DAPI.lif - Series003.tif:0855-0764	53.832	156.771	216.865	242.838	0	255	Results3.csv	WTKO
1406	1029	192	6MCT5 WTKO DAPI.lif - Series004.tif:0746-0893	61.499	99.144	253.386	211.815	0	255	Results4.csv	WTKO
1407	1130	293	6MCT5 WTKO DAPI.lif - Series004.tif:0826-0919	54.316	109.571	261.496	234.838	0	255	Results4.csv	WTKO
1408	406	87	6MCT5 WTKO DAPI.lif - Series003.tif:0923-0210	21.872	157.635	59.481	262.364	0	255	Results3.csv	WTKO
1409	451	132	6MCT5 WTKO DAPI.lif - Series003.tif:0713-0471	43.824	116.085	133.932	202.213	0	255	Results3.csv	WTKO
1410	1364	223	6MCT5 WTKO DAPI.lif - Series005.tif:1004-0267	57.302	100.907	76.037	285.147	0	255	Results5.csv	WTKO
1411	1	1	6MCT7 KOWT DAPI.lif - Series001.tif:0516-0716	52.541	158.613	203.226	146.643	0	255	Results1.csv	KOWT
1412	2	2	6MCT7 KOWT DAPI.lif - Series001.tif:0733-0826	79.416	117.415	234.471	208.127	0	255	Results1.csv	KOWT
1413	3	3	6MCT7 KOWT DAPI.lif - Series001.tif:0744-0519	67.714	137.801	147.333	211.66	0	255	Results1.csv	KOWT
1414	4	4	6MCT7 KOWT DAPI.lif - Series001.tif:0744-0316	16.222	154.338	89.758	211.576	0	255	Results1.csv	KOWT
1415	5	5	6MCT7 KOWT DAPI.lif - Series001.tif:0432-0686	43.34	171.723	194.882	122.345	0	255	Results1.csv	KOWT
1416	6	6	6MCT7 KOWT DAPI.lif - Series001.tif:0444-0627	48.263	183.722	178.214	126.285	0	255	Results1.csv	KOWT
1417	7	7	6MCT7 KOWT DAPI.lif - Series001.tif:0360-0259	73.847	112.664	73.755	102.338	0	255	Results1.csv	KOWT
1418	8	8	6MCT7 KOWT DAPI.lif - Series001.tif:0577-0421	57.141	152.371	119.964	163.929	0	255	Results1.csv	KOWT
1419	9	9	6MCT7 KOWT DAPI.lif - Series001.tif:0829-0648	85.55	173.308	184.013	235.459	0	255	Results1.csv	KOWT
1420	10	10	6MCT7 KOWT DAPI.lif - Series001.tif:0651-0542	32.041	172.995	154.283	185.097	0	255	Results1.csv	KOWT
1421	11	11	6MCT7 KOWT DAPI.lif - Series001.tif:0924-0391	49.474	152.067	111.279	262.49	0	255	Results1.csv	KOWT
1422	12	12	6MCT7 KOWT DAPI.lif - Series001.tif:0744-0618	53.913	156.816	175.77	211.323	0	255	Results1.csv	KOWT
1423	13	13	6MCT7 KOWT DAPI.lif - Series001.tif:0628-0899	40.757	134.788	255.43	178.836	0	255	Results1.csv	KOWT
1424	14	14	6MCT7 KOWT DAPI.lif - Series001.tif:0987-0360	48.667	118.444	102.356	280.371	0	255	Results1.csv	KOWT
1425	15	15	6MCT7 KOWT DAPI.lif - Series001.tif:0635-0783	52.944	164.317	222.177	180.189	0	255	Results1.csv	KOWT
1426	16	16	6MCT7 KOWT DAPI.lif - Series001.tif:0162-0486	38.982	176.037	138.424	46.198	0	255	Results1.csv	KOWT
1427	17	17	6MCT7 KOWT DAPI.lif - Series001.tif:0419-0262	54.639	143.99	74.205	119.027	0	255	Results1.csv	KOWT
1428	18	18	6MCT7 KOWT DAPI.lif - Series001.tif:0490-0464	58.19	160.982	131.915	139.353	0	255	Results1.csv	KOWT
1429	19	19	6MCT7 KOWT DAPI.lif - Series001.tif:0446-0572	29.055	174.575	162.716	126.723	0	255	Results1.csv	KOWT
1430	20	20	6MCT7 KOWT DAPI.lif - Series001.tif:0550-0745	58.432	160.128	211.625	156.068	0	255	Results1.csv	KOWT
1431	21	21	6MCT7 KOWT DAPI.lif - Series001.tif:0959-0402	59.966	134.934	114.188	272.277	0	255	Results1.csv	KOWT
1432	22	22	6MCT7 KOWT DAPI.lif - Series001.tif:0739-0662	60.773	149.826	187.933	210.437	0	255	Results1.csv	KOWT
1433	23	23	6MCT7 KOWT DAPI.lif - Series001.tif:0599-0742	72.314	192.279	210.734	170.39	0	255	Results1.csv	KOWT
1434	24	24	6MCT7 KOWT DAPI.lif - Series001.tif:0907-0278	53.186	129.737	78.961	257.32	0	255	Results1.csv	KOWT
1435	25	25	6MCT7 KOWT DAPI.lif - Series001.tif:0447-0317	57.625	146.563	90.466	127.312	0	255	Results1.csv	KOWT
1436	26	26	6MCT7 KOWT DAPI.lif - Series001.tif:0640-0752	47.94	162.131	213.665	181.792	0	255	Results1.csv	KOWT
1437	27	27	6MCT7 KOWT DAPI.lif - Series001.tif:0678-0834	72.233	143.787	237.843	191.934	0	255	Results1.csv	KOWT
1438	28	28	6MCT7 KOWT DAPI.lif - Series001.tif:0564-0683	47.618	165.647	194.375	160.373	0	255	Results1.csv	KOWT
1439	29	29	6MCT7 KOWT DAPI.lif - Series001.tif:0661-0502	61.257	152.274	142.455	187.849	0	255	Results1.csv	KOWT
1440	30	30	6MCT7 KOWT DAPI.lif - Series001.tif:0415-0419	26.956	218.973	119.18	117.882	0	255	Results1.csv	KOWT
1441	31	31	6MCT7 KOWT DAPI.lif - Series001.tif:0521-0483	61.983	153.814	137.246	147.971	0	255	Results1.csv	KOWT
1442	32	32	6MCT7 KOWT DAPI.lif - Series001.tif:0612-0251	76.107	131.411	71.496	173.615	0	255	Results1.csv	KOWT
1443	33	33	6MCT7 KOWT DAPI.lif - Series001.tif:0712-0701	49.151	158.01	199.47	202.391	0	255	Results1.csv	KOWT
1444	34	34	6MCT7 KOWT DAPI.lif - Series001.tif:0738-0725	62.871	126.248	205.845	209.645	0	255	Results1.csv	KOWT
1445	35	35	6MCT7 KOWT DAPI.lif - Series001.tif:0829-0585	96.607	166.49	166.545	235.431	0	255	Results1.csv	KOWT
1446	36	36	6MCT7 KOWT DAPI.lif - Series001.tif:0795-0609	69.489	118.497	172.992	225.922	0	255	Results1.csv	KOWT
1447	37	37	6MCT7 KOWT DAPI.lif - Series001.tif:0321-0494	8.474	205.181	140.437	91.27	0	255	Results1.csv	KOWT
1448	38	38	6MCT7 KOWT DAPI.lif - Series001.tif:0579-0595	68.198	207.989	169.178	164.603	0	255	Results1.csv	KOWT
1449	39	39	6MCT7 KOWT DAPI.lif - Series001.tif:0867-0261	65.535	114.034	74.233	246.209	0	255	Results1.csv	KOWT
1450	40	40	6MCT7 KOWT DAPI.lif - Series001.tif:0605-0442	47.618	160.481	125.52	171.999	0	255	Results1.csv	KOWT
1451	41	41	6MCT7 KOWT DAPI.lif - Series001.tif:0407-0590	44.793	185.294	167.96	115.608	0	255	Results1.csv	KOWT
1452	42	42	6MCT7 KOWT DAPI.lif - Series001.tif:0419-0350	48.667	143.748	99.252	119.924	0	255	Results1.csv	KOWT
1453	43	43	6MCT7 KOWT DAPI.lif - Series001.tif:0793-0645	67.794	132.387	182.978	225.299	0	255	Results1.csv	KOWT
1454	44	44	6MCT7 KOWT DAPI.lif - Series001.tif:0571-0826	60.369	137.455	234.473	162.243	0	255	Results1.csv	KOWT
1455	45	45	6MCT7 KOWT DAPI.lif - Series001.tif:0303-0482	75.946	149.373	136.594	85.858	0	255	Results1.csv	KOWT
1456	46	46	6MCT7 KOWT DAPI.lif - Series001.tif:0939-0490	61.499	141.852	139.219	266.767	0	255	Results1.csv	KOWT
1457	47	47	6MCT7 KOWT DAPI.lif - Series001.tif:0456-0237	51.007	137.954	67.343	129.644	0	255	Results1.csv	KOWT
1458	48	48	6MCT7 KOWT DAPI.lif - Series001.tif:0660-0771	49.474	147.631	219.163	187.803	0	255	Results1.csv	KOWT
1459	49	49	6MCT7 KOWT DAPI.lif - Series001.tif:0352-0340	59.159	159.056	96.864	100.059	0	255	Results1.csv	KOWT
1460	50	50	6MCT7 KOWT DAPI.lif - Series001.tif:0937-0437	61.741	123.357	123.996	266.226	0	255	Results1.csv	KOWT
1461	51	51	6MCT7 KOWT DAPI.lif - Series001.tif:0589-0855	50.2	145.084	242.889	167.65	0	255	Results1.csv	KOWT
1462	52	52	6MCT7 KOWT DAPI.lif - Series001.tif:0128-0501	44.066	177.179	142.659	36.644	0	255	Results1.csv	KOWT
1463	53	53	6MCT7 KOWT DAPI.lif - Series001.tif:0717-0345	26.391	215.82	98.135	203.636	0	255	Results1.csv	KOWT
1464	54	54	6MCT7 KOWT DAPI.lif - Series001.tif:0362-0633	55.527	134.144	179.778	102.953	0	255	Results1.csv	KOWT
1465	55	55	6MCT7 KOWT DAPI.lif - Series001.tif:0347-0388	60.208	148.827	110.461	98.769	0	255	Results1.csv	KOWT
1466	56	56	6MCT7 KOWT DAPI.lif - Series001.tif:0526-0379	61.983	140.376	107.738	149.595	0	255	Results1.csv	KOWT
1467	57	57	6MCT7 KOWT DAPI.lif - Series001.tif:0675-0575	95.074	187.756	162.725	191.606	0	255	Results1.csv	KOWT
1468	58	58	6MCT7 KOWT DAPI.lif - Series001.tif:0355-0502	54.558	169.115	142.847	100.81	0	255	Results1.csv	KOWT
1469	59	59	6MCT7 KOWT DAPI.lif - Series001.tif:0769-0762	71.103	124.159	216.468	218.555	0	255	Results1.csv	KOWT
1470	60	60	6MCT7 KOWT DAPI.lif - Series001.tif:0716-0532	41.726	159.387	151.181	203.289	0	255	Results1.csv	KOWT
1471	61	61	6MCT7 KOWT DAPI.lif - Series001.tif:0615-0571	57.222	161.474	162.225	175.075	0	255	Results1.csv	KOWT
1472	62	62	6MCT7 KOWT DAPI.lif - Series001.tif:0497-0802	58.19	143.32	227.646	141.662	0	255	Results1.csv	KOWT
1473	63	63	6MCT7 KOWT DAPI.lif - Series001.tif:0553-0622	50.846	155.606	176.862	157.356	0	255	Results1.csv	KOWT
1474	64	64	6MCT7 KOWT DAPI.lif - Series001.tif:0440-0545	51.088	148.547	154.86	125.133	0	255	Results1.csv	KOWT
1475	65	65	6MCT7 KOWT DAPI.lif - Series001.tif:0407-0711	74.977	163.53	201.885	115.837	0	255	Results1.csv	KOWT
1476	66	66	6MCT7 KOWT DAPI.lif - Series001.tif:0224-0369	61.176	135.14	104.822	63.714	0	255	Results1.csv	KOWT
1477	67	67	6MCT7 KOWT DAPI.lif - Series001.tif:0487-0529	66.1	164.219	150.759	139.3	0	255	Results1.csv	KOWT
1478	68	68	6MCT7 KOWT DAPI.lif - Series001.tif:0369-0606	36.803	194.816	171.991	105.106	0	255	Results1.csv	KOWT
1479	69	69	6MCT7 KOWT DAPI.lif - Series001.tif:0474-0758	47.053	184.175	215.125	134.503	0	255	Results1.csv	KOWT
1480	70	70	6MCT7 KOWT DAPI.lif - Series001.tif:0397-0682	52.541	163.829	193.724	112.871	0	255	Results1.csv	KOWT
1481	71	71	6MCT7 KOWT DAPI.lif - Series001.tif:0014-0578	38.82	151.586	163.757	3.755	0	255	Results1.csv	KOWT
1482	72	72	6MCT7 KOWT DAPI.lif - Series001.tif:0911-0525	101.207	161.607	149.171	256.507	0	255	Results1.csv	KOWT
1483	73	73	6MCT7 KOWT DAPI.lif - Series001.tif:0614-0397	57.625	160.104	112.804	174.765	0	255	Results1.csv	KOWT
1484	74	74	6MCT7 KOWT DAPI.lif - Series001.tif:0476-0647	45.196	147.707	183.578	135.531	0	255	Results1.csv	KOWT
1485	75	75	6MCT7 KOWT DAPI.lif - Series001.tif:0910-0248	61.338	113.286	70.822	258.17	0	255	Results1.csv	KOWT
1486	76	76	6MCT7 KOWT DAPI.lif - Series001.tif:0512-0269	60.289	148.863	76.521	145.698	0	255	Results1.csv	KOWT
1487	77	77	6MCT7 KOWT DAPI.lif - Series001.tif:0677-0746	44.228	161.474	212.01	192.179	0	255	Results1.csv	KOWT
1488	78	78	6MCT7 KOWT DAPI.lif - Series001.tif:0207-0287	14.447	196.095	81.509	58.949	0	255	Results1.csv	KOWT
1489	79	79	6MCT7 KOWT DAPI.lif - Series001.tif:0308-0265	33.736	164.935	75.288	87.896	0	255	Results1.csv	KOWT
1490	80	80	6MCT7 KOWT DAPI.lif - Series001.tif:0910-0370	53.186	134.689	105.328	258.419	0	255	Results1.csv	KOWT
1491	81	81	6MCT7 KOWT DAPI.lif - Series001.tif:0491-0777	56.253	157.217	221.014	139.28	0	255	Results1.csv	KOWT
1492	82	82	6MCT7 KOWT DAPI.lif - Series001.tif:0560-0298	74.17	167.992	85.154	159.317	0	255	Results1.csv	KOWT
1493	83	83	6MCT7 KOWT DAPI.lif - Series001.tif:0413-0645	114.04	212.707	180.523	117.933	0	255	Results1.csv	KOWT
1494	84	84	6MCT7 KOWT DAPI.lif - Series001.tif:0590-0376	115.089	190.309	107.896	167.089	0	255	Results1.csv	KOWT
1495	85	85	6MCT7 KOWT DAPI.lif - Series001.tif:0626-0285	46.891	134.63	80.846	177.866	0	255	Results1.csv	KOWT
1496	86	86	6MCT7 KOWT DAPI.lif - Series001.tif:0656-0317	24.374	175.377	90.132	186.223	0	255	Results1.csv	KOWT
1497	87	87	6MCT7 KOWT DAPI.lif - Series001.tif:0454-0522	28.813	143.703	148.472	129.251	0	255	Results1.csv	KOWT
1498	88	88	6MCT7 KOWT DAPI.lif - Series001.tif:0641-0659	56.576	160.829	187.1	182.117	0	255	Results1.csv	KOWT
1499	89	89	6MCT7 KOWT DAPI.lif - Series001.tif:0548-0244	72.233	143.13	69.46	155.924	0	255	Results1.csv	KOWT
1500	90	90	6MCT7 KOWT DAPI.lif - Series001.tif:0219-0255	52.46	136.234	72.848	61.92	0	255	Results1.csv	KOWT
1501	91	91	6MCT7 KOWT DAPI.lif - Series001.tif:0534-0449	49.312	160.507	127.737	151.675	0	255	Results1.csv	KOWT
1502	92	92	6MCT7 KOWT DAPI.lif - Series001.tif:0297-0441	56.253	145.98	125.624	84.702	0	255	Results1.csv	KOWT
1503	93	93	6MCT7 KOWT DAPI.lif - Series001.tif:0444-0776	65.696	143.22	220.361	126.011	0	255	Results1.csv	KOWT
1504	94	94	6MCT7 KOWT DAPI.lif - Series001.tif:0554-0351	53.106	138.442	100.057	157.546	0	255	Results1.csv	KOWT
1505	95	95	6MCT7 KOWT DAPI.lif - Series001.tif:0407-0491	69.57	196.734	139.482	115.641	0	255	Results1.csv	KOWT
1506	96	96	6MCT7 KOWT DAPI.lif - Series001.tif:0056-0459	38.013	159.18	130.632	15.926	0	255	Results1.csv	KOWT
1507	97	97	6MCT7 KOWT DAPI.lif - Series001.tif:0351-0552	76.269	207.205	157.529	99.427	0	255	Results1.csv	KOWT
1508	98	98	6MCT7 KOWT DAPI.lif - Series001.tif:0673-0720	42.372	169.907	204.405	191.306	0	255	Results1.csv	KOWT
1509	99	99	6MCT7 KOWT DAPI.lif - Series001.tif:0587-0261	36.803	148.875	74.209	166.964	0	255	Results1.csv	KOWT
1510	100	100	6MCT7 KOWT DAPI.lif - Series001.tif:0398-0292	67.956	126.664	83.123	113.382	0	255	Results1.csv	KOWT
1511	101	101	6MCT7 KOWT DAPI.lif - Series001.tif:0389-0328	55.769	142.52	93.198	110.716	0	255	Results1.csv	KOWT
1512	102	102	6MCT7 KOWT DAPI.lif - Series001.tif:0531-0538	65.696	137.09	153.177	150.814	0	255	Results1.csv	KOWT
1513	103	103	6MCT7 KOWT DAPI.lif - Series001.tif:0916-0339	68.763	136.126	96.219	260.233	0	255	Results1.csv	KOWT
1514	104	104	6MCT7 KOWT DAPI.lif - Series001.tif:0638-0303	35.592	142.102	86.378	181.404	0	255	Results1.csv	KOWT
1515	105	105	6MCT7 KOWT DAPI.lif - Series001.tif:0696-0323	43.017	185.508	91.719	198.332	0	255	Results1.csv	KOWT
1516	106	106	6MCT7 KOWT DAPI.lif - Series001.tif:0288-0321	32.525	119.782	91.151	81.735	0	255	Results1.csv	KOWT
1517	107	107	6MCT7 KOWT DAPI.lif - Series001.tif:0248-0284	45.842	190.442	80.709	70.638	0	255	Results1.csv	KOWT
1518	108	108	6MCT7 KOWT DAPI.lif - Series001.tif:0058-0547	51.33	153.278	155.61	16.844	0	255	Results1.csv	KOWT
1519	109	109	6MCT7 KOWT DAPI.lif - Series001.tif:0318-0416	20.823	127.942	118.441	90.396	0	255	Results1.csv	KOWT
1520	110	110	6MCT7 KOWT DAPI.lif - Series001.tif:0677-0874	74.009	117.623	248.192	192.467	0	255	Results1.csv	KOWT
1521	111	111	6MCT7 KOWT DAPI.lif - Series001.tif:0878-0477	64.728	122.965	137.207	248.852	0	255	Results1.csv	KOWT
1522	112	112	6MCT7 KOWT DAPI.lif - Series001.tif:0415-0391	52.379	174.122	110.528	118.499	0	255	Results1.csv	KOWT
1523	113	113	6MCT7 KOWT DAPI.lif - Series001.tif:0777-0378	36.964	130.745	107.472	220.761	0	255	Results1.csv	KOWT
1524	114	114	6MCT7 KOWT DAPI.lif - Series001.tif:0082-0485	22.275	190.438	137.977	23.518	0	255	Results1.csv	KOWT
1525	115	115	6MCT7 KOWT DAPI.lif - Series001.tif:0970-0337	63.84	123.375	95.808	275.734	0	255	Results1.csv	KOWT
1526	116	116	6MCT7 KOWT DAPI.lif - Series001.tif:0379-0512	47.537	170.392	145.57	107.995	0	255	Results1.csv	KOWT
1527	117	117	6MCT7 KOWT DAPI.lif - Series001.tif:0771-0570	56.98	140.636	161.899	219.117	0	255	Results1.csv	KOWT
1528	118	118	6MCT7 KOWT DAPI.lif - Series001.tif:0633-0336	55.769	189.967	95.561	180.097	0	255	Results1.csv	KOWT
1529	119	119	6MCT7 KOWT DAPI.lif - Series001.tif:0664-0681	46.084	166.592	193.424	188.407	0	255	Results1.csv	KOWT
1530	120	120	6MCT7 KOWT DAPI.lif - Series001.tif:0543-0848	59.159	139.166	240.932	154.029	0	255	Results1.csv	KOWT
1531	121	121	6MCT7 KOWT DAPI.lif - Series001.tif:0685-0539	73.525	205.026	153.072	194.5	0	255	Results1.csv	KOWT
1532	122	122	6MCT7 KOWT DAPI.lif - Series001.tif:0327-0474	21.065	185.372	134.693	92.936	0	255	Results1.csv	KOWT
1533	123	123	6MCT7 KOWT DAPI.lif - Series001.tif:0513-0768	78.932	184.638	217.811	146.325	0	255	Results1.csv	KOWT
1534	124	124	6MCT7 KOWT DAPI.lif - Series001.tif:0238-0467	81.918	114.775	132.905	67.611	0	255	Results1.csv	KOWT
1535	125	125	6MCT7 KOWT DAPI.lif - Series001.tif:0564-0795	125.097	161.243	225.827	160.152	0	255	Results1.csv	KOWT
1536	126	126	6MCT7 KOWT DAPI.lif - Series001.tif:0467-0671	67.391	182.16	191.016	132.156	0	255	Results1.csv	KOWT
1537	127	127	6MCT7 KOWT DAPI.lif - Series001.tif:0340-0581	58.594	152.277	165.225	96.72	0	255	Results1.csv	KOWT
1538	128	128	6MCT7 KOWT DAPI.lif - Series001.tif:0719-0489	33.655	76.42	139.321	204.526	0	255	Results1.csv	KOWT
1539	129	129	6MCT7 KOWT DAPI.lif - Series001.tif:0314-0305	80.869	139.734	86.566	89.234	0	255	Results1.csv	KOWT
1540	130	130	6MCT7 KOWT DAPI.lif - Series001.tif:0953-1000	85.631	104.256	284.021	270.402	0	255	Results1.csv	KOWT
1541	131	131	6MCT7 KOWT DAPI.lif - Series001.tif:0500-0319	59.562	157.981	90.867	142.166	0	255	Results1.csv	KOWT
1542	132	132	6MCT7 KOWT DAPI.lif - Series001.tif:0344-0425	34.543	144.722	121.088	97.908	0	255	Results1.csv	KOWT
1543	133	133	6MCT7 KOWT DAPI.lif - Series001.tif:0353-0412	7.587	182.691	117.076	100.387	0	255	Results1.csv	KOWT
1544	134	134	6MCT7 KOWT DAPI.lif - Series001.tif:0535-0663	67.714	132.514	188.765	152.172	0	255	Results1.csv	KOWT
1545	135	135	6MCT7 KOWT DAPI.lif - Series001.tif:0587-0629	77.479	183.652	181.944	165.923	0	255	Results1.csv	KOWT
1546	136	136	6MCT7 KOWT DAPI.lif - Series001.tif:0657-0617	53.913	148.406	175.212	186.656	0	255	Results1.csv	KOWT
1547	137	137	6MCT7 KOWT DAPI.lif - Series001.tif:0762-0653	58.271	148.476	185.266	216.673	0	255	Results1.csv	KOWT
1548	138	138	6MCT7 KOWT DAPI.lif - Series001.tif:0106-0503	23.97	66.374	143.018	29.986	0	255	Results1.csv	KOWT
1549	139	139	6MCT7 KOWT DAPI.lif - Series001.tif:0722-0631	41.242	147.108	179.149	205.117	0	255	Results1.csv	KOWT
1550	140	140	6MCT7 KOWT DAPI.lif - Series001.tif:0252-0346	52.46	151.774	98.406	71.434	0	255	Results1.csv	KOWT
1551	141	141	6MCT7 KOWT DAPI.lif - Series001.tif:0387-0590	41.645	168.669	167.998	109.913	0	255	Results1.csv	KOWT
1552	142	142	6MCT7 KOWT DAPI.lif - Series001.tif:0471-0270	48.667	147.144	76.116	134.368	0	255	Results1.csv	KOWT
1553	143	143	6MCT7 KOWT DAPI.lif - Series001.tif:0694-0473	65.373	143.84	134.491	197.082	0	255	Results1.csv	KOWT
1554	144	144	6MCT7 KOWT DAPI.lif - Series001.tif:0496-0352	43.34	139.056	100.16	141.052	0	255	Results1.csv	KOWT
1555	145	145	6MCT7 KOWT DAPI.lif - Series001.tif:0405-0536	55.688	160.661	152.429	115.429	0	255	Results1.csv	KOWT
1556	146	146	6MCT7 KOWT DAPI.lif - Series001.tif:0834-0426	64.082	128.956	120.486	236.183	0	255	Results1.csv	KOWT
1557	147	147	6MCT7 KOWT DAPI.lif - Series001.tif:0099-0433	34.785	151.789	123.768	28.031	0	255	Results1.csv	KOWT
1558	148	148	6MCT7 KOWT DAPI.lif - Series001.tif:0387-0652	52.46	162.751	184.81	110.091	0	255	Results1.csv	KOWT
1559	149	149	6MCT7 KOWT DAPI.lif - Series001.tif:0803-0522	17.352	100.977	148.395	228.365	0	255	Results1.csv	KOWT
1560	150	150	6MCT7 KOWT DAPI.lif - Series001.tif:0808-0410	34.704	92.174	116.531	229.544	0	255	Results1.csv	KOWT
1561	151	151	6MCT7 KOWT DAPI.lif - Series001.tif:0959-0284	51.572	124.243	80.627	272.661	0	255	Results1.csv	KOWT
1562	152	152	6MCT7 KOWT DAPI.lif - Series001.tif:0375-0218	55.043	123.79	61.867	106.956	0	255	Results1.csv	KOWT
1563	153	153	6MCT7 KOWT DAPI.lif - Series001.tif:0590-0686	89.747	164.216	193.639	170.352	0	255	Results1.csv	KOWT
1564	154	154	6MCT7 KOWT DAPI.lif - Series001.tif:0276-0334	23.486	72.485	95.012	78.32	0	255	Results1.csv	KOWT
1565	155	155	6MCT7 KOWT DAPI.lif - Series001.tif:0643-0386	50.523	177.968	109.764	182.641	0	255	Results1.csv	KOWT
1566	156	156	6MCT7 KOWT DAPI.lif - Series001.tif:0315-0372	57.625	177.071	106.397	89.565	0	255	Results1.csv	KOWT
1567	157	157	6MCT7 KOWT DAPI.lif - Series001.tif:0200-0449	71.346	137.017	127.534	56.467	0	255	Results1.csv	KOWT
1568	158	158	6MCT7 KOWT DAPI.lif - Series001.tif:0443-0485	62.871	152.119	138.158	126.015	0	255	Results1.csv	KOWT
1569	159	159	6MCT7 KOWT DAPI.lif - Series001.tif:0209-0546	55.285	143.353	155.178	59.436	0	255	Results1.csv	KOWT
1570	160	160	6MCT7 KOWT DAPI.lif - Series001.tif:0721-0374	246.965	193.507	107.424	199.85	0	255	Results1.csv	KOWT
1571	161	161	6MCT7 KOWT DAPI.lif - Series001.tif:0867-0346	47.86	127.538	98.355	246.201	0	255	Results1.csv	KOWT
1572	162	162	6MCT7 KOWT DAPI.lif - Series001.tif:0422-0565	59.966	155.261	160.486	119.838	0	255	Results1.csv	KOWT
1573	163	163	6MCT7 KOWT DAPI.lif - Series001.tif:0446-0600	24.858	153.877	170.752	126.939	0	255	Results1.csv	KOWT
1574	164	164	6MCT7 KOWT DAPI.lif - Series001.tif:0643-0700	42.775	183.487	199.244	182.705	0	255	Results1.csv	KOWT
1575	165	165	6MCT7 KOWT DAPI.lif - Series001.tif:0719-0511	15.738	117.169	145.285	204.492	0	255	Results1.csv	KOWT
1576	166	166	6MCT7 KOWT DAPI.lif - Series001.tif:0802-0678	57.383	142.972	192.902	228.018	0	255	Results1.csv	KOWT
1577	167	167	6MCT7 KOWT DAPI.lif - Series001.tif:0610-0301	7.587	101.34	85.602	173.214	0	255	Results1.csv	KOWT
1578	168	168	6MCT7 KOWT DAPI.lif - Series001.tif:0277-0422	16.706	136.556	119.538	78.522	0	255	Results1.csv	KOWT
1579	169	169	6MCT7 KOWT DAPI.lif - Series001.tif:0582-0716	57.302	151.811	203.056	165.028	0	255	Results1.csv	KOWT
1580	170	170	6MCT7 KOWT DAPI.lif - Series001.tif:0901-0488	50.039	149.192	138.826	256.41	0	255	Results1.csv	KOWT
1581	171	171	6MCT7 KOWT DAPI.lif - Series001.tif:0756-0388	8.394	77.885	110.238	214.846	0	255	Results1.csv	KOWT
1582	172	172	6MCT7 KOWT DAPI.lif - Series001.tif:0093-0543	90.393	128.89	153.581	25.883	0	255	Results1.csv	KOWT
1583	173	173	6MCT7 KOWT DAPI.lif - Series001.tif:0886-0340	39.547	138.122	96.353	251.623	0	255	Results1.csv	KOWT
1584	174	174	6MCT7 KOWT DAPI.lif - Series001.tif:0317-0528	58.674	121.014	150.141	89.965	0	255	Results1.csv	KOWT
1585	175	175	6MCT7 KOWT DAPI.lif - Series001.tif:0233-0298	53.751	153.754	84.752	66.559	0	255	Results1.csv	KOWT
1586	176	176	6MCT7 KOWT DAPI.lif - Series001.tif:0476-0725	66.342	182.552	205.91	135.01	0	255	Results1.csv	KOWT
1587	177	177	6MCT7 KOWT DAPI.lif - Series001.tif:0455-0706	73.767	199.788	200.974	128.128	0	255	Results1.csv	KOWT
1588	178	178	6MCT7 KOWT DAPI.lif - Series001.tif:0699-0969	27.763	150.195	275.296	198.227	0	255	Results1.csv	KOWT
1589	179	179	6MCT7 KOWT DAPI.lif - Series001.tif:0675-0335	34.866	170.47	95.56	192.533	0	255	Results1.csv	KOWT
1590	180	180	6MCT7 KOWT DAPI.lif - Series001.tif:0384-0558	60.369	210.061	158.864	109.059	0	255	Results1.csv	KOWT
1591	181	181	6MCT7 KOWT DAPI.lif - Series001.tif:0266-0267	49.151	147.493	76.207	75.482	0	255	Results1.csv	KOWT
1592	182	182	6MCT7 KOWT DAPI.lif - Series001.tif:0533-0305	81.111	196.888	86.64	151.052	0	255	Results1.csv	KOWT
1593	183	183	6MCT7 KOWT DAPI.lif - Series001.tif:0503-0739	44.066	172.031	210.322	142.974	0	255	Results1.csv	KOWT
1594	184	184	6MCT7 KOWT DAPI.lif - Series001.tif:0568-0251	19.37	137.117	71.599	161.468	0	255	Results1.csv	KOWT
1595	185	185	6MCT7 KOWT DAPI.lif - Series001.tif:0768-0822	23.002	98.979	233.393	218.413	0	255	Results1.csv	KOWT
1596	186	186	6MCT7 KOWT DAPI.lif - Series001.tif:0442-0405	25.746	192.125	115.025	125.732	0	255	Results1.csv	KOWT
1597	187	187	6MCT7 KOWT DAPI.lif - Series001.tif:0939-0469	48.425	145.19	133.73	266.623	0	255	Results1.csv	KOWT
1598	188	188	6MCT7 KOWT DAPI.lif - Series001.tif:0768-0720	53.348	152.154	204.707	218.326	0	255	Results1.csv	KOWT
1599	189	189	6MCT7 KOWT DAPI.lif - Series001.tif:0518-0686	57.867	150.918	195.324	147.043	0	255	Results1.csv	KOWT
1600	190	190	6MCT7 KOWT DAPI.lif - Series001.tif:0703-0608	28.006	173.45	172.593	199.936	0	255	Results1.csv	KOWT
1601	191	191	6MCT7 KOWT DAPI.lif - Series001.tif:0867-0307	5.165	81.344	87.229	246.267	0	255	Results1.csv	KOWT
1602	192	192	6MCT7 KOWT DAPI.lif - Series001.tif:0405-0410	7.506	105.624	116.497	115.055	0	255	Results1.csv	KOWT
1603	193	193	6MCT7 KOWT DAPI.lif - Series001.tif:0644-0515	20.5	120.346	146.386	182.892	0	255	Results1.csv	KOWT
1604	194	194	6MCT7 KOWT DAPI.lif - Series001.tif:0609-0352	22.437	153.155	99.791	173.235	0	255	Results1.csv	KOWT
1605	195	195	6MCT7 KOWT DAPI.lif - Series001.tif:0282-0216	49.877	96.173	61.395	80.539	0	255	Results1.csv	KOWT
1606	196	196	6MCT7 KOWT DAPI.lif - Series001.tif:0382-0257	7.748	51.927	72.985	108.697	0	255	Results1.csv	KOWT
1607	197	197	6MCT7 KOWT DAPI.lif - Series001.tif:0314-0456	4.52	146.982	129.647	89.199	0	255	Results1.csv	KOWT
1608	198	198	6MCT7 KOWT DAPI.lif - Series001.tif:0159-0745	103.79	51.741	211.344	45.211	0	255	Results1.csv	KOWT
1609	199	199	6MCT7 KOWT DAPI.lif - Series001.tif:0197-0274	3.39	110.952	78.03	56.013	0	255	Results1.csv	KOWT
1610	200	200	6MCT7 KOWT DAPI.lif - Series001.tif:0555-0386	2.583	121.219	109.721	157.99	0	255	Results1.csv	KOWT
1611	201	201	6MCT7 KOWT DAPI.lif - Series001.tif:0705-1010	9.443	89.205	287.137	200.317	0	255	Results1.csv	KOWT
1612	202	202	6MCT7 KOWT DAPI.lif - Series001.tif:0128-0275	37.206	150.918	77.359	36.765	0	255	Results1.csv	KOWT
1613	203	203	6MCT7 KOWT DAPI.lif - Series001.tif:0040-0634	279.248	62.139	179.77	11.618	0	255	Results1.csv	KOWT
1614	204	204	6MCT7 KOWT DAPI.lif - Series001.tif:0140-0655	64.97	83.708	185.811	39.912	0	255	Results1.csv	KOWT
1615	205	205	6MCT7 KOWT DAPI.lif - Series001.tif:0147-0697	67.714	89.508	198.467	42.297	0	255	Results1.csv	KOWT
1616	206	206	6MCT7 KOWT DAPI.lif - Series001.tif:0631-0839	170.777	154.639	238.032	178.889	0	255	Results1.csv	KOWT
1617	207	207	6MCT7 KOWT DAPI.lif - Series001.tif:0699-0936	26.069	103.551	266.151	198.736	0	255	Results1.csv	KOWT
1618	208	1	6MCT7 KOWT DAPI.lif - Series002.tif:0869-0206	191.842	88.12	58.558	247.149	0	255	Results2.csv	KOWT
1619	209	2	6MCT7 KOWT DAPI.lif - Series002.tif:0552-0508	12.187	188.464	144.323	156.815	0	255	Results2.csv	KOWT
1620	210	3	6MCT7 KOWT DAPI.lif - Series002.tif:0433-0382	82.483	142.905	108.651	123.176	0	255	Results2.csv	KOWT
1621	211	4	6MCT7 KOWT DAPI.lif - Series002.tif:0872-0148	181.269	90.931	41.981	247.881	0	255	Results2.csv	KOWT
1622	212	5	6MCT7 KOWT DAPI.lif - Series002.tif:0428-0826	67.956	146.5	234.378	121.998	0	255	Results2.csv	KOWT
1623	213	6	6MCT7 KOWT DAPI.lif - Series002.tif:0711-0644	81.838	149.301	183.082	202.075	0	255	Results2.csv	KOWT
1624	214	7	6MCT7 KOWT DAPI.lif - Series002.tif:0238-0350	58.997	135.248	99.73	68.064	0	255	Results2.csv	KOWT
1625	215	8	6MCT7 KOWT DAPI.lif - Series002.tif:0250-0546	68.601	136.801	155.013	71.634	0	255	Results2.csv	KOWT
1626	216	9	6MCT7 KOWT DAPI.lif - Series002.tif:0318-0448	61.499	192.71	127.496	90.511	0	255	Results2.csv	KOWT
1627	217	10	6MCT7 KOWT DAPI.lif - Series002.tif:0604-0716	42.775	163.572	203.785	171.825	0	255	Results2.csv	KOWT
1628	218	11	6MCT7 KOWT DAPI.lif - Series002.tif:0497-0541	81.111	144.833	153.818	141.166	0	255	Results2.csv	KOWT
1629	219	12	6MCT7 KOWT DAPI.lif - Series002.tif:0361-0609	127.357	160.592	172.862	102.634	0	255	Results2.csv	KOWT
1630	220	13	6MCT7 KOWT DAPI.lif - Series002.tif:0419-0349	79.82	165.385	99.101	119.414	0	255	Results2.csv	KOWT
1631	221	14	6MCT7 KOWT DAPI.lif - Series002.tif:0310-0279	74.09	147.027	79.27	88	0	255	Results2.csv	KOWT
1632	222	15	6MCT7 KOWT DAPI.lif - Series002.tif:0359-0399	81.353	147.208	113.574	102.252	0	255	Results2.csv	KOWT
1633	223	16	6MCT7 KOWT DAPI.lif - Series002.tif:0664-0446	64.082	189.903	126.682	189.37	0	255	Results2.csv	KOWT
1634	224	17	6MCT7 KOWT DAPI.lif - Series002.tif:0600-0475	65.535	154.631	134.8	170.29	0	255	Results2.csv	KOWT
1635	225	18	6MCT7 KOWT DAPI.lif - Series002.tif:0380-0378	42.049	161.576	107.592	108.102	0	255	Results2.csv	KOWT
1636	226	19	6MCT7 KOWT DAPI.lif - Series002.tif:0553-0785	69.57	152.819	222.946	157.678	0	255	Results2.csv	KOWT
1637	227	20	6MCT7 KOWT DAPI.lif - Series002.tif:0726-0522	23.97	212.205	148.322	206.323	0	255	Results2.csv	KOWT
1638	228	21	6MCT7 KOWT DAPI.lif - Series002.tif:0404-0463	71.507	103.586	131.283	114.579	0	255	Results2.csv	KOWT
1639	229	22	6MCT7 KOWT DAPI.lif - Series002.tif:0405-0617	99.755	179.234	177.058	113.658	0	255	Results2.csv	KOWT
1640	230	23	6MCT7 KOWT DAPI.lif - Series002.tif:0595-0579	61.822	168.325	164.728	168.938	0	255	Results2.csv	KOWT
1641	231	24	6MCT7 KOWT DAPI.lif - Series002.tif:0522-0492	74.977	162.04	139.629	148.296	0	255	Results2.csv	KOWT
1642	232	25	6MCT7 KOWT DAPI.lif - Series002.tif:0392-0818	60.369	161.57	232.378	111.527	0	255	Results2.csv	KOWT
1643	233	26	6MCT7 KOWT DAPI.lif - Series002.tif:0598-0447	80.869	153.928	127.203	170.015	0	255	Results2.csv	KOWT
1644	234	27	6MCT7 KOWT DAPI.lif - Series002.tif:0244-0968	80.627	83.854	275.167	68.691	0	255	Results2.csv	KOWT
1645	235	28	6MCT7 KOWT DAPI.lif - Series002.tif:0323-0084	186.273	118.36	24.45	92.208	0	255	Results2.csv	KOWT
1646	236	29	6MCT7 KOWT DAPI.lif - Series002.tif:0384-0349	94.993	135.528	99.146	109.337	0	255	Results2.csv	KOWT
1647	237	30	6MCT7 KOWT DAPI.lif - Series002.tif:0719-0703	86.519	150.855	199.529	203.877	0	255	Results2.csv	KOWT
1648	238	31	6MCT7 KOWT DAPI.lif - Series002.tif:0254-0406	79.093	129.459	115.346	72.862	0	255	Results2.csv	KOWT
1649	239	32	6MCT7 KOWT DAPI.lif - Series002.tif:0866-0092	113.152	103.641	26.285	246.446	0	255	Results2.csv	KOWT
1650	240	33	6MCT7 KOWT DAPI.lif - Series002.tif:0438-0624	61.419	169.356	177.645	124.522	0	255	Results2.csv	KOWT
1651	241	34	6MCT7 KOWT DAPI.lif - Series002.tif:0343-0367	83.855	149.338	104.341	97.193	0	255	Results2.csv	KOWT
1652	242	35	6MCT7 KOWT DAPI.lif - Series002.tif:0552-0608	5.892	99.74	172.959	156.879	0	255	Results2.csv	KOWT
1653	243	36	6MCT7 KOWT DAPI.lif - Series002.tif:0938-0154	113.475	105.198	43.895	266.098	0	255	Results2.csv	KOWT
1654	244	37	6MCT7 KOWT DAPI.lif - Series002.tif:0584-0632	75.946	172.707	179.777	166.015	0	255	Results2.csv	KOWT
1655	245	38	6MCT7 KOWT DAPI.lif - Series002.tif:0395-0505	148.018	124.021	142.356	110.348	0	255	Results2.csv	KOWT
1656	246	39	6MCT7 KOWT DAPI.lif - Series002.tif:0277-0458	120.9	148.356	130.256	79.24	0	255	Results2.csv	KOWT
1657	247	40	6MCT7 KOWT DAPI.lif - Series002.tif:0633-0493	70.377	165.089	140.13	179.875	0	255	Results2.csv	KOWT
1658	248	41	6MCT7 KOWT DAPI.lif - Series002.tif:0641-0698	87.971	133.302	198.028	182.192	0	255	Results2.csv	KOWT
1659	249	42	6MCT7 KOWT DAPI.lif - Series002.tif:0451-0351	81.353	144.829	99.802	128.178	0	255	Results2.csv	KOWT
1660	250	43	6MCT7 KOWT DAPI.lif - Series002.tif:0599-0507	69.409	160.638	144.153	170.018	0	255	Results2.csv	KOWT
1661	251	44	6MCT7 KOWT DAPI.lif - Series002.tif:0308-0493	148.179	146.164	143.471	86.39	0	255	Results2.csv	KOWT
1662	252	45	6MCT7 KOWT DAPI.lif - Series002.tif:0560-0523	75.946	160.575	148.898	159.276	0	255	Results2.csv	KOWT
1663	253	46	6MCT7 KOWT DAPI.lif - Series002.tif:0793-0755	76.188	133.297	214.418	225.291	0	255	Results2.csv	KOWT
1664	254	47	6MCT7 KOWT DAPI.lif - Series002.tif:0411-0414	81.192	134.475	118.923	119.24	0	255	Results2.csv	KOWT
1665	255	48	6MCT7 KOWT DAPI.lif - Series002.tif:0833-0662	93.298	133.532	188.324	237.108	0	255	Results2.csv	KOWT
1666	256	49	6MCT7 KOWT DAPI.lif - Series002.tif:0782-0570	76.188	155.819	162.065	222.369	0	255	Results2.csv	KOWT
1667	257	50	6MCT7 KOWT DAPI.lif - Series002.tif:0665-0737	115.896	87.003	208.991	189.123	0	255	Results2.csv	KOWT
1668	258	51	6MCT7 KOWT DAPI.lif - Series002.tif:0575-0114	94.912	134.586	32.274	163.624	0	255	Results2.csv	KOWT
1669	259	52	6MCT7 KOWT DAPI.lif - Series002.tif:0279-0593	75.542	137.985	168.502	79.361	0	255	Results2.csv	KOWT
1670	260	53	6MCT7 KOWT DAPI.lif - Series002.tif:0488-0615	90.231	125.193	174.736	138.823	0	255	Results2.csv	KOWT
1671	261	54	6MCT7 KOWT DAPI.lif - Series002.tif:0321-0558	67.068	142.823	158.503	91.46	0	255	Results2.csv	KOWT
1672	262	55	6MCT7 KOWT DAPI.lif - Series002.tif:0203-0993	85.227	125.33	282.39	57.13	0	255	Results2.csv	KOWT
1673	263	56	6MCT7 KOWT DAPI.lif - Series002.tif:0746-0556	36.722	159.499	158.225	211.85	0	255	Results2.csv	KOWT
1674	264	57	6MCT7 KOWT DAPI.lif - Series002.tif:0601-0185	172.876	93.289	52.878	171.203	0	255	Results2.csv	KOWT
1675	265	58	6MCT7 KOWT DAPI.lif - Series002.tif:0544-0660	76.027	161.188	187.245	155.122	0	255	Results2.csv	KOWT
1676	266	59	6MCT7 KOWT DAPI.lif - Series002.tif:0396-0558	135.75	149.379	158.057	110.537	0	255	Results2.csv	KOWT
1677	267	60	6MCT7 KOWT DAPI.lif - Series002.tif:0858-0020	9.846	92.025	5.654	243.808	0	255	Results2.csv	KOWT
1678	268	61	6MCT7 KOWT DAPI.lif - Series002.tif:0918-0025	102.499	99.544	7.463	260.586	0	255	Results2.csv	KOWT
1679	269	62	6MCT7 KOWT DAPI.lif - Series002.tif:0197-0498	79.255	133.415	141.447	55.867	0	255	Results2.csv	KOWT
1680	270	63	6MCT7 KOWT DAPI.lif - Series002.tif:0085-0921	63.92	143.186	261.598	24.336	0	255	Results2.csv	KOWT
1681	271	64	6MCT7 KOWT DAPI.lif - Series002.tif:0458-0312	23.728	143.014	88.948	130.413	0	255	Results2.csv	KOWT
1682	272	65	6MCT7 KOWT DAPI.lif - Series002.tif:0496-0430	116.865	191.004	122.354	140.606	0	255	Results2.csv	KOWT
1683	273	66	6MCT7 KOWT DAPI.lif - Series002.tif:0626-0556	51.249	167.54	157.947	177.868	0	255	Results2.csv	KOWT
1684	274	67	6MCT7 KOWT DAPI.lif - Series002.tif:0697-0531	76.995	176.215	150.933	198.242	0	255	Results2.csv	KOWT
1685	275	68	6MCT7 KOWT DAPI.lif - Series002.tif:0437-0549	66.1	174.19	156.174	124.424	0	255	Results2.csv	KOWT
1686	276	69	6MCT7 KOWT DAPI.lif - Series002.tif:0597-0419	73.767	172.469	119.092	169.919	0	255	Results2.csv	KOWT
1687	277	70	6MCT7 KOWT DAPI.lif - Series002.tif:0949-0105	94.267	115.785	29.532	269.965	0	255	Results2.csv	KOWT
1688	278	71	6MCT7 KOWT DAPI.lif - Series002.tif:0911-0194	4.681	140.345	55.172	258.929	0	255	Results2.csv	KOWT
1689	279	72	6MCT7 KOWT DAPI.lif - Series002.tif:0257-0326	41.887	146.227	92.179	72.102	0	255	Results2.csv	KOWT
1690	280	73	6MCT7 KOWT DAPI.lif - Series002.tif:0462-0146	157.783	108.952	41.648	131.455	0	255	Results2.csv	KOWT
1691	281	74	6MCT7 KOWT DAPI.lif - Series002.tif:0720-0610	77.479	154.125	173.526	204.548	0	255	Results2.csv	KOWT
1692	282	75	6MCT7 KOWT DAPI.lif - Series002.tif:0555-0472	60.369	142.44	134.709	157.557	0	255	Results2.csv	KOWT
1693	283	76	6MCT7 KOWT DAPI.lif - Series002.tif:0589-0729	3.551	170.727	207.025	167.31	0	255	Results2.csv	KOWT
1694	284	77	6MCT7 KOWT DAPI.lif - Series002.tif:0229-0421	133.41	147.632	121.221	65.104	0	255	Results2.csv	KOWT
1695	285	78	6MCT7 KOWT DAPI.lif - Series002.tif:0875-0320	90.796	151.484	91.453	248.382	0	255	Results2.csv	KOWT
1696	286	79	6MCT7 KOWT DAPI.lif - Series002.tif:0594-0753	59.804	168.96	214.205	168.664	0	255	Results2.csv	KOWT
1697	287	80	6MCT7 KOWT DAPI.lif - Series002.tif:0312-1014	4.842	152.167	288.092	88.641	0	255	Results2.csv	KOWT
1698	288	81	6MCT7 KOWT DAPI.lif - Series002.tif:0312-0350	85.147	96.452	99.186	88.614	0	255	Results2.csv	KOWT
1699	289	82	6MCT7 KOWT DAPI.lif - Series002.tif:0956-0766	3.067	84.842	217.868	271.778	0	255	Results2.csv	KOWT
1700	290	83	6MCT7 KOWT DAPI.lif - Series002.tif:0156-0994	4.358	57.63	282.507	44.534	0	255	Results2.csv	KOWT
1701	291	84	6MCT7 KOWT DAPI.lif - Series002.tif:0748-0772	120.497	82.345	220.383	212.069	0	255	Results2.csv	KOWT
1702	292	85	6MCT7 KOWT DAPI.lif - Series002.tif:0605-0634	2.098	144.923	180.103	172.028	0	255	Results2.csv	KOWT
1703	293	86	6MCT7 KOWT DAPI.lif - Series002.tif:0503-0952	201.366	26.016	270.528	143.22	0	255	Results2.csv	KOWT
1704	294	87	6MCT7 KOWT DAPI.lif - Series002.tif:0984-0207	62.871	79.673	58.84	279.526	0	255	Results2.csv	KOWT
1705	295	88	6MCT7 KOWT DAPI.lif - Series002.tif:0694-0127	105.323	128.567	35.946	197.799	0	255	Results2.csv	KOWT
1706	296	89	6MCT7 KOWT DAPI.lif - Series002.tif:0314-0394	140.189	105.669	113.616	88.706	0	255	Results2.csv	KOWT
1707	297	90	6MCT7 KOWT DAPI.lif - Series002.tif:0501-0580	97.898	84.195	165.193	141.848	0	255	Results2.csv	KOWT
1708	298	91	6MCT7 KOWT DAPI.lif - Series002.tif:0556-0578	92.007	115.085	163.908	158.764	0	255	Results2.csv	KOWT
1709	299	92	6MCT7 KOWT DAPI.lif - Series002.tif:0775-0666	148.744	155.358	189.128	219.781	0	255	Results2.csv	KOWT
1710	300	93	6MCT7 KOWT DAPI.lif - Series002.tif:0714-0568	46.003	195.746	161.746	202.69	0	255	Results2.csv	KOWT
1711	301	94	6MCT7 KOWT DAPI.lif - Series002.tif:0205-0726	308.061	38.226	206.552	58.42	0	255	Results2.csv	KOWT
1712	302	95	6MCT7 KOWT DAPI.lif - Series002.tif:0327-0848	296.923	16.4	240.97	92.908	0	255	Results2.csv	KOWT
1713	303	96	6MCT7 KOWT DAPI.lif - Series002.tif:0100-0980	252.211	56.473	278.172	29.363	0	255	Results2.csv	KOWT
1714	304	1	6MCT7 KOWT DAPI.lif - Series003.tif:0436-0364	76.592	120.942	103.457	123.634	0	255	Results3.csv	KOWT
1715	305	2	6MCT7 KOWT DAPI.lif - Series003.tif:0355-0887	64.405	86.475	252.073	101.606	0	255	Results3.csv	KOWT
1716	306	3	6MCT7 KOWT DAPI.lif - Series003.tif:0490-0742	68.037	109.541	210.956	139.236	0	255	Results3.csv	KOWT
1717	307	4	6MCT7 KOWT DAPI.lif - Series003.tif:0320-0604	54.639	111.843	171.841	91.253	0	255	Results3.csv	KOWT
1718	308	5	6MCT7 KOWT DAPI.lif - Series003.tif:0442-0674	7.102	178.92	191.681	125.662	0	255	Results3.csv	KOWT
1719	309	6	6MCT7 KOWT DAPI.lif - Series003.tif:0467-0655	69.731	117.182	186.388	132.459	0	255	Results3.csv	KOWT
1720	310	7	6MCT7 KOWT DAPI.lif - Series003.tif:0402-0594	76.995	100.34	168.558	113.953	0	255	Results3.csv	KOWT
1721	311	8	6MCT7 KOWT DAPI.lif - Series003.tif:0627-0619	54.478	157.641	175.97	178.032	0	255	Results3.csv	KOWT
1722	312	9	6MCT7 KOWT DAPI.lif - Series003.tif:0226-0680	92.491	71.386	192.887	64.351	0	255	Results3.csv	KOWT
1723	313	10	6MCT7 KOWT DAPI.lif - Series003.tif:0547-0831	60.773	112.062	236.234	155.307	0	255	Results3.csv	KOWT
1724	314	11	6MCT7 KOWT DAPI.lif - Series003.tif:0473-0872	193.86	118.514	245.232	136.336	0	255	Results3.csv	KOWT
1725	315	12	6MCT7 KOWT DAPI.lif - Series003.tif:0555-0659	60.369	146.467	187.409	157.847	0	255	Results3.csv	KOWT
1726	316	13	6MCT7 KOWT DAPI.lif - Series003.tif:0514-0809	88.456	78.84	229.869	146.305	0	255	Results3.csv	KOWT
1727	317	14	6MCT7 KOWT DAPI.lif - Series003.tif:0476-0283	59.32	164.589	80.55	135.399	0	255	Results3.csv	KOWT
1728	318	15	6MCT7 KOWT DAPI.lif - Series003.tif:0565-0692	70.054	133.781	196.423	160.651	0	255	Results3.csv	KOWT
1729	319	16	6MCT7 KOWT DAPI.lif - Series003.tif:0252-0665	75.704	84.058	189.144	71.575	0	255	Results3.csv	KOWT
1730	320	17	6MCT7 KOWT DAPI.lif - Series003.tif:0430-0523	67.31	120.68	148.372	122.185	0	255	Results3.csv	KOWT
1731	321	18	6MCT7 KOWT DAPI.lif - Series003.tif:0372-0618	74.574	101.583	175.714	105.713	0	255	Results3.csv	KOWT
1732	322	19	6MCT7 KOWT DAPI.lif - Series003.tif:0468-0816	58.755	108.1	232.135	133.019	0	255	Results3.csv	KOWT
1733	323	20	6MCT7 KOWT DAPI.lif - Series003.tif:0346-0815	58.997	98.596	231.44	98.5	0	255	Results3.csv	KOWT
1734	324	21	6MCT7 KOWT DAPI.lif - Series003.tif:0531-0722	46.084	77.954	205.372	150.892	0	255	Results3.csv	KOWT
1735	325	22	6MCT7 KOWT DAPI.lif - Series003.tif:0236-0385	7.425	97.793	109.276	66.931	0	255	Results3.csv	KOWT
1736	326	23	6MCT7 KOWT DAPI.lif - Series003.tif:0421-0897	65.938	91.094	254.615	119.396	0	255	Results3.csv	KOWT
1737	327	24	6MCT7 KOWT DAPI.lif - Series003.tif:0457-0556	76.027	101.951	158.06	130.152	0	255	Results3.csv	KOWT
1738	328	25	6MCT7 KOWT DAPI.lif - Series003.tif:0287-0666	62.71	85.703	188.738	80.942	0	255	Results3.csv	KOWT
1739	329	26	6MCT7 KOWT DAPI.lif - Series003.tif:0310-0697	54.236	110.765	197.844	88.131	0	255	Results3.csv	KOWT
1740	330	27	6MCT7 KOWT DAPI.lif - Series003.tif:0489-0556	72.475	136.693	158.186	138.726	0	255	Results3.csv	KOWT
1741	331	28	6MCT7 KOWT DAPI.lif - Series003.tif:0343-0569	69.409	105.74	162.043	97.799	0	255	Results3.csv	KOWT
1742	332	29	6MCT7 KOWT DAPI.lif - Series003.tif:0555-0756	63.759	136.525	215.1	157.549	0	255	Results3.csv	KOWT
1743	333	30	6MCT7 KOWT DAPI.lif - Series003.tif:0557-0534	71.588	130.946	151.881	158.275	0	255	Results3.csv	KOWT
1744	334	31	6MCT7 KOWT DAPI.lif - Series003.tif:0429-0833	73.686	89.961	236.293	122.298	0	255	Results3.csv	KOWT
1745	335	32	6MCT7 KOWT DAPI.lif - Series003.tif:0523-0602	53.428	143.45	171.176	148.559	0	255	Results3.csv	KOWT
1746	336	33	6MCT7 KOWT DAPI.lif - Series003.tif:0369-0713	62.548	101.408	202.897	104.795	0	255	Results3.csv	KOWT
1747	337	34	6MCT7 KOWT DAPI.lif - Series003.tif:0381-0564	112.184	141.012	160.137	108.047	0	255	Results3.csv	KOWT
1748	338	35	6MCT7 KOWT DAPI.lif - Series003.tif:0312-0803	55.527	110.227	228.028	88.742	0	255	Results3.csv	KOWT
1749	339	36	6MCT7 KOWT DAPI.lif - Series003.tif:0539-0697	43.098	82.968	198.63	153.145	0	255	Results3.csv	KOWT
1750	340	37	6MCT7 KOWT DAPI.lif - Series003.tif:0486-0585	87.164	87.084	166.505	137.893	0	255	Results3.csv	KOWT
1751	341	38	6MCT7 KOWT DAPI.lif - Series003.tif:0564-0797	69.651	117.52	226.976	160.567	0	255	Results3.csv	KOWT
1752	342	39	6MCT7 KOWT DAPI.lif - Series003.tif:0359-0853	58.11	96.867	243.08	102.36	0	255	Results3.csv	KOWT
1753	343	40	6MCT7 KOWT DAPI.lif - Series003.tif:0391-0896	67.391	73.477	254.875	111.198	0	255	Results3.csv	KOWT
1754	344	41	6MCT7 KOWT DAPI.lif - Series003.tif:0662-0476	85.954	106.538	135.605	187.691	0	255	Results3.csv	KOWT
1755	345	42	6MCT7 KOWT DAPI.lif - Series003.tif:0587-0526	67.31	131.627	149.388	166.78	0	255	Results3.csv	KOWT
1756	346	43	6MCT7 KOWT DAPI.lif - Series003.tif:0349-0769	58.513	99.428	218.238	99.034	0	255	Results3.csv	KOWT
1757	347	44	6MCT7 KOWT DAPI.lif - Series003.tif:0558-0465	83.129	108.409	132.265	158.167	0	255	Results3.csv	KOWT
1758	348	45	6MCT7 KOWT DAPI.lif - Series003.tif:0429-0666	6.699	146.614	189.456	121.949	0	255	Results3.csv	KOWT
1759	349	46	6MCT7 KOWT DAPI.lif - Series003.tif:0246-0728	60.208	90.595	206.847	69.957	0	255	Results3.csv	KOWT
1760	350	47	6MCT7 KOWT DAPI.lif - Series003.tif:0628-0319	83.694	110.024	90.461	178.629	0	255	Results3.csv	KOWT
1761	351	48	6MCT7 KOWT DAPI.lif - Series003.tif:0229-0631	21.226	115.388	179.137	65.016	0	255	Results3.csv	KOWT
1762	352	49	6MCT7 KOWT DAPI.lif - Series003.tif:0497-0666	101.288	114.429	189.157	142.92	0	255	Results3.csv	KOWT
1763	353	50	6MCT7 KOWT DAPI.lif - Series003.tif:0513-0873	30.346	87.066	247.965	145.053	0	255	Results3.csv	KOWT
1764	354	51	6MCT7 KOWT DAPI.lif - Series003.tif:0415-0862	11.864	84.272	244.787	118.059	0	255	Results3.csv	KOWT
1765	355	52	6MCT7 KOWT DAPI.lif - Series003.tif:0440-0666	2.583	132.562	189.249	125.009	0	255	Results3.csv	KOWT
1766	356	53	6MCT7 KOWT DAPI.lif - Series003.tif:0582-0413	405.798	33.435	116.824	165.726	0	255	Results3.csv	KOWT
1767	357	54	6MCT7 KOWT DAPI.lif - Series003.tif:0457-0711	185.789	118.514	201.111	130.15	0	255	Results3.csv	KOWT
1768	358	55	6MCT7 KOWT DAPI.lif - Series003.tif:0429-0790	57.222	81.525	225.148	123.051	0	255	Results3.csv	KOWT
1769	359	56	6MCT7 KOWT DAPI.lif - Series003.tif:0437-0626	180.22	123.755	177.944	124.418	0	255	Results3.csv	KOWT
1770	360	57	6MCT7 KOWT DAPI.lif - Series003.tif:0257-0778	78.529	102.635	220.85	73.181	0	255	Results3.csv	KOWT
1771	361	58	6MCT7 KOWT DAPI.lif - Series003.tif:0347-0696	49.151	110.993	197.623	98.472	0	255	Results3.csv	KOWT
1772	362	59	6MCT7 KOWT DAPI.lif - Series003.tif:0332-0673	71.103	96.991	190.915	94.489	0	255	Results3.csv	KOWT
1773	363	60	6MCT7 KOWT DAPI.lif - Series003.tif:0321-0646	83.129	92.329	183.654	90.922	0	255	Results3.csv	KOWT
1774	364	61	6MCT7 KOWT DAPI.lif - Series003.tif:0277-0642	66.665	108.597	182.319	78.708	0	255	Results3.csv	KOWT
1775	365	62	6MCT7 KOWT DAPI.lif - Series003.tif:0313-0754	239.54	101.063	212.169	87.434	0	255	Results3.csv	KOWT
1776	366	63	6MCT7 KOWT DAPI.lif - Series003.tif:0390-0822	143.74	88.431	233.953	111.258	0	255	Results3.csv	KOWT
1777	367	1	6MCT7 KOWT DAPI.lif - Series004.tif:0599-0512	81.111	166.485	145.658	170.32	0	255	Results4.csv	KOWT
1778	368	2	6MCT7 KOWT DAPI.lif - Series004.tif:0436-0712	80.708	157.513	202.412	124.171	0	255	Results4.csv	KOWT
1779	369	3	6MCT7 KOWT DAPI.lif - Series004.tif:0281-0762	87.003	176.298	216.677	79.481	0	255	Results4.csv	KOWT
1780	370	4	6MCT7 KOWT DAPI.lif - Series004.tif:0547-0308	105.404	141.325	87.436	155.324	0	255	Results4.csv	KOWT
1781	371	5	6MCT7 KOWT DAPI.lif - Series004.tif:0400-0113	75.462	148.445	32.163	113.661	0	255	Results4.csv	KOWT
1782	372	6	6MCT7 KOWT DAPI.lif - Series004.tif:0516-0660	92.33	180.462	187.442	146.349	0	255	Results4.csv	KOWT
1783	373	7	6MCT7 KOWT DAPI.lif - Series004.tif:0266-0232	60.369	158.854	66.05	76.208	0	255	Results4.csv	KOWT
1784	374	8	6MCT7 KOWT DAPI.lif - Series004.tif:0353-0791	12.348	154.797	224.88	100.283	0	255	Results4.csv	KOWT
1785	375	9	6MCT7 KOWT DAPI.lif - Series004.tif:0286-0558	62.791	189.506	158.697	81.259	0	255	Results4.csv	KOWT
1786	376	10	6MCT7 KOWT DAPI.lif - Series004.tif:0766-0805	11.541	211.175	228.764	217.621	0	255	Results4.csv	KOWT
1787	377	11	6MCT7 KOWT DAPI.lif - Series004.tif:0465-0607	87.649	160.645	172.254	131.903	0	255	Results4.csv	KOWT
1788	378	12	6MCT7 KOWT DAPI.lif - Series004.tif:0353-0287	69.489	155.043	81.463	100.626	0	255	Results4.csv	KOWT
1789	379	13	6MCT7 KOWT DAPI.lif - Series004.tif:0376-0414	86.115	138.633	117.557	106.745	0	255	Results4.csv	KOWT
1790	380	14	6MCT7 KOWT DAPI.lif - Series004.tif:0411-0143	111.377	124.687	40.998	116.674	0	255	Results4.csv	KOWT
1791	381	15	6MCT7 KOWT DAPI.lif - Series004.tif:0451-0452	19.289	214.971	128.442	128.048	0	255	Results4.csv	KOWT
1792	382	16	6MCT7 KOWT DAPI.lif - Series004.tif:0409-0301	81.434	127.014	85.799	116.053	0	255	Results4.csv	KOWT
1793	383	17	6MCT7 KOWT DAPI.lif - Series004.tif:0283-0260	58.836	140.975	73.796	80.498	0	255	Results4.csv	KOWT
1794	384	18	6MCT7 KOWT DAPI.lif - Series004.tif:0427-0494	49.958	153.402	140.052	121.347	0	255	Results4.csv	KOWT
1795	385	19	6MCT7 KOWT DAPI.lif - Series004.tif:0699-0931	186.515	126.307	265.143	199.135	0	255	Results4.csv	KOWT
1796	386	20	6MCT7 KOWT DAPI.lif - Series004.tif:0575-0566	57.222	162.973	160.605	163.789	0	255	Results4.csv	KOWT
1797	387	21	6MCT7 KOWT DAPI.lif - Series004.tif:0535-0692	112.991	187.869	196.292	151.866	0	255	Results4.csv	KOWT
1798	388	22	6MCT7 KOWT DAPI.lif - Series004.tif:0259-0739	43.179	145.738	210.177	73.741	0	255	Results4.csv	KOWT
1799	389	23	6MCT7 KOWT DAPI.lif - Series004.tif:0240-0644	5.569	205.377	183.06	68.089	0	255	Results4.csv	KOWT
1800	390	24	6MCT7 KOWT DAPI.lif - Series004.tif:0364-0237	88.698	120.862	67.313	103.735	0	255	Results4.csv	KOWT
1801	391	25	6MCT7 KOWT DAPI.lif - Series004.tif:0580-0538	58.271	174.864	152.793	164.958	0	255	Results4.csv	KOWT
1802	392	26	6MCT7 KOWT DAPI.lif - Series004.tif:0539-0552	75.865	166.224	156.84	153.809	0	255	Results4.csv	KOWT
1803	393	27	6MCT7 KOWT DAPI.lif - Series004.tif:0330-0758	18.24	196.867	215.431	93.72	0	255	Results4.csv	KOWT
1804	394	28	6MCT7 KOWT DAPI.lif - Series004.tif:0298-0452	59.966	157.711	127.882	84.811	0	255	Results4.csv	KOWT
1805	395	29	6MCT7 KOWT DAPI.lif - Series004.tif:0493-0618	10.008	208.96	175.648	140.132	0	255	Results4.csv	KOWT
1806	396	30	6MCT7 KOWT DAPI.lif - Series004.tif:0278-0687	93.702	182.884	195.513	78.543	0	255	Results4.csv	KOWT
1807	397	31	6MCT7 KOWT DAPI.lif - Series004.tif:0249-0682	42.21	189.757	193.782	70.737	0	255	Results4.csv	KOWT
1808	398	32	6MCT7 KOWT DAPI.lif - Series004.tif:0460-0259	99.19	120.83	73.678	130.808	0	255	Results4.csv	KOWT
1809	399	33	6MCT7 KOWT DAPI.lif - Series004.tif:0243-0603	51.491	168.202	171.422	69.185	0	255	Results4.csv	KOWT
1810	400	34	6MCT7 KOWT DAPI.lif - Series004.tif:0372-0563	88.859	143.015	160.062	105.57	0	255	Results4.csv	KOWT
1811	401	35	6MCT7 KOWT DAPI.lif - Series004.tif:0850-0064	4.681	107.172	18.221	241.629	0	255	Results4.csv	KOWT
1812	402	36	6MCT7 KOWT DAPI.lif - Series004.tif:0672-0522	70.942	171.507	148.18	191.118	0	255	Results4.csv	KOWT
1813	403	37	6MCT7 KOWT DAPI.lif - Series004.tif:0511-0214	92.007	144.734	61.156	144.95	0	255	Results4.csv	KOWT
1814	404	38	6MCT7 KOWT DAPI.lif - Series004.tif:0540-0486	69.731	149.663	138.049	153.491	0	255	Results4.csv	KOWT
1815	405	39	6MCT7 KOWT DAPI.lif - Series004.tif:0333-0555	78.771	147.848	157.354	95.092	0	255	Results4.csv	KOWT
1816	406	40	6MCT7 KOWT DAPI.lif - Series004.tif:0220-0655	33.09	178.268	186.12	62.585	0	255	Results4.csv	KOWT
1817	407	41	6MCT7 KOWT DAPI.lif - Series004.tif:0234-0760	67.794	172.725	216.52	66.737	0	255	Results4.csv	KOWT
1818	408	42	6MCT7 KOWT DAPI.lif - Series004.tif:0591-0483	75.542	154.241	137.669	167.68	0	255	Results4.csv	KOWT
1819	409	43	6MCT7 KOWT DAPI.lif - Series004.tif:0401-0440	80.869	149.269	125.12	114.127	0	255	Results4.csv	KOWT
1820	410	44	6MCT7 KOWT DAPI.lif - Series004.tif:0337-0674	67.794	174.555	191.483	96.474	0	255	Results4.csv	KOWT
1821	411	45	6MCT7 KOWT DAPI.lif - Series004.tif:0472-0666	10.653	206.735	189.235	134.341	0	255	Results4.csv	KOWT
1822	412	46	6MCT7 KOWT DAPI.lif - Series004.tif:0510-0579	73.767	156.871	164.556	144.71	0	255	Results4.csv	KOWT
1823	413	47	6MCT7 KOWT DAPI.lif - Series004.tif:0243-0562	73.767	147.718	160.054	69.464	0	255	Results4.csv	KOWT
1824	414	48	6MCT7 KOWT DAPI.lif - Series004.tif:0355-0748	83.371	147.168	213.002	100.865	0	255	Results4.csv	KOWT
1825	415	49	6MCT7 KOWT DAPI.lif - Series004.tif:0494-0125	79.901	143.186	36.031	140.22	0	255	Results4.csv	KOWT
1826	416	50	6MCT7 KOWT DAPI.lif - Series004.tif:0278-0649	32.041	132.401	184.463	79.186	0	255	Results4.csv	KOWT
1827	417	51	6MCT7 KOWT DAPI.lif - Series004.tif:0518-0463	68.279	160.32	131.704	147.034	0	255	Results4.csv	KOWT
1828	418	52	6MCT7 KOWT DAPI.lif - Series004.tif:0423-0779	57.948	137.494	221.458	120.058	0	255	Results4.csv	KOWT
1829	419	53	6MCT7 KOWT DAPI.lif - Series004.tif:0315-0698	8.797	75.89	198.542	89.43	0	255	Results4.csv	KOWT
1830	420	54	6MCT7 KOWT DAPI.lif - Series004.tif:0355-0709	67.149	168.865	201.042	101.307	0	255	Results4.csv	KOWT
1831	421	55	6MCT7 KOWT DAPI.lif - Series004.tif:0358-0194	104.032	90.66	55.192	101.396	0	255	Results4.csv	KOWT
1832	422	56	6MCT7 KOWT DAPI.lif - Series004.tif:0305-0669	40.757	120.345	190.391	86.734	0	255	Results4.csv	KOWT
1833	423	57	6MCT7 KOWT DAPI.lif - Series004.tif:0460-0396	61.338	165.958	112.646	130.683	0	255	Results4.csv	KOWT
1834	424	58	6MCT7 KOWT DAPI.lif - Series004.tif:0949-0962	92.491	129.292	273.095	269.955	0	255	Results4.csv	KOWT
1835	425	59	6MCT7 KOWT DAPI.lif - Series004.tif:0448-0768	50.927	112.372	218.082	127.565	0	255	Results4.csv	KOWT
1836	426	60	6MCT7 KOWT DAPI.lif - Series004.tif:0489-0670	44.308	122.716	190.72	139.15	0	255	Results4.csv	KOWT
1837	427	61	6MCT7 KOWT DAPI.lif - Series004.tif:0077-0557	5.892	184.082	158.159	21.982	0	255	Results4.csv	KOWT
1838	428	62	6MCT7 KOWT DAPI.lif - Series004.tif:0393-0775	67.31	125.478	220.365	111.642	0	255	Results4.csv	KOWT
1839	429	63	6MCT7 KOWT DAPI.lif - Series004.tif:0396-0245	112.184	87.165	70.031	112.697	0	255	Results4.csv	KOWT
1840	430	64	6MCT7 KOWT DAPI.lif - Series004.tif:0224-0628	47.698	194.134	178.354	63.6	0	255	Results4.csv	KOWT
1841	431	65	6MCT7 KOWT DAPI.lif - Series004.tif:0293-0730	56.98	158.977	207.624	83.421	0	255	Results4.csv	KOWT
1842	432	66	6MCT7 KOWT DAPI.lif - Series004.tif:0456-0690	83.613	163.315	195.498	129.808	0	255	Results4.csv	KOWT
1843	433	67	6MCT7 KOWT DAPI.lif - Series004.tif:0200-0628	42.775	153.24	178.336	56.691	0	255	Results4.csv	KOWT
1844	434	68	6MCT7 KOWT DAPI.lif - Series004.tif:0478-0530	36.238	126.269	150.916	135.739	0	255	Results4.csv	KOWT
1845	435	69	6MCT7 KOWT DAPI.lif - Series004.tif:0279-0515	73.04	153.84	146.229	79.606	0	255	Results4.csv	KOWT
1846	436	70	6MCT7 KOWT DAPI.lif - Series004.tif:0500-0626	4.681	168.19	177.87	142.075	0	255	Results4.csv	KOWT
1847	437	71	6MCT7 KOWT DAPI.lif - Series004.tif:0216-0554	54.397	137.343	157.305	61.432	0	255	Results4.csv	KOWT
1848	438	72	6MCT7 KOWT DAPI.lif - Series004.tif:0246-0520	39.466	101.333	148.045	70.205	0	255	Results4.csv	KOWT
1849	439	73	6MCT7 KOWT DAPI.lif - Series004.tif:0410-0394	11.218	121.029	112.1	116.56	0	255	Results4.csv	KOWT
1850	440	74	6MCT7 KOWT DAPI.lif - Series004.tif:0384-0689	39.708	102.813	195.682	109.237	0	255	Results4.csv	KOWT
1851	441	75	6MCT7 KOWT DAPI.lif - Series004.tif:0477-0504	51.088	160.441	142.614	135.32	0	255	Results4.csv	KOWT
1852	442	76	6MCT7 KOWT DAPI.lif - Series004.tif:0838-0994	151.085	70.539	282.647	238.079	0	255	Results4.csv	KOWT
1853	443	77	6MCT7 KOWT DAPI.lif - Series004.tif:0232-0677	14.689	101.291	192.412	65.847	0	255	Results4.csv	KOWT
1854	444	78	6MCT7 KOWT DAPI.lif - Series004.tif:0336-0720	50.927	180.62	204.472	95.43	0	255	Results4.csv	KOWT
1855	445	79	6MCT7 KOWT DAPI.lif - Series004.tif:0487-0514	8.555	121.887	146.028	138.489	0	255	Results4.csv	KOWT
1856	446	80	6MCT7 KOWT DAPI.lif - Series004.tif:0238-0702	21.872	144.354	199.249	67.558	0	255	Results4.csv	KOWT
1857	447	81	6MCT7 KOWT DAPI.lif - Series004.tif:0583-0319	98.786	151.749	90.903	165.615	0	255	Results4.csv	KOWT
1858	448	82	6MCT7 KOWT DAPI.lif - Series004.tif:0249-0722	6.537	75.679	205.115	70.572	0	255	Results4.csv	KOWT
1859	449	83	6MCT7 KOWT DAPI.lif - Series004.tif:0216-0747	38.417	126.347	212.423	61.592	0	255	Results4.csv	KOWT
1860	450	84	6MCT7 KOWT DAPI.lif - Series004.tif:0427-0449	58.432	155.421	127.458	121.115	0	255	Results4.csv	KOWT
1861	451	85	6MCT7 KOWT DAPI.lif - Series004.tif:0315-0687	4.035	102.32	195.227	89.449	0	255	Results4.csv	KOWT
1862	452	86	6MCT7 KOWT DAPI.lif - Series004.tif:0246-0412	3.067	63.658	117.165	69.901	0	255	Results4.csv	KOWT
1863	453	87	6MCT7 KOWT DAPI.lif - Series004.tif:0507-0720	2.341	151.586	204.531	144.264	0	255	Results4.csv	KOWT
1864	454	88	6MCT7 KOWT DAPI.lif - Series004.tif:0292-0191	265.851	108.199	53.518	83.361	0	255	Results4.csv	KOWT
1865	455	89	6MCT7 KOWT DAPI.lif - Series004.tif:0434-0218	260.444	129.513	61.149	123.116	0	255	Results4.csv	KOWT
1866	456	90	6MCT7 KOWT DAPI.lif - Series004.tif:0493-0356	466.167	94.388	101.193	141.133	0	255	Results4.csv	KOWT
1867	457	91	6MCT7 KOWT DAPI.lif - Series004.tif:0540-0160	161.577	130.161	44.605	153.804	0	255	Results4.csv	KOWT
1868	458	92	6MCT7 KOWT DAPI.lif - Series004.tif:0531-0254	111.861	132.185	72.187	151.094	0	255	Results4.csv	KOWT
1869	459	93	6MCT7 KOWT DAPI.lif - Series004.tif:0331-0432	116.3	178.898	123.098	93.604	0	255	Results4.csv	KOWT
1870	460	94	6MCT7 KOWT DAPI.lif - Series004.tif:0326-0466	60.289	167.119	132.746	92.918	0	255	Results4.csv	KOWT
1871	461	95	6MCT7 KOWT DAPI.lif - Series004.tif:0388-0348	89.989	138.888	98.714	110.612	0	255	Results4.csv	KOWT
1872	462	96	6MCT7 KOWT DAPI.lif - Series004.tif:0220-0590	37.045	104.24	167.493	62.576	0	255	Results4.csv	KOWT
1873	463	97	6MCT7 KOWT DAPI.lif - Series004.tif:0383-0739	56.334	95.64	209.876	108.968	0	255	Results4.csv	KOWT
1874	464	98	6MCT7 KOWT DAPI.lif - Series004.tif:0537-0612	141.561	135.18	174.14	152.938	0	255	Results4.csv	KOWT
1875	465	99	6MCT7 KOWT DAPI.lif - Series004.tif:0437-0649	128.89	157.446	184.799	123.663	0	255	Results4.csv	KOWT
1876	466	1	6MCT7 KOWT DAPI.lif - Series005-1.tif:0410-0291	78.69	202.664	82.854	116.837	0	255	Results5.csv	KOWT
1877	467	2	6MCT7 KOWT DAPI.lif - Series005-1.tif:0420-0769	68.763	189.986	218.166	119.464	0	255	Results5.csv	KOWT
1878	468	3	6MCT7 KOWT DAPI.lif - Series005-1.tif:0351-0342	85.631	185.096	97.236	99.796	0	255	Results5.csv	KOWT
1879	469	4	6MCT7 KOWT DAPI.lif - Series005-1.tif:0386-0448	96.607	188.178	127.762	109.77	0	255	Results5.csv	KOWT
1880	470	5	6MCT7 KOWT DAPI.lif - Series005-1.tif:0352-0552	129.052	208.283	156.559	100.034	0	255	Results5.csv	KOWT
1881	471	6	6MCT7 KOWT DAPI.lif - Series005-1.tif:0860-0149	200.801	113.883	42.203	244.414	0	255	Results5.csv	KOWT
1882	472	7	6MCT7 KOWT DAPI.lif - Series005-1.tif:0424-0324	83.936	179.375	92.308	120.633	0	255	Results5.csv	KOWT
1883	473	8	6MCT7 KOWT DAPI.lif - Series005-1.tif:0702-0586	85.308	193.833	166.669	199.543	0	255	Results5.csv	KOWT
1884	474	9	6MCT7 KOWT DAPI.lif - Series005-1.tif:0394-0406	68.359	134.945	115.118	111.909	0	255	Results5.csv	KOWT
1885	475	10	6MCT7 KOWT DAPI.lif - Series005-1.tif:0862-0090	182.964	118.083	25.692	245.157	0	255	Results5.csv	KOWT
1886	476	11	6MCT7 KOWT DAPI.lif - Series005-1.tif:0588-0362	74.735	209.087	102.771	167.336	0	255	Results5.csv	KOWT
1887	477	12	6MCT7 KOWT DAPI.lif - Series005-1.tif:0309-0391	63.678	217.782	111.176	87.925	0	255	Results5.csv	KOWT
1888	478	13	6MCT7 KOWT DAPI.lif - Series005-1.tif:0479-0557	96.204	170.463	158.605	135.976	0	255	Results5.csv	KOWT
1889	479	14	6MCT7 KOWT DAPI.lif - Series005-1.tif:0230-0294	56.415	166.013	83.496	65.257	0	255	Results5.csv	KOWT
1890	480	15	6MCT7 KOWT DAPI.lif - Series005-1.tif:0301-0222	72.233	189.37	63.044	85.432	0	255	Results5.csv	KOWT
1891	481	16	6MCT7 KOWT DAPI.lif - Series005-1.tif:0543-0451	13.72	199.235	128.15	154.286	0	255	Results5.csv	KOWT
1892	482	17	6MCT7 KOWT DAPI.lif - Series005-1.tif:0383-0761	59.966	204.53	216.092	108.903	0	255	Results5.csv	KOWT
1893	483	18	6MCT7 KOWT DAPI.lif - Series005-1.tif:0736-0499	32.122	208.555	142.02	209.283	0	255	Results5.csv	KOWT
1894	484	19	6MCT7 KOWT DAPI.lif - Series005-1.tif:0710-0646	89.101	194.496	183.184	201.356	0	255	Results5.csv	KOWT
1895	485	20	6MCT7 KOWT DAPI.lif - Series005-1.tif:0589-0390	81.434	196.667	111.035	167.35	0	255	Results5.csv	KOWT
1896	486	21	6MCT7 KOWT DAPI.lif - Series005-1.tif:0150-1008	17.998	199.13	286.428	42.703	0	255	Results5.csv	KOWT
1897	487	22	6MCT7 KOWT DAPI.lif - Series005-1.tif:0441-0293	81.353	182.438	83.367	125.494	0	255	Results5.csv	KOWT
1898	488	23	6MCT7 KOWT DAPI.lif - Series005-1.tif:0241-0489	66.745	182.179	138.769	69.102	0	255	Results5.csv	KOWT
1899	489	24	6MCT7 KOWT DAPI.lif - Series005-1.tif:0592-0417	64.728	187.617	118.368	167.673	0	255	Results5.csv	KOWT
1900	490	25	6MCT7 KOWT DAPI.lif - Series005-1.tif:0856-0035	112.587	128.115	10.169	243.549	0	255	Results5.csv	KOWT
1901	491	26	6MCT7 KOWT DAPI.lif - Series005-1.tif:0410-0363	83.775	174.561	102.683	116.623	0	255	Results5.csv	KOWT
1902	492	27	6MCT7 KOWT DAPI.lif - Series005-1.tif:0298-0435	85.389	180.197	123.396	85.248	0	255	Results5.csv	KOWT
1903	493	28	6MCT7 KOWT DAPI.lif - Series005-1.tif:0784-0697	80.95	178.924	198.184	222.836	0	255	Results5.csv	KOWT
1904	494	29	6MCT7 KOWT DAPI.lif - Series005-1.tif:0631-0641	85.55	188.432	182.036	179.432	0	255	Results5.csv	KOWT
1905	495	30	6MCT7 KOWT DAPI.lif - Series005-1.tif:0550-0465	75.139	202.356	132.476	156.752	0	255	Results5.csv	KOWT
1906	496	31	6MCT7 KOWT DAPI.lif - Series005-1.tif:0688-0474	80.708	214.475	134.66	195.685	0	255	Results5.csv	KOWT
1907	497	32	6MCT7 KOWT DAPI.lif - Series005-1.tif:0624-0435	69.893	207.224	123.809	177.292	0	255	Results5.csv	KOWT
1908	498	33	6MCT7 KOWT DAPI.lif - Series005-1.tif:0488-0483	80.304	192.265	137.261	138.577	0	255	Results5.csv	KOWT
1909	499	34	6MCT7 KOWT DAPI.lif - Series005-1.tif:0717-0464	25.342	219.809	132.003	203.836	0	255	Results5.csv	KOWT
1910	500	35	6MCT7 KOWT DAPI.lif - Series005-1.tif:0655-0389	64.324	224.166	110.414	186.912	0	255	Results5.csv	KOWT
1911	501	36	6MCT7 KOWT DAPI.lif - Series005-1.tif:0244-0348	77.157	167.088	98.928	69.544	0	255	Results5.csv	KOWT
1912	502	37	6MCT7 KOWT DAPI.lif - Series005-1.tif:0313-0028	189.502	148.273	8.363	89.612	0	255	Results5.csv	KOWT
1913	503	38	6MCT7 KOWT DAPI.lif - Series005-1.tif:0376-0293	98.383	171.192	82.971	106.83	0	255	Results5.csv	KOWT
1914	504	39	6MCT7 KOWT DAPI.lif - Series005-1.tif:0928-0097	115.573	132.453	27.628	263.324	0	255	Results5.csv	KOWT
1915	505	40	6MCT7 KOWT DAPI.lif - Series005-1.tif:0710-0553	80.546	193.491	157.386	201.739	0	255	Results5.csv	KOWT
1916	506	41	6MCT7 KOWT DAPI.lif - Series005-1.tif:0576-0576	77.721	213.177	163.464	163.502	0	255	Results5.csv	KOWT
1917	507	42	6MCT7 KOWT DAPI.lif - Series005-1.tif:0586-0521	61.903	207.042	148.334	166.341	0	255	Results5.csv	KOWT
1918	508	43	6MCT7 KOWT DAPI.lif - Series005-1.tif:0187-0441	80.466	177.761	125.132	53.308	0	255	Results5.csv	KOWT
1919	509	44	6MCT7 KOWT DAPI.lif - Series005-1.tif:0512-0434	76.43	205.073	123.321	145.66	0	255	Results5.csv	KOWT
1920	510	45	6MCT7 KOWT DAPI.lif - Series005-1.tif:0773-0512	78.529	199.399	145.604	219.807	0	255	Results5.csv	KOWT
1921	511	46	6MCT7 KOWT DAPI.lif - Series005-1.tif:0428-0567	60.934	211.64	161.296	121.862	0	255	Results5.csv	KOWT
1922	512	47	6MCT7 KOWT DAPI.lif - Series005-1.tif:0590-0450	71.184	192.184	127.765	167.326	0	255	Results5.csv	KOWT
1923	513	48	6MCT7 KOWT DAPI.lif - Series005-1.tif:0428-0492	66.745	217.873	139.851	121.857	0	255	Results5.csv	KOWT
1924	514	49	6MCT7 KOWT DAPI.lif - Series005-1.tif:0824-0605	97.818	176.358	171.991	234.4	0	255	Results5.csv	KOWT
1925	515	50	6MCT7 KOWT DAPI.lif - Series005-1.tif:0565-0057	98.867	161.71	16.083	161.014	0	255	Results5.csv	KOWT
1926	516	51	6MCT7 KOWT DAPI.lif - Series005-1.tif:0940-0046	98.383	143.025	13.056	267.217	0	255	Results5.csv	KOWT
1927	517	52	6MCT7 KOWT DAPI.lif - Series005-1.tif:0270-0536	78.206	180.634	152.181	76.731	0	255	Results5.csv	KOWT
1928	518	53	6MCT7 KOWT DAPI.lif - Series005-1.tif:0371-0321	43.098	189.942	91.101	105.497	0	255	Results5.csv	KOWT
1929	519	54	6MCT7 KOWT DAPI.lif - Series005-1.tif:0867-0263	96.123	185.278	75.336	245.706	0	255	Results5.csv	KOWT
1930	520	55	6MCT7 KOWT DAPI.lif - Series005-1.tif:0543-0551	6.376	141.823	156.633	154.36	0	255	Results5.csv	KOWT
1931	521	56	6MCT7 KOWT DAPI.lif - Series005-1.tif:0193-0936	85.066	166.799	266.213	54.449	0	255	Results5.csv	KOWT
1932	522	57	6MCT7 KOWT DAPI.lif - Series005-1.tif:0453-0090	161.657	137.677	25.42	128.663	0	255	Results5.csv	KOWT
1933	523	58	6MCT7 KOWT DAPI.lif - Series005-1.tif:0487-0373	122.111	219.557	106.014	138.087	0	255	Results5.csv	KOWT
1934	524	59	6MCT7 KOWT DAPI.lif - Series005-1.tif:0536-0603	77.318	200.602	170.964	152.373	0	255	Results5.csv	KOWT
1935	525	60	6MCT7 KOWT DAPI.lif - Series005-1.tif:0388-0500	125.904	193.443	141.29	108.559	0	255	Results5.csv	KOWT
1936	526	61	6MCT7 KOWT DAPI.lif - Series005-1.tif:0449-0256	24.535	168.747	72.776	127.763	0	255	Results5.csv	KOWT
1937	527	62	6MCT7 KOWT DAPI.lif - Series005-1.tif:0529-0512	11.138	171.399	145.665	150.486	0	255	Results5.csv	KOWT
1938	528	63	6MCT7 KOWT DAPI.lif - Series005-1.tif:0312-0501	67.956	184.754	142.238	88.823	0	255	Results5.csv	KOWT
1939	529	64	6MCT7 KOWT DAPI.lif - Series005-1.tif:0546-0415	57.06	177.008	118.472	154.868	0	255	Results5.csv	KOWT
1940	530	65	6MCT7 KOWT DAPI.lif - Series005-1.tif:0544-0727	69.57	195.35	206.698	155.126	0	255	Results5.csv	KOWT
1941	531	66	6MCT7 KOWT DAPI.lif - Series005-1.tif:0075-0864	63.356	190.459	245.369	21.7	0	255	Results5.csv	KOWT
1942	532	67	6MCT7 KOWT DAPI.lif - Series005-1.tif:0586-0695	60.773	207.993	197.875	166.151	0	255	Results5.csv	KOWT
1943	533	68	6MCT7 KOWT DAPI.lif - Series005-1.tif:0231-0911	84.743	119.257	258.85	65.917	0	255	Results5.csv	KOWT
1944	534	69	6MCT7 KOWT DAPI.lif - Series005-1.tif:0617-0499	52.541	198.748	141.657	175.315	0	255	Results5.csv	KOWT
1945	535	70	6MCT7 KOWT DAPI.lif - Series005-1.tif:0233-0939	8.151	68.396	266.619	66.279	0	255	Results5.csv	KOWT
1946	536	71	6MCT7 KOWT DAPI.lif - Series005-1.tif:0289-0463	70.377	195.93	131.534	82.079	0	255	Results5.csv	KOWT
1947	537	72	6MCT7 KOWT DAPI.lif - Series005-1.tif:0298-0359	44.066	212.134	102.051	84.815	0	255	Results5.csv	KOWT
1948	538	73	6MCT7 KOWT DAPI.lif - Series005-1.tif:0632-0966	256.65	49.964	274.547	179.851	0	255	Results5.csv	KOWT
1949	539	74	6MCT7 KOWT DAPI.lif - Series005-1.tif:0617-0941	7.425	67.707	267.345	175.241	0	255	Results5.csv	KOWT
1950	540	75	6MCT7 KOWT DAPI.lif - Series005-1.tif:0596-0577	3.148	136.231	163.778	169.344	0	255	Results5.csv	KOWT
1951	541	76	6MCT7 KOWT DAPI.lif - Series005-1.tif:0248-0268	42.21	176.614	75.796	70.181	0	255	Results5.csv	KOWT
1952	542	77	6MCT7 KOWT DAPI.lif - Series005-1.tif:0902-0137	4.923	155.803	38.96	256.308	0	255	Results5.csv	KOWT
1953	543	78	6MCT7 KOWT DAPI.lif - Series005-1.tif:0213-0364	90.15	169.867	103.243	59.589	0	255	Results5.csv	KOWT
1954	544	79	6MCT7 KOWT DAPI.lif - Series005-1.tif:0302-0957	5.327	176.652	271.965	85.946	0	255	Results5.csv	KOWT
1955	545	80	6MCT7 KOWT DAPI.lif - Series005-1.tif:0590-0128	190.147	118.735	36.783	168.553	0	255	Results5.csv	KOWT
1956	546	81	6MCT7 KOWT DAPI.lif - Series005-1.tif:0580-0671	3.955	183.755	190.755	164.752	0	255	Results5.csv	KOWT
1957	547	82	6MCT7 KOWT DAPI.lif - Series005-1.tif:0555-0520	72.072	152.691	147.923	157.811	0	255	Results5.csv	KOWT
1958	548	83	6MCT7 KOWT DAPI.lif - Series005-1.tif:0956-0101	6.376	82.671	28.922	271.819	0	255	Results5.csv	KOWT
1959	549	84	6MCT7 KOWT DAPI.lif - Series005-1.tif:0655-0680	117.51	129.154	192.493	186.704	0	255	Results5.csv	KOWT
1960	550	85	6MCT7 KOWT DAPI.lif - Series005-1.tif:0200-0672	247.692	67.593	191.008	55.867	0	255	Results5.csv	KOWT
1961	551	86	6MCT7 KOWT DAPI.lif - Series005-1.tif:0948-0709	3.067	121.947	201.428	269.4	0	255	Results5.csv	KOWT
1962	552	87	6MCT7 KOWT DAPI.lif - Series005-1.tif:0147-0938	3.713	90.826	266.446	41.897	0	255	Results5.csv	KOWT
1963	553	88	6MCT7 KOWT DAPI.lif - Series005-1.tif:0491-0894	181.108	39.519	254.019	139.71	0	255	Results5.csv	KOWT
1964	554	89	6MCT7 KOWT DAPI.lif - Series005-1.tif:0085-0973	5.246	42.908	276.305	24.255	0	255	Results5.csv	KOWT
1965	555	90	6MCT7 KOWT DAPI.lif - Series005-1.tif:0738-0714	110.892	129.101	203.941	209.531	0	255	Results5.csv	KOWT
1966	556	91	6MCT7 KOWT DAPI.lif - Series005-1.tif:0963-0599	2.583	89.219	170.162	273.819	0	255	Results5.csv	KOWT
1967	557	92	6MCT7 KOWT DAPI.lif - Series005-1.tif:0245-0940	5.811	58.431	267.045	69.602	0	255	Results5.csv	KOWT
1968	558	93	6MCT7 KOWT DAPI.lif - Series005-1.tif:0305-0337	89.101	85.952	95.289	86.76	0	255	Results5.csv	KOWT
1969	559	94	6MCT7 KOWT DAPI.lif - Series005-1.tif:0305-0289	88.456	106.234	82.16	86.746	0	255	Results5.csv	KOWT
1970	560	95	6MCT7 KOWT DAPI.lif - Series005-1.tif:0333-0308	85.631	187.061	87.522	94.366	0	255	Results5.csv	KOWT
1971	561	96	6MCT7 KOWT DAPI.lif - Series005-1.tif:0684-0071	93.137	166.742	20.242	194.733	0	255	Results5.csv	KOWT
1972	562	97	6MCT7 KOWT DAPI.lif - Series005-1.tif:0975-0153	70.054	90.735	43.498	277.105	0	255	Results5.csv	KOWT
1973	563	98	6MCT7 KOWT DAPI.lif - Series005-1.tif:0231-0374	67.794	186.789	106.399	65.748	0	255	Results5.csv	KOWT
1974	564	99	6MCT7 KOWT DAPI.lif - Series005-1.tif:0267-0392	116.945	182.496	113.519	76.663	0	255	Results5.csv	KOWT
1975	565	100	6MCT7 KOWT DAPI.lif - Series005-1.tif:0366-0437	77.641	117.999	124.002	103.921	0	255	Results5.csv	KOWT
1976	566	101	6MCT7 KOWT DAPI.lif - Series005-1.tif:0392-0566	101.692	201.604	160.711	111.543	0	255	Results5.csv	KOWT
1977	567	102	6MCT7 KOWT DAPI.lif - Series005-1.tif:0707-0512	54.316	187.264	145.691	200.206	0	255	Results5.csv	KOWT
1978	568	103	6MCT7 KOWT DAPI.lif - Series005-1.tif:0766-0609	150.843	185.876	172.421	217.2	0	255	Results5.csv	KOWT
1979	569	104	6MCT7 KOWT DAPI.lif - Series005-1.tif:0598-0661	42.129	175.094	187.527	169.883	0	255	Results5.csv	KOWT
1980	570	105	6MCT7 KOWT DAPI.lif - Series005-1.tif:0318-0788	399.584	21.06	223.835	89.985	0	255	Results5.csv	KOWT
1981	571	106	6MCT7 KOWT DAPI.lif - Series005-1.tif:0341-0947	136.799	62.257	269.514	95.693	0	255	Results5.csv	KOWT
1982	572	107	6MCT7 KOWT DAPI.lif - Series005-1.tif:0046-0945	222.269	47.944	268.319	13.195	0	255	Results5.csv	KOWT
1983	573	108	6MCT7 KOWT DAPI.lif - Series005-1.tif:0092-0924	228.161	84.226	262.127	26.357	0	255	Results5.csv	KOWT
1984	574	1	6MCT7 KOWT DAPI.lif - Series006.tif:0208-0632	66.1	158.748	179.603	59.301	0	255	Results6.csv	KOWT
1985	575	2	6MCT7 KOWT DAPI.lif - Series006.tif:0305-0159	133.49	116.179	45.769	86.453	0	255	Results6.csv	KOWT
1986	576	3	6MCT7 KOWT DAPI.lif - Series006.tif:0678-0683	65.454	106.12	194.038	192.55	0	255	Results6.csv	KOWT
1987	577	4	6MCT7 KOWT DAPI.lif - Series006.tif:0794-0424	174.732	93.051	121.037	224.529	0	255	Results6.csv	KOWT
1988	578	5	6MCT7 KOWT DAPI.lif - Series006.tif:0617-0627	35.834	137.815	178.214	175.353	0	255	Results6.csv	KOWT
1989	579	6	6MCT7 KOWT DAPI.lif - Series006.tif:0894-0421	42.936	140.096	119.796	254.801	0	255	Results6.csv	KOWT
1990	580	7	6MCT7 KOWT DAPI.lif - Series006.tif:0602-0531	186.435	54.035	150.849	171.048	0	255	Results6.csv	KOWT
1991	581	8	6MCT7 KOWT DAPI.lif - Series006.tif:0649-0662	45.761	112.848	188.039	184.507	0	255	Results6.csv	KOWT
1992	582	9	6MCT7 KOWT DAPI.lif - Series006.tif:0666-0760	33.736	52.921	215.874	189.576	0	255	Results6.csv	KOWT
1993	583	10	6MCT7 KOWT DAPI.lif - Series006.tif:0233-0428	195.555	69.09	121.547	67.211	0	255	Results6.csv	KOWT
1994	584	11	6MCT7 KOWT DAPI.lif - Series006.tif:0846-0596	82.241	137.414	169.431	240.303	0	255	Results6.csv	KOWT
1995	585	12	6MCT7 KOWT DAPI.lif - Series006.tif:0622-0686	30.023	60.782	194.993	176.662	0	255	Results6.csv	KOWT
1996	586	13	6MCT7 KOWT DAPI.lif - Series006.tif:0598-0631	24.374	75.46	179.513	170.088	0	255	Results6.csv	KOWT
1997	587	14	6MCT7 KOWT DAPI.lif - Series006.tif:0736-0094	168.195	95.622	27.211	208.892	0	255	Results6.csv	KOWT
1998	588	15	6MCT7 KOWT DAPI.lif - Series006.tif:0373-0292	148.341	116.692	83.1	106.354	0	255	Results6.csv	KOWT
1999	589	16	6MCT7 KOWT DAPI.lif - Series006.tif:0171-0203	231.954	61.64	58.059	48.458	0	255	Results6.csv	KOWT
[truncated: 821 more rows]
